# Supplementary material for: Synergy from gene expression and network mining (SynGeNet) method predicts synergistic drug combinations for diverse melanoma genomic subtypes
Source: NPJ Syst Biol Appl. 2019 Feb 26;5:6. doi: 10.1038/s41540-019-0085-4 (PMC6391384; doi:10.1038/s41540-019-0085-4)
Supplement: Supplementary file 2 — Dataset 1 [file 41540_2019_85_MOESM2_ESM.zip]

Archive with 20 entries (16 files):
- SynGeNet/
- SynGeNet/.DS_Store
- SynGeNet/.Rhistory
- SynGeNet/GeneExpression/
- SynGeNet/GeneExpression/braflogcpm.txt
- SynGeNet/GeneExpression/nf1logcpm.txt
- SynGeNet/GeneExpression/nraslogcpm.txt
- SynGeNet/GeneExpression/twtlogcpm.txt
- SynGeNet/License
- SynGeNet/melanoma_fdadrugs_n633.txt
- SynGeNet/README
- SynGeNet/RootGene/
- SynGeNet/RootGene/.DS_Store
- SynGeNet/RootGene/BRAF_rootgenes.txt
- SynGeNet/RootGene/NF1_rootgenes.txt
- SynGeNet/RootGene/NRAS_rootgenes.txt
- SynGeNet/RootGene/TWT_rootgenes.txt
- SynGeNet/sigNets/
- SynGeNet/subUserFunctionsVa2.R
- SynGeNet/SynGeNet.R
