# Supplementary material for: Synergy from gene expression and network mining (SynGeNet) method predicts synergistic drug combinations for diverse melanoma genomic subtypes
Source: NPJ Syst Biol Appl. 2019 Feb 26;5:6. doi: 10.1038/s41540-019-0085-4 (PMC6391384; doi:10.1038/s41540-019-0085-4)
Supplement: Supplementary file 2 — Dataset 1 [file 41540_2019_85_MOESM2_ESM.zip › SynGeNet/GeneExpression/braflogcpm.txt]

A1BG	4.071932714
A2ML1	5.283945234
A4GALT	2.603717779
AACS	5.142070385
AADAC	-1.25526699
AADACL2	1.090608716
AARS	7.831379517
AASDHPPT	5.488116002
AASS	4.972907272
AATF	6.694386828
ABAT	2.695249894
ABCA12	4.053388792
ABCA17P	0.153742468
ABCA4	-0.920788147
ABCA7	5.021812794
ABCA8	3.282141678
ABCA9	2.168918121
ABCB1	1.073588853
ABCB5	5.834829302
ABCC10	5.321101917
ABCC2	4.833954736
ABCC3	2.219744697
ABCC4	4.138755019
ABCC5	6.067186812
ABCC8	-2.524109697
ABCC9	1.72100675
ABCD1	7.092742324
ABCE1	6.240698466
ABCF1	7.435461878
ABCF2	7.184677801
ABCG5	-0.060974663
ABHD10	5.118855469
ABHD2	7.506787508
ABHD5	4.670091207
ABHD6	4.86855124
ABI2	5.967702919
ABI3BP	2.703525782
ABL1	7.090032163
ABL2	7.070383954
ABLIM1	6.060926371
ABLIM2	1.003636953
ABR	8.325656277
ABT1	5.503166891
ACAA1	6.097406951
ACAA2	5.771016153
ACACA	6.169681021
ACACB	4.560074576
ACAD8	4.598797443
ACAD9	5.724850334
ACADM	5.386603302
ACADSB	4.175874633
ACADVL	8.02485228
ACAP3	5.656017932
ACAT2	4.721322361
ACBD6	4.926839418
ACD	4.782533134
ACE2	-1.639600987
ACER1	1.597446115
ACER2	0.394624221
ACER3	4.509631483
ACIN1	7.495178551
ACO1	5.513983171
ACOT1	5.012202488
ACOT11	2.818853844
ACOT4	1.573331908
ACOT7	7.618703935
ACOT9	5.242071752
ACOX1	5.778323252
ACOX2	1.070899951
ACP2	5.989461842
ACP5	8.021254727
ACPP	2.937973946
ACSBG1	3.539451464
ACSF2	4.209653463
ACSF3	4.664644564
ACSL1	6.443381233
ACSL5	3.265808847
ACSM1	-2.920799507
ACSM3	-0.265609406
ACSS2	5.953309928
ACSS3	2.522442512
ACTA1	-0.745545417
ACTA2	6.683032879
ACTC1	-0.430538604
ACTG2	3.420094064
ACTN2	0.939971599
ACTR2	7.918537523
ACTR8	5.015451576
ACVR1	5.50397394
ACVR1B	5.239129384
ACVR2A	3.428613477
ACVR2B	4.228119339
ACVRL1	4.220010616
ADAL	3.80913634
ADAM10	6.477870202
ADAM12	4.876719634
ADAM19	5.1842257
ADAM23	5.15788031
ADAM33	1.202715968
ADAM9	5.885105425
ADAMTS1	5.518143898
ADAMTS10	1.547053934
ADAMTS12	1.052734399
ADAMTS15	0.032493196
ADAMTS16	2.37597184
ADAMTS18	-2.108601852
ADAMTS2	3.860470814
ADAMTS5	2.011363707
ADAMTS7	3.422212801
ADAMTS8	-1.032343444
ADARB1	5.834180558
ADAT1	3.876277711
ADCY1	6.533285052
ADCY4	2.044209198
ADCY5	-0.626273219
ADCY8	2.264469939
ADCY9	5.678845777
ADH1B	0.946998842
ADH4	-3.086429618
ADH5	6.853437354
ADIPOQ	1.411329167
ADIPOR2	7.617810914
ADK	3.238865384
ADNP	6.96329207
ADO	5.120073759
ADORA1	1.858740359
ADORA3	2.363470901
ADPGK	6.058318085
ADPRH	4.718408822
ADRA1A	-3.092400067
ADRA2A	2.361587698
ADRB1	-1.695284657
ADRB2	1.425292353
ADSL	6.424887599
ADSS	6.435200452
AEBP1	11.04322215
AEN	6.278495498
AFAP1L1	5.107870582
AFF1	5.860263649
AFF2	1.381377322
AFF3	4.424796444
AFF4	6.782521546
AFTPH	5.127976315
AGAP1	4.321286562
AGAP11	0.742276123
AGAP3	7.868356386
AGBL5	5.301262795
AGER	1.816376052
AGFG1	6.137463948
AGFG2	4.819279166
AGK	5.609600648
AGMAT	0.670608453
AGPAT3	7.079234779
AGPAT5	5.174314812
AGPS	5.969502371
AGR2	-1.730879384
AGRN	8.744965908
AGTR1	-1.057509335
AHCTF1	5.850429156
AHCY	8.190466871
AHCYL1	7.00305645
AHCYL2	7.091876576
AHDC1	5.450739746
AHNAK	9.8065311
AHNAK2	7.446930372
AHSA1	7.114768462
AIDA	5.739003551
AIF1L	7.590756504
AIFM2	4.93761687
AIG1	3.991648165
AIM1	4.852390889
AIM1L	2.378769414
AIM2	3.09600659
AIMP2	5.299550463
AIP	6.291365047
AK3	5.571743237
AK5	2.784507003
AK7	-0.602700798
AKAP1	5.543084243
AKAP13	6.741747501
AKAP5	0.595117496
AKAP6	5.263553425
AKAP8	5.158737248
AKIRIN2	4.942459706
AKR1A1	6.735914215
AKR1B1	6.840350655
AKR1C1	2.350317944
AKR1C3	1.829135514
AKR1E2	1.092670805
AKT1	8.34338021
AKT3	6.360574608
AKTIP	3.88766184
ALCAM	4.482058047
ALDH1A3	8.01471016
ALDH1L1	0.436346236
ALDH1L2	4.206633126
ALDH2	5.676297761
ALDH3A1	3.034634008
ALDH3A2	6.080076757
ALDH3B1	4.85869451
ALDH3B2	5.778392803
ALDH4A1	6.073257761
ALDH5A1	4.337782134
ALDH6A1	3.755107846
ALDH9A1	7.071032983
ALDOC	4.891402416
ALG1	5.795946028
ALG11	0.34260421
ALG3	6.549228909
ALG8	6.089795304
ALK	2.284328027
ALKBH2	4.261890855
ALKBH3	4.528772661
ALKBH4	4.591429333
ALOX12	0.169324963
ALOX12B	3.664054749
ALOX12P2	-1.786186188
ALOX15	-0.286986424
ALOX15B	1.786576561
ALOXE3	2.619879432
ALS2	5.171310848
ALS2CL	3.378554903
ALS2CR11	0.89914262
ALS2CR12	-0.88202207
ALX1	4.853641652
AMBP	-1.811955082
AMBRA1	6.146583259
AMD1	6.815804519
AMFR	7.10946058
AMMECR1L	5.92195731
AMN1	3.41505091
AMOTL1	6.702877998
AMPD2	6.06813254
AMPH	2.785159472
AMZ2	6.183417302
AMZ2P1	3.508956573
ANAPC10	2.291598651
ANAPC16	5.762622332
ANG	3.028736053
ANGEL1	5.315337337
ANGPTL1	0.291235044
ANGPTL2	5.524822892
ANGPTL4	5.635098891
ANGPTL6	-0.381926867
ANK2	6.305220646
ANK3	2.149273406
ANKFN1	-1.288625037
ANKFY1	6.975145263
ANKH	5.762576991
ANKHD1-EIF4EBP3	5.508495903
ANKIB1	5.988052877
ANKLE1	0.507375488
ANKMY1	2.978478093
ANKRD10	6.188585173
ANKRD12	4.728200984
ANKRD13A	6.00254304
ANKRD2	-2.30891445
ANKRD22	2.778153098
ANKRD28	7.251062931
ANKRD29	0.320938467
ANKRD34A	1.857970621
ANKRD35	2.587453763
ANKRD39	4.43366222
ANKRD40	6.413631396
ANKRD44	3.351597534
ANKRD45	0.964509295
ANKRD50	6.055207528
ANKRD52	6.899651705
ANKRD54	5.882215761
ANKRD6	3.676569856
ANKRD7	0.054684681
ANKS1A	8.171835372
ANKS1B	2.081653103
ANKS6	4.910419215
ANLN	6.051393271
ANO1	3.852060116
ANO10	5.379897502
ANO4	3.25631938
ANO9	2.081180276
ANP32A	7.151501238
ANP32E	6.181061114
ANTXR1	6.34378983
ANXA5	10.29239914
ANXA7	6.094678822
ANXA8L1	-3.129978521
ANXA9	2.572535519
AOC3	3.573364104
AOX1	1.775212563
AP1AR	4.444764477
AP1G2	5.567802546
AP1M1	6.879367116
AP1M2	2.292761729
AP1S2	7.952972052
AP2B1	8.219491051
AP3B1	6.049293372
AP3B2	1.343683727
AP3D1	8.12029821
AP3M2	6.257086361
APBA1	2.265885939
APBA2	4.782911613
APBB2	4.844651709
APC	5.0135065
APCDD1	6.242406203
APH1B	4.870352665
API5	6.458107376
APOB	-1.359340394
APOBEC3B	3.962955517
APOBEC3C	5.415569326
APOBEC3F	3.340975045
APOC1	7.545018585
APOC2	7.067026801
APOD	11.36073979
APOL3	4.381218423
APOL6	6.102969532
APOLD1	5.406304857
APOM	1.245945069
APOO	4.54124502
APPBP2	5.439572855
APTX	4.875294347
AQP11	0.999878205
AQP3	7.389258939
AQP5	2.435700253
AQP9	1.349303115
AR	-1.656534732
ARAF	6.034428623
ARAP2	3.82154932
ARAP3	5.311936179
ARF3	8.56984444
ARF4	8.021845256
ARFGAP1	7.682703615
ARFGAP3	6.066328225
ARFGEF1	5.731457643
ARFGEF2	6.737775373
ARFIP1	5.239283985
ARG1	3.281327591
ARHGAP11A	4.395519032
ARHGAP23	5.735102783
ARHGAP24	4.372043818
ARHGAP25	3.08812178
ARHGAP27	3.625572769
ARHGAP29	3.998263055
ARHGAP30	4.248395759
ARHGAP31	6.366791456
ARHGAP32	5.318374519
ARHGAP33	3.039471387
ARHGAP39	4.914086234
ARHGAP42	4.052144346
ARHGAP5	6.588046269
ARHGAP6	1.154964179
ARHGDIA	9.279362819
ARHGEF10L	5.429956167
ARHGEF11	7.875832237
ARHGEF19	3.487200081
ARHGEF2	7.200248316
ARHGEF37	4.768266778
ARHGEF5	3.578712402
ARHGEF7	6.255219376
ARID1B	6.220754326
ARID5B	6.317870144
ARIH1	6.188697288
ARIH2	6.568070406
ARL1	6.280130631
ARL15	3.417661122
ARL17B	-2.621978369
ARL2	7.21634606
ARL2BP	6.419102516
ARL3	3.762822326
ARL5B	2.389539152
ARMC1	4.863023195
ARMC2	0.607871098
ARMC7	4.372017161
ARMC9	5.499287728
ARMCX1	4.956530629
ARMCX3	5.921162427
ARMCX5	4.093285589
ARNT	5.99054491
ARNT2	7.616664404
ARNTL	2.556077795
ARPC1A	8.013415468
ARPC1B	9.441272352
ARPC2	7.979417174
ARPC5	7.481911186
ARPP19	7.427703776
ARRB1	4.951036171
ARRB2	5.017591077
ARSB	5.478125062
ARSD	6.035758507
ARSE	3.678453992
ARSF	-0.545196214
ARSG	2.906699301
ARV1	4.792537099
ARX	-0.111477457
AS3MT	2.275407118
ASAH1	8.936719599
ASAP1	7.062406733
ASAP2	6.041186018
ASAP3	4.708209504
ASB1	4.799034426
ASB7	4.411276711
ASB9	4.449266033
ASCL2	0.488561112
ASF1A	3.695834001
ASF1B	4.821508392
ASGR2	-1.005009471
ASIP	-2.019829437
ASL	5.371286611
ASNSD1	5.329763213
ASPHD1	3.218426574
ASPM	4.807635882
ASPRV1	6.739103426
ASS1	3.825019294
ASXL1	6.916675044
ASXL2	4.736628028
ASXL3	-2.889954224
ATAD2	5.444441718
ATAD2B	3.308658635
ATE1	2.712295537
ATF1	3.618630489
ATF2	3.973844887
ATF6	6.048990596
ATF7IP	5.240764838
ATG10	2.491890314
ATG12	4.443566101
ATG16L2	3.231564498
ATG2B	5.411271782
ATG4D	5.024772717
ATG9B	1.494635915
ATIC	7.082968591
ATL2	5.20567697
ATM	6.565813334
ATMIN	5.965727783
ATOX1	7.216395159
ATP10A	5.830261391
ATP12A	1.824064229
ATP13A2	7.035999346
ATP13A3	6.309132276
ATP13A4	0.352935449
ATP13A5	-2.713269321
ATP1A1	11.68676662
ATP1A2	0.054956725
ATP1B1	6.638043355
ATP2A1	-0.280084138
ATP2A2	8.708394345
ATP2A3	4.814486064
ATP2B2	-0.199131302
ATP2C1	6.798699011
ATP2C2	1.543059015
ATP4A	-2.71131528
ATP4B	-1.812208415
ATP5L	7.053268901
ATP6AP1	8.744008343
ATP6AP2	7.666553672
ATP6V0A2	4.917153332
ATP6V0A4	3.595493362
ATP6V0E2	6.955935426
ATP6V1B1	2.207582171
ATP6V1B2	8.895769419
ATP6V1C1	7.203334709
ATP6V1C2	3.327414341
ATP6V1H	6.483409487
ATP8A2	2.309296117
ATP8B1	2.748600059
ATP8B2	7.258348255
ATP8B3	2.191436092
ATRIP	4.07807959
ATRN	7.011833778
ATXN3	3.830708294
AURKA	5.106209103
AURKB	4.824199487
AUTS2	4.903714045
AVEN	3.701538597
AVL9	4.042226
AVPR1A	0.675664909
AWAT1	-2.274959077
AXIN2	3.022114068
AXL	4.549317593
AZGP1	6.326821738
AZI2	5.209052024
AZIN1	7.313458231
B3GALT1	0.705500931
B3GALT5	-2.509134431
B3GALT6	5.240595722
B3GAT1	2.265935913
B3GNT2	5.360657811
B3GNT3	0.429497671
B3GNT7	4.668031611
B4GALNT3	4.229283297
B4GALT4	4.849302552
B4GALT5	7.173079807
B4GALT6	5.191007556
B9D2	2.041148807
BAALC	6.662133327
BACE1	5.660842863
BACE2	8.74035658
BAD	5.515575507
BAG1	5.812909616
BAG2	2.08977978
BAG4	3.115583695
BAHCC1	6.389015523
BAIAP2	6.731265636
BAIAP2L1	5.445834283
BAIAP2L2	4.752318878
BAIAP3	1.640666847
BAMBI	6.988853315
BANK1	-0.192648103
BANP	3.88043099
BARX2	2.446814705
BATF2	4.224829623
BAX	6.236655349
BAZ1B	7.209064542
BBOX1	1.927657055
BBS12	3.388695762
BBS4	4.827432407
BBS5	4.679214727
BBS9	4.354165879
BBX	5.835863507
BCAM	5.418805718
BCAN	9.001866481
BCAP29	6.437470733
BCAR1	6.95996712
BCAR3	5.391832555
BCAS1	-0.745386571
BCAT1	2.323095188
BCAT2	4.770802746
BCCIP	4.966677526
BCHE	6.122407039
BCKDHB	3.686917631
BCL11A	1.931133073
BCL11B	2.730240763
BCL2	5.647908452
BCL2A1	5.773302492
BCL2L10	-1.461320151
BCL2L11	4.744004478
BCL2L12	4.365476459
BCL2L13	6.943651845
BCL6	5.018871501
BCL9	5.585149431
BCO2	-0.762042444
BCORL1	4.573051659
BCR	6.116351508
BDH1	4.978916722
BECN1	6.771199478
BEST1	5.602883091
BEST4	-1.828013763
BET1L	6.732994161
BEX2	2.079614271
BEX5	-1.719390381
BFAR	7.065884615
BFSP1	3.490610283
BHLHE22	1.470249157
BICD1	4.026127476
BICD2	6.350878854
BIN3	6.297489624
BIRC2	5.306747346
BIRC5	4.654459074
BIRC7	6.716347871
BIVM	4.524987363
BLM	3.982036153
BLNK	1.85903985
BLOC1S2	5.289963811
BLVRB	5.885049998
BLZF1	4.678110587
BMF	5.477091115
BMP1	6.399573258
BMP2	0.881958886
BMP2K	4.053715872
BMP4	1.796895436
BMP7	4.28540667
BMP8B	4.764453993
BMPR1A	3.998731339
BMPR1B	3.454760932
BNC1	2.419815305
BNC2	5.582148872
BNIP3L	6.778250325
BNIPL	3.552811049
BOC	5.01825695
BOK	4.729021233
BOLA3	4.262286724
BPGM	4.849888837
BPY2	-3.13495013
BRAF	3.003075448
BRCA2	2.69586461
BRD8	5.806780096
BRF2	4.405170597
BRI3	7.498719113
BRI3BP	2.629019299
BRPF3	5.734686584
BSDC1	6.386087062
BSPRY	2.073391394
BST1	3.643195102
BTBD1	6.334830784
BTBD11	1.66124666
BTBD16	-2.355855455
BTBD19	1.477735437
BTBD2	7.121437159
BTBD3	5.986152536
BTBD9	5.295085426
BTC	-1.898894025
BTG2	5.014140663
BTG3	5.192655521
BTN2A1	5.411368379
BTN2A2	5.91352665
BTN3A2	6.93500269
BTNL9	1.390621747
BUB1	4.832764344
BUB1B	4.5382206
BUD31	6.588848589
BVES	3.82727979
BYSL	5.756428995
BZW2	7.087610926
C10orf11	3.176104483
C10orf128	-1.418132606
C10orf2	4.656909566
C10orf25	0.910518664
C10orf54	4.972823668
C10orf76	4.675527538
C10orf82	-2.354026921
C10orf88	2.991616736
C10orf90	4.605993092
C10orf95	-1.998381023
C11orf24	7.243182439
C11orf31	6.049283758
C11orf45	0.721306774
C11orf70	-1.544681113
C11orf74	3.415457467
C11orf80	3.325972678
C11orf84	5.109285625
C12orf10	5.80040363
C12orf29	3.73125302
C12orf43	3.835137162
C12orf49	5.638721377
C12orf54	-2.708905353
C12orf60	0.943970199
C12orf66	2.765590935
C12orf73	2.865902678
C12orf76	3.781708573
C14orf1	5.968786005
C14orf119	5.89939679
C14orf159	4.487314716
C14orf169	4.91717324
C15orf39	6.163448147
C15orf48	2.172720264
C15orf57	4.292813815
C15orf62	1.255953329
C16orf52	4.138891628
C16orf59	3.484641232
C16orf62	6.32857075
C16orf87	2.016291386
C17orf51	4.67989224
C17orf53	2.984819275
C17orf58	3.584676372
C17orf62	6.193318301
C17orf80	4.642731436
C17orf89	4.655781465
C17orf96	3.363634725
C17orf99	-2.832715008
C18orf25	4.971447593
C18orf54	2.590379042
C19orf12	5.783382493
C19orf18	-2.018775078
C19orf33	3.727770159
C19orf66	5.618329579
C1GALT1	4.57829116
C1orf101	0.022373405
C1orf106	3.262969488
C1orf112	3.672040421
C1orf115	4.199637458
C1orf116	3.935321391
C1orf122	5.346923166
C1orf123	5.170218988
C1orf210	-0.066121601
C1orf216	5.954716284
C1orf226	2.270663757
C1orf43	8.159331577
C1orf53	1.274025162
C1orf56	3.600020501
C1orf68	2.669485447
C1QB	6.775344226
C1QBP	6.733930673
C1QC	6.60109639
C1QTNF2	0.33140948
C1QTNF6	5.68096922
C1QTNF7	-1.85682075
C1R	7.459024396
C1RL	4.438691488
C2	6.792715994
C20orf196	1.594972687
C20orf197	-2.621639391
C20orf27	6.20880243
C20orf96	3.573861226
C21orf2	5.354082252
C21orf33	6.487482239
C21orf59	5.269232141
C22orf23	2.075118462
C22orf31	-2.151949431
C22orf46	5.364826594
C2CD2	4.258038808
C2CD3	4.891382282
C2CD4B	-1.372314861
C2orf15	-0.903636372
C2orf40	1.366888063
C2orf42	3.544985892
C2orf49	2.365043255
C2orf54	3.143326456
C2orf70	0.948544473
C3	6.405582417
C3AR1	3.111601182
C3orf38	4.344763066
C3orf52	1.883419842
C3orf58	3.330900096
C3orf67	2.890753232
C3orf70	4.240376748
C4orf19	3.98412073
C4orf32	2.050547452
C4orf46	3.517729688
C4orf48	3.443242473
C5orf15	6.430092846
C5orf22	5.93069167
C5orf24	5.957400939
C5orf30	4.622049425
C5orf34	2.269109801
C5orf46	0.623379318
C6	-2.880974174
C6orf1	6.183360612
C6orf120	4.915590639
C6orf132	1.916723786
C6orf141	-1.28982898
C6orf15	-0.737604671
C6orf163	-1.618285791
C6orf48	7.147990496
C6orf52	0.418119278
C6orf62	7.55508141
C6orf89	7.339155831
C7	0.816981795
C7orf13	3.382218781
C7orf25	4.394899486
C7orf31	3.640038423
C7orf49	5.633664302
C7orf50	6.454302003
C7orf57	-1.503220142
C8orf22	-3.059042215
C8orf33	6.468867451
C8orf46	3.778712347
C8orf48	2.241476689
C8orf58	4.600467695
C8orf76	4.120498489
C9orf116	1.566231677
C9orf16	5.933869767
C9orf24	-2.109996949
C9orf3	4.199283195
C9orf40	2.809987415
C9orf43	-0.256498021
C9orf47	-2.829566908
C9orf50	-1.053727846
C9orf64	3.937006874
C9orf66	-1.047594455
CA11	4.017784685
CA12	5.599542112
CA14	6.420735085
CA2	3.988002292
CA3	-2.185839273
CA5B	4.646820811
CA6	1.332072494
CA8	3.047959133
CABLES1	8.106919129
CABP4	-0.654581405
CACHD1	3.91303651
CACNA1G	-0.728179732
CACNA1I	-1.368485309
CACNA2D1	0.749384591
CACNA2D2	-0.337099964
CACNB1	2.675726664
CACNB2	-0.573254602
CACNB4	-0.330460404
CACNG4	-0.703214458
CACYBP	6.252279923
CAD	7.124988647
CADM1	6.033452181
CADM2	-1.739816821
CADM3	5.067494931
CADPS2	4.637563229
CALB2	0.770448621
CALCOCO1	6.196338972
CALCOCO2	6.107924394
CALD1	7.910775438
CALM3	8.402270115
CALML3	7.704018064
CALML5	8.01698548
CALU	9.35347319
CAMK1D	0.918622345
CAMK1G	0.775189903
CAMK2G	4.063809552
CAMK2N2	0.877367635
CAMKK1	3.304773281
CAMSAP1	5.540153188
CAMTA1	4.49780338
CANT1	6.330884601
CANX	9.595590762
CAPN12	2.158911358
CAPN13	-3.077602332
CAPN2	7.954316016
CAPN3	8.087357189
CAPN5	5.850893454
CAPN6	-1.304038159
CAPN8	-2.83904319
CAPNS1	8.896841877
CAPNS2	2.828521551
CAPRIN1	8.176887786
CARD10	3.13256136
CARD16	4.641842119
CARD18	0.614636274
CARD6	4.018020523
CARD8	5.061212591
CARNS1	-0.158588851
CARS	5.694070698
CARS2	5.71105522
CASC1	-1.840739261
CASD1	4.921610833
CASK	4.970094519
CASP10	3.187215459
CASP14	5.344071553
CASP3	4.793886253
CASP4	5.830264324
CASP6	2.948885061
CASP7	3.970586368
CASP8	4.561598436
CASQ2	0.0859614
CAST	7.456613428
CASZ1	3.707460186
CAT	5.805136781
CATSPERG	-1.422296344
CBFA2T3	1.900065188
CBFB	5.999252266
CBLB	4.499014473
CBLC	2.356444958
CBLL1	5.294687245
CBLN2	0.2974325
CBS	4.041494545
CBX2	4.431568804
CBX3	8.40182812
CBX4	6.332154087
CBX5	7.177070752
CBX7	5.523540041
CBX8	3.972992476
CC2D1B	6.540339657
CC2D2A	4.702604162
CCBE1	-0.886141539
CCDC102A	3.4285815
CCDC113	2.574251609
CCDC120	3.951345206
CCDC127	4.774930702
CCDC136	2.246905081
CCDC14	5.720803089
CCDC140	0.697555255
CCDC142	2.960277184
CCDC150	0.411663824
CCDC153	-1.411547185
CCDC157	1.038595541
CCDC3	3.898177119
CCDC36	0.962406704
CCDC43	5.034138342
CCDC50	7.540717646
CCDC51	4.733693489
CCDC6	5.184840854
CCDC69	3.570625601
CCDC7	0.613855457
CCDC78	2.92602245
CCDC80	6.381239573
CCDC82	4.311338325
CCDC85A	0.012079895
CCDC85C	5.376756345
CCDC87	-0.913199376
CCDC88A	5.651145857
CCDC88C	3.307227044
CCDC92	5.634476662
CCKBR	-2.386693359
CCL16	-3.069166085
CCL18	4.685853206
CCL19	3.707228992
CCL22	1.589539691
CCL23	-2.0081278
CCL27	1.018018607
CCL3L3	-2.336339802
CCNA2	4.45640648
CCNB1	5.830357849
CCNB2	4.625856821
CCND2	4.294186895
CCND3	6.656481325
CCNE1	3.442677486
CCNE2	2.994223784
CCNG2	4.88758406
CCNI	7.332160624
CCNJL	3.630634275
CCNT2	4.750969977
CCR1	3.266647722
CCR2	1.14438722
CCR6	0.102647247
CCT2	7.366549206
CCT5	8.20930077
CCT6A	8.290761449
CCT7	8.180702013
CCT8	7.811315565
CD109	6.928924001
CD163	4.781118881
CD164	7.673775085
CD180	1.50217149
CD1A	1.242794906
CD1B	-1.234192783
CD1C	0.681977977
CD1E	-0.064680352
CD200	5.063825673
CD207	2.180221784
CD22	3.648933639
CD24	5.338609619
CD244	0.49444272
CD248	5.262601807
CD276	7.985122552
CD2BP2	6.729919511
CD300LF	0.632247998
CD300LG	0.183666432
CD320	7.014465704
CD34	5.195249851
CD36	4.59614193
CD3EAP	4.968498737
CD44	10.37577756
CD47	6.665378274
CD55	6.556638794
CD58	4.518702293
CD59	10.55268368
CD63	11.47285566
CD80	-0.888256306
CD81	10.36559889
CD82	5.794476815
CD83	4.946277637
CD9	7.622834
CD99	8.057612995
CD99L2	6.946456153
CDADC1	3.071313164
CDC14B	4.371042334
CDC16	7.071662905
CDC25A	3.850138463
CDC25B	7.213672375
CDC25C	2.283489469
CDC27	6.223409818
CDC42	7.845747239
CDC42BPA	6.402407777
CDC42BPG	2.965281131
CDC42EP3	6.057307975
CDC42EP4	5.775331276
CDC45	4.40195865
CDC5L	5.993861965
CDC6	5.107533791
CDC7	4.172905094
CDC73	5.28103156
CDCA2	3.64286738
CDCA3	3.927490916
CDCA4	5.322562228
CDCA5	5.010038806
CDCA8	4.7061056
CDCP1	4.752790601
CDH1	8.35621022
CDH13	3.504735534
CDH19	6.167179792
CDH2	4.427484458
CDH22	-1.503110153
CDH24	2.71359303
CDH8	-1.645128078
CDHR1	3.315991915
CDIPT	7.110174302
CDK1	4.786439994
CDK12	6.06696287
CDK13	5.818753158
CDK16	7.256093271
CDK17	4.982801611
CDK18	5.023162289
CDK2	8.634135104
CDK20	3.304487499
CDK2AP1	7.936247334
CDK4	7.699037093
CDK5R1	6.295322783
CDK6	6.207895998
CDKAL1	4.267489227
CDKL2	0.302538878
CDKN1B	5.345718521
CDKN2A	4.531624509
CDKN2AIPNL	4.562106337
CDKN2B	4.931339978
CDKN3	3.585453963
CDNF	-0.213017857
CDO1	0.407601236
CDON	4.676371199
CDR1	-2.206624475
CDRT1	-1.922475588
CDS1	2.095200087
CDS2	5.999423181
CDSN	7.162803483
CDYL	5.568979417
CEACAM19	2.494276409
CEACAM5	1.812835123
CEACAM6	1.867540878
CEACAM7	-2.218555877
CEBPA	4.442856542
CEBPG	4.881832259
CECR2	0.494263249
CECR7	3.715773022
CELF2	7.033085044
CELF4	-1.375259104
CELSR2	7.509423206
CEMP1	4.752661598
CENPA	3.254978311
CENPBD1	4.496319621
CENPE	3.67607057
CENPF	6.80652553
CENPI	2.072152229
CENPJ	3.632333181
CENPK	2.469078739
CENPL	3.495304433
CENPM	4.180822286
CENPN	5.164453223
CENPO	3.468707496
CENPQ	2.857743838
CEP152	2.868554156
CEP55	4.208596456
CEP72	2.763250321
CEP78	3.660852991
CEP97	2.883325989
CERCAM	6.77819635
CES3	1.050989027
CFD	3.109919078
CFH	5.425046612
CFHR1	-1.614036492
CFL2	4.954562549
CFLAR	4.75787082
CFTR	-2.002505531
CGB7	-2.089060949
CGGBP1	6.754105546
CGN	3.388860032
CGREF1	4.105704653
CGRRF1	2.740103166
CHAC2	1.334518965
CHAF1A	5.352653078
CHAF1B	4.563528377
CHCHD3	6.333161039
CHD1	5.415016103
CHD1L	6.467332233
CHD4	8.751165024
CHD7	5.669629497
CHDH	1.005720628
CHEK1	3.558712199
CHI3L1	6.159450332
CHI3L2	3.132254416
CHIT1	4.576765121
CHKA	5.363924232
CHL1	7.553474155
CHM	4.808910836
CHML	5.122087662
CHMP4C	1.017423456
CHN1	3.665797804
CHN2	3.669428944
CHODL	-0.73625893
CHORDC1	4.40949953
CHP2	1.212432657
CHPF	8.159248155
CHPF2	7.185365357
CHRD	1.552577884
CHRDL1	4.016336147
CHRNA5	2.324861408
CHST10	4.982978805
CHST11	5.61292487
CHST12	4.731639512
CHST13	-0.934977377
CHST14	5.651231393
CHST6	4.638018956
CHSY1	6.290916177
CHSY3	3.485699285
CIAO1	7.019133197
CIAPIN1	6.077495205
CIDEA	1.489790462
CILP	2.26410554
CILP2	1.85771705
CINP	5.292117504
CIRBP	8.186749731
CISD1	3.876334005
CISD2	5.007871765
CISD3	5.635731303
CISH	2.993419852
CITED1	5.537296228
CITED4	3.006924214
CKAP2L	3.201934283
CKAP5	7.111675747
CKB	4.861233281
CKLF	4.426760859
CKMT1A	3.378555422
CKMT2	0.948120478
CKS2	5.208032792
CLASP1	6.493320918
CLASP2	6.189110168
CLCA2	5.9927209
CLCA4	1.094777358
CLCC1	5.165696803
CLCN3	6.757906633
CLCN5	5.628242438
CLCN7	9.112552629
CLCNKB	-1.63478875
CLDN1	5.530493178
CLDN10	-1.066086999
CLDN11	1.602212732
CLDN12	5.764959926
CLDN15	3.525043603
CLDN18	-1.212165385
CLDN19	-2.82109661
CLDN3	-1.740457125
CLDN4	3.29293847
CLDN5	2.82706564
CLDN7	0.907698176
CLDN8	-2.185778682
CLDND1	6.007147375
CLEC10A	1.884984946
CLEC11A	5.806954239
CLEC14A	3.300729184
CLEC2D	4.837622607
CLEC4F	-2.16904902
CLIC3	2.97830539
CLIC4	8.046612785
CLIC5	0.502797573
CLIC6	1.034422602
CLINT1	6.266420353
CLIP1	6.676705692
CLIP4	4.663956839
CLK4	3.519649897
CLMN	5.377868098
CLN5	5.348581015
CLN6	7.025991311
CLNK	-3.064787992
CLNS1A	6.173910703
CLP1	4.177496837
CLPB	4.800197435
CLPTM1L	7.289553898
CLPX	4.984063219
CLSPN	3.538588144
CLSTN2	-1.008879954
CLSTN3	4.61698218
CLTB	6.975148717
CLU	5.793722263
CLVS1	-1.240551935
CLYBL	2.520449575
CMA1	-1.365034988
CMPK1	6.693145258
CMTM1	2.08803394
CMTM3	6.202016818
CMTM7	5.581240066
CMTM8	1.105050228
CMYA5	0.778473753
CNDP2	8.110320416
CNGA1	-1.678088312
CNIH3	5.417519996
CNIH4	5.654952488
CNKSR1	1.662044814
CNKSR3	3.900561352
CNN1	1.953089973
CNN3	7.427990781
CNNM1	3.677830676
CNNM3	5.690573134
CNOT4	5.074501234
CNOT6L	4.994317156
CNP	8.815973634
CNPY2	6.665387603
CNPY3	6.79552871
CNPY4	5.134292342
CNST	5.522735909
CNTN1	3.254010966
CNTN2	-0.748862663
CNTNAP1	5.187888904
COBL	3.784067134
COBLL1	4.350617612
COCH	0.102028462
COG2	5.241573055
COG5	5.840739593
COG8	4.806303386
COL10A1	1.291889766
COL11A2	6.232247131
COL12A1	6.415840095
COL14A1	5.098169118
COL17A1	6.710044244
COL21A1	-0.315020074
COL22A1	5.377848875
COL23A1	1.086037459
COL27A1	3.355738073
COL28A1	-0.239936262
COL2A1	5.75334796
COL4A1	8.119310406
COL4A2	8.830618215
COL4A3BP	5.813670058
COL4A5	2.71989252
COL4A6	0.367404829
COL6A1	9.378153821
COL7A1	5.084546042
COL9A2	2.680953222
COL9A3	5.627239717
COLEC11	1.571375421
COMMD10	3.864527887
COMMD4	6.847230993
COMTD1	3.097151235
COPA	8.602227307
COPB1	6.997951304
COPB2	7.481544887
COPG2	5.3504962
COPS6	7.351920155
COPS7A	7.15754866
COPS8	6.540703039
COPZ1	7.635006018
COQ10A	3.349642562
COQ3	2.955722061
COQ7	4.236639092
CORIN	-0.681073904
CORO1B	7.237666215
CORO1C	7.918112967
CORO2A	3.014356812
CORO2B	6.606859491
CORT	-1.582902176
COTL1	7.836503601
COX11	4.981936061
COX4I1	8.422112907
COX7A1	2.572828711
COX7B	6.463978003
COX7C	7.304239471
CP	0.73335665
CPA2	1.930148078
CPA3	1.360725583
CPA4	3.548085312
CPAMD8	0.312734616
CPB1	-1.615389524
CPB2	-0.025324757
CPE	3.782919219
CPEB1	3.556046987
CPEB2	6.796954513
CPEB3	1.194579795
CPLX3	-1.419948875
CPN1	3.983691019
CPNE1	7.172785882
CPOX	5.368817306
CPPED1	5.741189832
CPS1	4.247410981
CPSF2	6.093813204
CPSF3	5.692917985
CPSF4	5.50750019
CPSF6	6.266373882
CPT2	5.269322008
CRABP1	0.032042413
CRABP2	6.531830708
CRAT	5.49995836
CRB3	0.79737263
CRCT1	3.091756094
CREB1	5.012372445
CREB3L2	7.26585679
CREG1	6.41122767
CREM	4.461406188
CRHBP	-0.71418274
CRIM1	4.980756611
CRIP1	4.597734588
CRISP3	-2.095772897
CRISPLD1	4.923789089
CRISPLD2	4.785282373
CRNKL1	5.180130688
CROT	4.333068957
CRTAC1	7.610570429
CRTAP	9.015397268
CRTC1	4.828447504
CRY2	4.780032881
CRYBG3	3.739157515
CRYGS	0.355128229
CRYL1	6.485568743
CRYZL1	3.795290589
CS	7.669674824
CSAG2	2.08707041
CSDC2	-2.119344541
CSDE1	8.85534677
CSE1L	6.981629112
CSGALNACT1	6.023831185
CSK	7.01998592
CSNK1A1	7.558554426
CSNK1D	7.796207654
CSNK1G1	4.830512558
CSNK1G3	4.661386605
CSNK2A1	6.080784719
CSPG4	9.708021651
CSPG5	3.447272726
CSPP1	3.492040974
CSRNP2	5.162031828
CSRP2	3.967962309
CST2	2.772087823
CST3	9.125722379
CST6	3.746425864
CSTA	6.218742951
CSTB	8.695265235
CSTF2	4.45001139
CSTF3	4.806399503
CTBP2	5.946074553
CTDSPL	6.571653834
CTDSPL2	4.516095084
CTHRC1	6.490766788
CTNNA1	8.721232537
CTNNA2	2.550415241
CTNNB1	9.724323921
CTNNBIP1	6.27141698
CTNND2	0.986013257
CTNS	5.444942692
CTSA	9.097735725
CTSB	11.48378262
CTSF	7.315860986
CTSG	1.548912264
CTSK	8.672344331
CTSO	5.757005419
CTSS	6.392528227
CTSZ	9.325792466
CTTN	8.267070404
CTU2	4.448724124
CUBN	4.233430435
CUEDC1	4.38123989
CUL1	6.84859088
CUL7	6.684904155
CUTA	7.750745606
CUX1	6.244880985
CUX2	-1.989491768
CWH43	2.699399578
CX3CR1	0.7796651
CXADR	2.302995268
CXCL1	4.364204976
CXCL12	5.633320685
CXCL14	6.684556346
CXCL17	-1.021246968
CXCL2	0.372451747
CXCL3	0.052968758
CXCR2	0.794719399
CXorf36	3.323355489
CXorf38	3.17128571
CXXC5	5.758760872
CYB561	5.66017673
CYB561D1	4.406661578
CYB561D2	4.976826786
CYB5A	4.520665113
CYB5B	6.616816165
CYB5RL	2.610686026
CYBA	6.753651419
CYBB	4.343002618
CYBRD1	6.029546
CYCS	7.347946392
CYLD	5.26911528
CYP17A1	-3.009781758
CYP1B1	2.838586664
CYP20A1	4.296552611
CYP2B6	-3.168496391
CYP2C18	0.295467096
CYP2C9	-2.9370647
CYP2E1	0.191452403
CYP2R1	3.207328205
CYP2U1	5.448607156
CYP2W1	-2.280579899
CYP39A1	2.188503807
CYP3A4	-2.083037033
CYP3A43	-3.150910046
CYP3A5	-0.598108003
CYP4B1	0.221171802
CYP4F12	0.014533924
CYP4F2	-1.666787577
CYP4F22	3.629095948
CYP4F3	-1.206025395
CYP4F8	-2.688087316
CYP4V2	5.895954404
CYP4X1	0.022415384
CYP7A1	-0.449910426
CYP7B1	3.131467278
CYS1	-0.135869955
CYSLTR1	-1.022689872
CYTH3	8.269252522
CYTL1	4.442625892
CYYR1	2.304719973
D2HGDH	4.097534404
DAAM1	4.157341259
DAAM2	7.861399694
DAB1	-2.93384829
DACH1	-1.082049886
DACT2	1.302928291
DAG1	8.499431864
DAGLA	4.510764859
DAP	7.451720644
DAP3	6.993214497
DAPK1	6.400272264
DAPK2	1.777333407
DAPL1	2.012941018
DAPP1	1.286543813
DARS2	5.402173634
DAZAP1	6.588472885
DBF4	4.091414922
DBF4B	3.946021461
DBI	7.161314708
DBNDD1	6.664169263
DBP	4.207046443
DBT	4.460384915
DCAF10	4.911842756
DCAF13	5.808488565
DCAF17	3.940112306
DCAF4	4.466435417
DCAF7	7.560952308
DCBLD2	7.005257093
DCD	4.179251321
DCLK1	5.687658828
DCLK2	3.227448989
DCLRE1B	3.855252536
DCN	6.952687002
DCP1B	4.255657722
DCP2	4.996080765
DCPS	5.51242337
DCST2	-0.670774488
DCT	9.056292948
DCTD	6.443815772
DCTN4	6.234518282
DCTN5	6.392653333
DCUN1D4	4.908247158
DCUN1D5	4.370288284
DCXR	5.657970134
DDA1	5.786752508
DDAH1	2.820462112
DDAH2	5.618453922
DDC	-3.063342903
DDIT3	4.953555677
DDIT4	6.905633108
DDN	-0.049552403
DDO	1.034770473
DDOST	8.59928912
DDR2	4.488304828
DDX18	6.217736525
DDX19A	5.908893952
DDX20	4.587016843
DDX25	1.196004135
DDX3X	7.979509358
DDX52	4.579198107
DDX54	6.851033393
DDX55	5.035532982
DDX56	7.009437616
DDX58	4.374126542
DDX59	4.449194425
DDX60L	4.650982289
DEAF1	5.683098228
DEF6	3.937316964
DEF8	6.247650469
DEFB1	3.049489366
DEGS1	7.067275792
DEGS2	2.36772436
DENND1A	5.521214744
DENND1B	0.876610179
DENND2C	1.414943101
DENND2D	4.038621776
DENND4A	3.872094212
DENND4B	6.437636719
DENND4C	4.837229924
DENND5A	6.500924501
DENND5B	4.779278226
DENR	5.921844408
DEPDC1	3.67191952
DEPDC1B	2.84546015
DERA	5.941834591
DERL1	6.616596316
DES	2.812520435
DET1	3.638823716
DEXI	5.572335233
DFFB	2.961824721
DFNA5	5.078710477
DGAT2	4.393871412
DGCR2	7.346476224
DGKA	4.557390688
DGKG	2.898057371
DGKI	1.528183107
DGUOK	5.876703814
DHCR24	7.666266065
DHCR7	5.609880662
DHDDS	5.638317778
DHODH	3.597844929
DHPS	6.040608711
DHRS1	5.083022566
DHRS12	3.541681427
DHRS3	4.636452638
DHRS4L2	4.2464963
DHRS7	6.201276509
DHRS9	0.589197721
DHX33	5.338215897
DHX37	5.797031292
DHX40	5.887529936
DHX57	4.828402372
DHX8	6.109552512
DHX9	7.782663325
DIABLO	5.719899806
DIAPH3	3.593202621
DIDO1	6.564986097
DIO3	-1.574870195
DIO3OS	-3.122967937
DIP2C	6.3400861
DIRAS1	5.524693483
DIRAS2	-2.540963288
DIRAS3	0.28294949
DIS3	5.739218019
DIS3L	4.842455803
DIS3L2	4.963785036
DISP1	4.329123192
DIXDC1	3.977151252
DKFZP434L187	-0.887584609
DKK2	0.582260392
DKK3	5.694949371
DLC1	6.523415075
DLEC1	-1.686715969
DLEU1	3.641898671
DLG2	-0.166110418
DLG3	3.633498361
DLG5	5.082734549
DLGAP1	2.25817505
DLGAP5	4.144941429
DLK2	0.527089232
DLL1	1.904796141
DLL3	5.268307482
DLX1	2.281202977
DLX3	2.068644266
DMD	4.316950086
DMKN	8.293263543
DMWD	5.188211297
DMXL2	5.549519445
DNAH10	-1.056549227
DNAH14	2.298705474
DNAH17	1.716675627
DNAH3	-1.46374182
DNAH8	-2.151011149
DNAJA4	7.467863983
DNAJB11	6.503168685
DNAJB2	6.847613129
DNAJB9	5.219675741
DNAJC1	5.200190418
DNAJC10	6.684138071
DNAJC11	6.275567748
DNAJC12	0.698367973
DNAJC13	6.688998131
DNAJC14	6.088195101
DNAJC18	3.083222354
DNAJC22	2.375149032
DNAJC30	5.0687819
DNAL1	3.555267682
DNASE1L2	1.680409919
DNASE1L3	0.718509406
DNASE2B	1.913946142
DNER	3.171698891
DNM1L	6.234788211
DNM3	1.093953137
DNMBP	4.356262878
DNMT3A	4.685732236
DNTTIP1	5.151094109
DOCK10	6.003890538
DOCK3	0.37382256
DOCK4	4.143395518
DOCK5	3.696676882
DOCK7	6.541654769
DOCK9	5.506429086
DOK1	3.909602128
DOK4	4.463531308
DOK6	0.008917316
DONSON	4.370095434
DOPEY1	4.13724561
DOPEY2	4.871095222
DPAGT1	5.925628979
DPH2	5.48415988
DPH3	5.244783069
DPP4	2.671277228
DPP6	2.274917346
DPP8	4.079262778
DPP9	6.691135944
DPT	3.71871338
DPY19L1	5.897601835
DPY19L2	2.790626804
DPY19L2P2	3.328050187
DPY19L2P4	-1.291070514
DPY19L3	4.298267188
DPY19L4	5.187682474
DPYD	2.897203632
DPYSL3	6.005074193
DPYSL4	3.589123198
DQX1	-1.006450152
DRAM1	4.731079744
DSC1	4.594017033
DSC2	5.403670571
DSC3	6.496263957
DSCAM	-2.933213308
DSCC1	2.849625028
DSCR3	6.191705507
DSCR8	1.623764816
DSE	3.827337247
DSG1	6.800069381
DSG2	4.678642623
DSG3	5.623387271
DSN1	4.750482427
DSP	8.789416169
DST	7.706044663
DSTYK	7.253826155
DTD1	5.222280541
DTL	4.980788506
DTNBP1	5.025730679
DTX3L	6.351404358
DTX4	5.335655358
DTYMK	5.418926834
DUOX1	5.047667872
DUOX2	0.808968263
DUOXA1	2.96072233
DUS4L	3.063079221
DUSP1	4.966155313
DUSP10	5.082510743
DUSP12	4.183768952
DUSP13	-2.543946722
DUSP15	2.588315287
DUSP16	5.66925177
DUSP3	7.432508078
DUSP4	7.002817997
DUSP6	8.030827891
DUSP7	5.525570469
DUSP9	1.736089953
DUT	5.622089394
DYM	4.660123672
DYNC1H1	9.3162267
DYNC2H1	3.999941431
DYNLL2	6.553521492
DYNLRB2	-2.107323767
DYRK2	4.877677056
DYRK3	3.289699603
DZIP3	3.955506026
E2F1	5.278036045
E2F3	5.618333868
E2F5	2.360927009
E2F6	4.523237112
E2F7	3.61913241
EARS2	5.540990993
EBF1	2.375649089
EBF2	-2.047157574
EBP	5.404716649
ECH1	7.284062798
ECHDC1	5.65419701
ECHDC2	3.635870636
ECHDC3	3.202334809
ECM1	8.170342498
ECM2	1.589501505
ECSCR	1.044960975
ECT2	4.532979393
EDA	1.470401257
EDAR	-1.239009185
EDC3	5.791174708
EDEM2	5.758054945
EDEM3	5.574820852
EDIL3	1.748036703
EDN1	0.777589747
EDN2	-1.06464796
EDN3	2.461141243
EDNRB	9.573523817
EED	4.471263566
EEF1E1	4.21634333
EFCAB1	-0.50441223
EFCAB2	2.224568364
EFCAB5	-0.131699834
EFEMP1	4.088436968
EFHC2	-1.258894022
EFNA1	5.145794168
EFNA3	3.526409613
EFNA4	3.389044656
EFNA5	4.073869325
EFNB1	5.247919929
EFNB2	3.825316508
EFR3B	5.915116718
EFS	3.979176161
EFTUD2	7.61144872
EGFL8	5.466238587
EGFR	2.724730511
EGLN1	6.700208274
EGLN3	4.102610737
EGOT	-3.082319497
EGR1	6.764727021
EGR2	3.195275157
EGR3	4.597676009
EHD4	6.663895696
EHF	3.30107213
EHMT2	6.755983044
EI24	7.118366276
EID1	7.363239673
EID2B	1.766019019
EIF2AK1	7.859238996
EIF2AK2	4.389009936
EIF2AK4	6.328472038
EIF2B2	5.539164261
EIF2S2	6.591779084
EIF3B	8.658809025
EIF3J	5.91648188
EIF4A2	7.922915398
EIF4A3	6.624992244
EIF4E2	6.006067397
EIF4E3	3.49903094
EIF4EBP1	6.594476877
EIF4EBP2	6.906119333
EIF4G3	6.534951292
EIF5A2	3.699684517
EIF5B	7.449623145
ELAC1	2.911044552
ELANE	-2.649796755
ELAVL1	6.601780296
ELAVL2	-1.798647182
ELF3	1.386355695
ELF5	-0.269002788
ELFN1	3.360779712
ELFN2	0.237475104
ELK1	5.984632613
ELK3	4.405217869
ELK4	2.628453881
ELL2	4.647864134
ELL3	2.583055541
ELMO1	3.408076377
ELMO2	6.450371814
ELMO3	2.844987237
ELN	3.481610485
ELOF1	6.145337868
ELOVL2	6.480130606
ELOVL3	0.478518769
ELOVL4	2.782383856
ELOVL5	6.720204364
ELOVL7	3.09252907
ELP2	6.149533013
ELP3	5.477307598
EMB	3.417393642
EMCN	2.626097933
EME1	3.010711651
EMID1	2.990243044
EMILIN1	7.503686753
EMILIN2	5.775461183
EMILIN3	0.931362602
EML5	0.463447787
EML6	0.515694902
EMP2	6.590885117
EMP3	8.32059202
EMX2	0.171902909
EMX2OS	0.764910069
EN1	2.023619088
EN2	4.835736937
ENAH	7.097472983
ENDOU	1.159656085
ENHO	1.544606168
ENOX1	2.787337087
ENOX2	4.535739819
ENPP2	7.520568319
ENPP3	-1.565549128
ENPP4	2.237440544
ENSA	7.488645114
ENTHD1	4.278409489
ENTPD1	5.248326917
ENTPD2	0.572605483
ENTPD3	0.290824825
ENTPD4	4.814171269
ENTPD6	7.516520243
ENY2	4.829685229
EOMES	2.79566278
EP400NL	2.942050332
EPB41	5.57357997
EPB41L1	5.06712227
EPB41L2	5.876391257
EPB41L3	6.592026139
EPB41L4A	2.875248898
EPB41L4B	1.486509377
EPB41L5	3.973574842
EPCAM	-0.529636343
EPDR1	5.732345535
EPHA1	2.559863716
EPHA4	4.132107854
EPHA5	2.26756915
EPHA7	-2.657255688
EPHB2	2.315558025
EPHB3	5.210939858
EPHB6	4.257209728
EPHX2	4.23848212
EPHX3	3.820080289
EPM2A	3.643989504
EPN3	2.791279913
EPOR	3.556509872
EPPK1	2.868778325
EPRS	7.37319813
EPS15L1	5.551208005
EPS8	6.683230419
EPS8L1	4.534356473
EPS8L2	5.195141258
ERBB2	6.58680703
ERBB3	9.41749809
ERBB4	-0.702828911
ERC1	6.692022518
ERCC3	6.121885785
ERCC6	2.773315906
ERCC6L	2.537431858
ERF	6.690528196
ERI1	4.034772375
ERICH1	3.94309425
ERMAP	3.357977257
ERMP1	5.21858683
ERN2	-2.975378825
ESCO2	2.734555096
ESD	6.407135467
ESM1	1.837052724
ESPL1	4.546956637
ESPN	2.578221741
ESR1	1.394417737
ESRRG	-0.376134865
ESYT2	7.529858327
ESYT3	0.880143858
ETFDH	3.9198962
ETNK1	6.045379486
ETNK2	5.964634856
ETS1	7.508248534
ETS2	5.546120615
ETV1	6.176386416
ETV4	6.931090951
ETV5	8.392232771
EVC	5.757977625
EVPL	5.871078546
EVPLL	-2.222287676
EXO1	4.106815779
EXOC2	6.012419266
EXOC5	5.654268189
EXOC6B	3.114319913
EXOSC2	4.533596037
EXOSC4	5.889769133
EXOSC5	5.001018764
EXOSC6	4.028552525
EXOSC7	4.91010949
EXPH5	1.534462921
EXT1	5.56122999
EXT2	6.948735247
EXTL1	6.729660285
EXTL2	4.892398287
EYA1	4.011592629
EYA4	3.306944485
EZR	7.7897847
F10	1.363591643
F11R	5.939575535
F2R	6.789344401
F2RL1	2.271453928
F2RL2	3.425803572
FA2H	0.522174112
FAAH	1.582209057
FAAH2	0.022665011
FABP4	1.16008397
FABP7	5.296595811
FADD	5.272052552
FADS2	6.348014541
FAH	6.269031178
FAM101B	5.969798437
FAM102B	4.825841439
FAM105A	1.75373823
FAM107A	1.600796205
FAM107B	4.202999835
FAM109B	5.332131527
FAM110A	3.635633615
FAM110C	-1.091751745
FAM117A	3.655687329
FAM118B	3.806966269
FAM120A	7.415349594
FAM120C	4.585099027
FAM122C	0.682340108
FAM124A	2.587999456
FAM126A	6.186818074
FAM126B	3.836346893
FAM129A	6.066518939
FAM131C	-1.047788445
FAM132A	-0.356210277
FAM134A	7.447133146
FAM134B	3.936420788
FAM135A	3.111900971
FAM13B	5.65395987
FAM13C	0.321225463
FAM149A	4.006269515
FAM149B1	3.661524109
FAM150B	-2.71087559
FAM160A1	1.125755643
FAM161A	3.241199358
FAM162A	5.643585261
FAM162B	-1.579706416
FAM166B	-2.589614221
FAM167A	1.938619657
FAM167B	5.740035613
FAM168A	3.387797864
FAM171A1	2.555163333
FAM171B	2.396953995
FAM173A	3.451631762
FAM174A	3.832728914
FAM174B	5.683600644
FAM175B	3.824263303
FAM179A	-0.914470558
FAM182B	0.488460688
FAM185A	2.135665125
FAM186A	-1.099419865
FAM189B	6.132760386
FAM198A	0.717985663
FAM198B	6.064966399
FAM19A2	-1.550498816
FAM200A	3.556175476
FAM200B	4.417654499
FAM20B	6.437117005
FAM20C	5.659251539
FAM26E	0.903807692
FAM27B	-2.501865408
FAM3B	0.713940987
FAM3D	-1.29874679
FAM46B	4.845282239
FAM46C	3.51557796
FAM49A	0.198005768
FAM49B	5.591764541
FAM50A	6.859423621
FAM57A	4.786165152
FAM63A	5.127704804
FAM63B	3.121547616
FAM64A	3.954161443
FAM65A	6.681134983
FAM69B	5.637137453
FAM69C	4.568446988
FAM72A	0.72807448
FAM78B	3.149165228
FAM83A	3.853230889
FAM83B	1.548091184
FAM83C	3.743810056
FAM83F	1.521185372
FAM83G	3.587207504
FAM83H	6.328663085
FAM84A	3.641980468
FAM84B	5.200680066
FAM91A1	6.359924592
FAM92A1	2.698398683
FAM96A	5.347962233
FAM98B	3.85770653
FANCA	4.39173932
FANCB	1.027775182
FANCD2	4.468572718
FANCF	4.186003346
FANCI	6.138755308
FANCL	4.76998909
FANK1	0.12881603
FAP	4.21535925
FAR1	5.386472178
FAR2	4.607378061
FARP1	7.387046346
FARP2	6.459799254
FARS2	3.634651874
FARSB	5.96619728
FASN	9.661883192
FAT2	5.025015351
FAT3	-2.339510397
FAT4	1.746149816
FBLL1	2.130618997
FBLN1	6.630442739
FBLN2	5.6712021
FBN2	1.541858056
FBP1	2.915607548
FBXL13	-0.369929741
FBXL14	5.268627899
FBXL16	2.103357327
FBXL2	3.162024933
FBXL4	3.69454792
FBXO11	5.97095499
FBXO15	-0.227308908
FBXO18	6.208156574
FBXO2	3.446455745
FBXO22	4.921486625
FBXO28	5.730444778
FBXO3	4.357198002
FBXO32	5.933040267
FBXO42	4.814139024
FBXO5	3.149589521
FBXO7	8.450957785
FBXW11	5.946216728
FBXW2	6.086056532
FBXW4	5.307156453
FBXW7	4.344030951
FBXW8	5.017778893
FCER1A	1.02760362
FCGBP	4.411737134
FCGR1A	2.269818179
FCGR1B	2.251546077
FCGR2A	5.962370104
FCGR2C	2.554645944
FCHSD2	4.203327823
FCRLA	7.108938783
FCRLB	2.464271947
FDFT1	8.07906205
FDPS	7.112102243
FDX1L	4.221675618
FECH	5.184730226
FEM1B	6.613848984
FEN1	6.121987796
FER	1.783595076
FER1L4	0.198955953
FERMT1	2.619570455
FERMT2	5.304805672
FES	4.782064242
FETUB	-0.521246539
FGD1	6.019650945
FGD5	3.22565046
FGD6	2.370407368
FGF11	2.584578309
FGF14	0.564613086
FGF18	-2.149257223
FGF9	-2.510069713
FGFBP1	3.902820092
FGFR2	2.252162596
FGFR3	4.281119241
FGL2	3.876211768
FHL1	3.717650193
FHL5	-1.451737746
FHOD1	5.772297496
FIBIN	1.811432566
FIBP	6.380488841
FIGN	2.867357729
FIGNL1	4.269786675
FILIP1L	3.394010898
FIP1L1	5.71100911
FITM2	2.699640049
FKBP10	8.678534267
FKBP11	6.612033504
FKBP14	4.273237972
FKBP3	5.823081061
FKBP5	5.686569496
FKBP7	4.654202297
FKBP9	8.319766172
FKRP	4.459000296
FKTN	4.385971743
FLCN	5.761951637
FLG	8.756186766
FLG2	6.996601658
FLJ23867	4.00073996
FLNB	7.526412417
FLNC	2.478367611
FLOT1	8.483122778
FLRT3	2.436402855
FMN1	5.187458436
FMN2	0.16705523
FMNL2	6.121192425
FMNL3	6.159343352
FMO2	2.233964253
FMO5	2.03837958
FMR1	5.632462616
FN1	11.3731161
FNDC3A	6.530860639
FNDC4	2.76421552
FNDC5	-1.471761573
FNIP1	4.889348979
FNIP2	5.109534499
FOLR1	-0.928489998
FOSL1	5.119876247
FOSL2	5.390820673
FOXA1	-1.327027626
FOXC1	3.441815211
FOXD1	2.145920785
FOXD2	2.664637449
FOXD3	3.934513862
FOXE1	0.29730736
FOXF2	3.108582863
FOXG1	-1.818244685
FOXH1	-1.460217233
FOXI1	-1.851415551
FOXM1	6.482038505
FOXN1	1.465485129
FOXN2	4.943769478
FOXN3	5.94745204
FOXP1	4.242728591
FOXP4	6.424961902
FOXQ1	0.960993539
FOXRED2	6.697128937
FPR1	1.740823674
FRAT2	3.169093282
FREM1	3.455461479
FRK	0.016664038
FRMD4B	5.129751766
FRMD5	3.202305471
FRMPD1	0.628949363
FRS3	2.706393987
FRY	3.838495299
FRYL	5.66959887
FRZB	3.866346182
FSCN2	-1.602859048
FSD1L	1.480032296
FSTL5	3.263592085
FTH1	11.05869212
FTL	11.65647348
FTSJ1	5.42553678
FUCA2	6.727228295
FUNDC1	4.137349188
FUT1	1.284111822
FUT11	2.961276594
FUT2	1.851580231
FUT4	2.788922413
FUT8	4.756757104
FUZ	4.407819877
FXN	3.510094338
FXR1	7.003603003
FXYD3	7.71469851
FXYD5	8.338197334
FXYD6	3.899005331
FYN	6.705058386
FZD1	5.140403308
FZD10	1.020320715
FZD2	2.722396116
FZD3	3.160806868
FZD4	4.198738508
FZD7	5.382171626
FZD9	4.453312353
FZR1	5.831201251
G0S2	1.707184594
G2E3	3.604439273
G3BP1	6.818024529
G3BP2	7.380212821
G6PC3	7.456921505
GAA	7.475169088
GAB2	6.484732931
GABARAPL1	5.780701783
GABARAPL3	-2.512838034
GABBR1	5.359890389
GABBR2	0.42042954
GABPB1	3.975030527
GABPB2	1.676501651
GABRA4	-2.749237586
GABRP	2.235614925
GAD1	0.861415654
GADD45G	1.033002699
GAL	0.578760976
GALC	5.173336016
GALE	6.054464201
GALK1	5.201218505
GALK2	4.449631285
GALM	4.314608721
GALNT10	4.841640687
GALNT12	3.127267821
GALNT2	7.812281465
GALNT5	1.973163157
GALNT7	4.586621478
GALT	4.79776142
GAN	1.36769807
GANAB	9.407641947
GANC	5.162827018
GAPDH	12.69129266
GAPDHS	6.230728879
GAPVD1	5.59788428
GARS	7.572947068
GART	6.549532078
GAS2L3	3.905022006
GAS5	7.161616392
GAS6	5.940381324
GAS7	9.502366489
GAS8	5.29051486
GATA2	1.997156133
GATA3	2.958229937
GATA4	2.456447365
GATA6	1.831251035
GATAD1	5.714182613
GATC	1.109956101
GATM	4.351406696
GBAP1	6.300646139
GCH1	2.79412802
GCHFR	2.643719435
GCKR	-3.051980585
GCLC	4.856802818
GCLM	3.158869167
GCNT2	6.028511834
GCOM1	1.813360027
GDA	0.593791924
GDAP1	3.964471489
GDF10	-0.424437531
GDF11	5.769284547
GDF15	8.121662283
GDF5	-2.489278631
GDF7	-3.136072274
GDPD2	-0.212399385
GDPD3	1.762495325
GEM	3.192591827
GEMIN5	5.24053652
GEMIN6	3.911755412
GEMIN7	4.247444442
GEMIN8	4.507075765
GFER	4.681619271
GFM2	5.100212158
GFPT1	6.439017856
GFRA1	3.410708669
GGA2	6.84614198
GGCX	5.701809916
GGH	5.518841223
GGT6	2.58815387
GGT7	5.089369302
GGTLC1	-2.817462466
GHDC	6.141866212
GHITM	7.157512668
GHR	1.293277467
GIGYF2	6.482929754
GIMAP1	1.857565504
GIMAP6	3.301328758
GIMAP7	2.426836241
GIMAP8	2.789510361
GINS1	4.205311208
GINS2	4.069450069
GINS4	3.65169048
GIPC2	-1.000692789
GIT2	6.895940332
GJA1	6.719729646
GJA3	3.614605382
GJB1	7.39498664
GJB2	8.151488927
GJB3	3.874764749
GJB4	1.240605392
GJB5	2.736193968
GJB6	5.899417234
GJC1	5.283856258
GK5	4.2287147
GKAP1	0.403427403
GLA	5.920460384
GLB1L	5.242555139
GLB1L3	-0.068812112
GLCE	5.791649291
GLDC	3.445846619
GLDN	0.567411384
GLE1	5.89408573
GLG1	7.97207904
GLI1	-0.097339455
GLI2	0.597324645
GLI3	5.901903439
GLO1	7.197147001
GLRX	3.823463051
GLRX3	5.042274009
GLRX5	5.440514527
GLS	6.555548348
GLS2	-0.49800125
GLT1D1	-0.544418271
GLT8D1	6.074346152
GLTP	6.765104761
GLUD2	4.436162797
GLYATL2	-2.176030994
GLYCTK	3.349861541
GM2A	7.798709196
GMDS	3.948051906
GMEB1	2.959816566
GMFB	5.922542201
GMPR	7.881570691
GNA12	6.561458226
GNA13	6.421945825
GNA15	4.073159301
GNAS	10.53462949
GNB1	8.887802301
GNB5	4.589163458
GNE	5.55233727
GNG10	4.488032318
GNG2	6.526898996
GNG4	3.482140986
GNG5	6.897790403
GNG7	6.496957531
GNL3L	5.523023723
GNPAT	5.708844316
GNPDA1	6.550177383
GNPTAB	7.386763561
GNS	8.776990561
GOLGA3	6.85391659
GOLGA7	6.065568301
GOLGA7B	4.976198162
GOLM1	7.187027372
GOLT1A	-1.519877389
GOLT1B	5.734608417
GON4L	5.975103401
GORAB	3.772207402
GOSR2	6.141306476
GOT1	5.472076181
GPAA1	7.963721259
GPATCH4	5.885090422
GPBP1L1	6.303284549
GPC1	6.990083673
GPC3	2.818083183
GPC6	2.840908617
GPCPD1	4.618463155
GPD1	1.807461676
GPD2	5.938948835
GPIHBP1	0.533172371
GPLD1	0.075906317
GPM6B	7.512703176
GPN1	5.382893187
GPNMB	11.39925464
GPR107	7.169886805
GPR135	-0.932375354
GPR137B	7.142051835
GPR143	7.674102019
GPR153	6.427901034
GPR155	5.600317719
GPR157	0.792268987
GPR158	3.181457019
GPR161	4.960169403
GPR180	5.20004878
GPR19	2.851315961
GPR27	-1.339432058
GPR3	2.604692111
GPR37	5.143132053
GPR39	-0.729561899
GPR75	-0.995595947
GPR78	-3.088323295
GPR85	3.610476724
GPR87	2.034165549
GPR89A	5.543254375
GPRC5B	7.029845852
GPRC5C	3.367559171
GPRC5D	-2.471921194
GPRIN1	5.575446597
GPRIN2	0.543035104
GPRIN3	2.670862773
GPSM1	5.464689394
GPSM2	4.601633456
GPSM3	6.085599103
GPT	0.291420198
GPT2	4.624595491
GPX1	8.243338988
GPX2	3.196060931
GPX3	8.390515089
GPX8	5.914137073
GRAMD1A	6.260211138
GRAMD1B	3.22782358
GRAMD1C	1.609849044
GRAMD2	-0.106005907
GRAMD3	4.468429263
GRASP	4.835425181
GRB10	6.089721099
GRB14	-1.034037883
GRB2	7.302014815
GRB7	1.219994414
GREB1	6.557316295
GREM1	2.375674093
GRHL1	3.642023473
GRHL2	2.217644958
GRHL3	2.973783501
GRID1	0.675450406
GRIK2	2.238774837
GRIN2A	0.607131941
GRIN2D	2.903180119
GRINA	8.579809876
GRIP2	-0.984086875
GRIPAP1	5.76794725
GRK4	1.954099807
GRK6	5.886697046
GRM2	-1.157132689
GRN	9.955188373
GRP	-2.862795003
GRTP1	1.507309453
GRWD1	6.168712761
GSDMB	0.810874939
GSDMC	2.566724643
GSG2	1.975691045
GSK3A	6.681946156
GSN	9.612689673
GSPT1	7.058288141
GSPT2	3.831615095
GSR	5.080364343
GSTA1	-1.289177981
GSTA3	-1.600229613
GSTA4	5.133392005
GSTM1	3.748830955
GSTM2	5.195629678
GSTM3	5.748161159
GSTM5	0.096971075
GSTO1	7.92856753
GSTO2	0.946088152
GTF2A2	5.478730512
GTF2E1	3.816682963
GTF2E2	4.581715543
GTF2F1	6.913105588
GTF2F2	5.51295765
GTF2H1	5.71383788
GTF2H2B	2.001482968
GTF2H2C	3.743261456
GTF2H4	5.175586162
GTF2IRD2	4.467590315
GTF3C2	6.368704983
GTF3C6	5.643319709
GTPBP2	6.480248119
GTPBP4	5.785446306
GTSE1	4.746722012
GUCY1B2	-1.202379233
GUCY2C	-2.536857327
GUCY2D	-2.768884113
GULP1	4.109919958
GUSB	7.609070908
GUSBP1	3.128396797
GYG2	7.601565801
GYPC	7.775753229
GZF1	4.754452561
H1F0	7.723315707
H2AFV	7.511725828
H2AFY2	2.646967884
H2AFZ	8.733273012
H2BFXP	-1.870059609
HAAO	1.412530316
HABP4	5.639053079
HACL1	4.425159067
HADH	5.767160206
HAGHL	4.528531874
HAL	3.843924785
HAO2	-2.112163307
HAPLN3	4.688095692
HARBI1	2.23271339
HAS2	3.953585029
HAUS1	4.247521856
HAUS2	4.72820616
HAUS6	4.547580302
HBA2	3.508984858
HBB	2.855896468
HBD	-2.840460123
HBG2	-2.436816309
HBQ1	-0.883611611
HCG18	4.767614342
HCG26	1.791713174
HCN1	1.736579679
HCN3	2.873024412
HCP5	5.40761327
HDAC5	6.377953634
HDAC8	3.862269611
HDC	-0.951129539
HDGFRP2	6.142855307
HDGFRP3	4.7471519
HEATR1	6.146451663
HEATR3	4.078620922
HEATR5A	5.580959901
HEATR6	4.507849031
HEBP2	4.681127846
HECA	4.630191566
HECW2	1.609186351
HELB	0.530055904
HELLS	2.649273147
HELQ	3.302031793
HELZ	6.035736464
HEMK1	4.669517429
HEPH	2.640379656
HEPN1	-1.312325355
HERC4	4.834860338
HERC5	4.497812772
HERPUD2	4.888926734
HES1	5.650558306
HES2	3.985387625
HES6	5.43214462
HEXA	8.471095657
HEXB	7.600059629
HEXIM1	6.498078007
HEXIM2	3.991591212
HEY1	5.626642595
HFM1	0.05092533
HGD	-2.962961384
HHIP	-1.508924188
HHIPL1	1.433374266
HIF3A	1.448879056
HILS1	3.664392778
HIP1	6.610247991
HIP1R	5.512769577
HIPK1	5.929978188
HIPK2	7.30587649
HIPK3	4.582346883
HIST1H2AK	-1.806945428
HIST1H2BJ	1.477079565
HIVEP2	4.960569948
HIVEP3	4.230616779
HJURP	4.619446898
HK2	6.854280319
HK3	1.93841976
HKDC1	2.886518704
HLA-DQB2	3.341431856
HLF	1.233026786
HLTF	5.630451086
HM13	8.073177953
HMBOX1	2.407584762
HMBS	5.071885312
HMCN1	8.542947367
HMG20A	6.428528955
HMG20B	8.071805686
HMGA1	8.430956471
HMGA2	3.486448031
HMGB3	5.226677861
HMGCL	5.559269571
HMGCR	5.778604873
HMGCS1	5.666347442
HMGCS2	-1.107988031
HMGN4	6.349223064
HMGXB3	6.714163408
HMGXB4	4.742952217
HMMR	3.546738047
HN1	5.936895924
HNMT	4.346801771
HNRNPA2B1	9.634736359
HNRNPAB	7.757509793
HNRNPU	8.878343032
HOMER2	3.769192831
HOOK1	3.333563317
HOOK2	3.682261148
HOPX	4.508522341
HOXA11	3.026284263
HOXA13	0.51781827
HOXB13	3.319008959
HOXB5	1.245652322
HOXB6	2.127713428
HOXB7	4.793455704
HOXB8	1.514430478
HOXB9	1.51406061
HOXC13	2.657719768
HOXC4	3.050829243
HOXC5	1.704400223
HOXC6	3.861102874
HOXD13	2.905766699
HPCAL1	6.641838964
HPDL	3.190166389
HPGDS	-0.395728466
HPR	-3.073600933
HPRT1	4.949083957
HPS1	6.935450082
HPS3	5.795724129
HPS4	7.552070503
HPS5	7.198816363
HR	6.708072615
HRASLS	0.281669218
HRASLS2	-2.953197563
HRASLS5	2.496073462
HRCT1	0.227843019
HRK	0.813908462
HS2ST1	5.94475724
HS3ST4	-2.278646875
HS3ST6	0.33670755
HS6ST1	4.782778065
HSBP1	6.917699291
HSD11B1	-0.396898965
HSD11B1L	3.220649684
HSD11B2	1.253084337
HSD17B1	3.411002156
HSD17B11	5.714757009
HSD17B14	5.037397839
HSD17B2	-0.823113809
HSD17B4	6.245507462
HSD17B7	3.825832323
HSD17B8	3.896459348
HSD3B1	-2.505807986
HSDL1	5.181056386
HSDL2	5.054643151
HSF1	6.998601416
HSF2BP	0.314146783
HSP90AB1	11.23340503
HSPA12A	5.847700297
HSPA13	5.429934297
HSPA1B	6.371990323
HSPA4L	3.056168224
HSPA6	5.09458563
HSPB3	-2.501548072
HSPB6	3.612746086
HSPB7	1.22806015
HSPBP1	6.046383854
HSPD1	8.530586931
HSPH1	7.784773705
HTRA2	5.349311723
HTRA4	-0.635453909
HUS1	4.626863682
HUS1B	-2.101140752
HYAL3	2.192477555
HYAL4	-0.174978442
HYLS1	3.270871196
HYMAI	-3.117599822
IAH1	5.1096295
IARS2	7.570090855
ICAM1	8.088066314
ICAM2	2.863885434
ICMT	7.340814615
ICOSLG	2.833543716
ID1	4.00998897
ID2	4.535662605
ID2B	-2.491706402
ID3	3.868518198
ID4	4.459191012
IDE	4.632046096
IDH1	6.380660545
IDH2	6.385815366
IDI1	5.630329235
IDS	6.931035237
IFFO1	5.460340279
IFFO2	6.491998861
IFI16	8.823197244
IFI35	6.02754845
IFI6	8.793414896
IFIT2	4.606473373
IFIT3	5.990638247
IFITM2	7.430743312
IFITM3	9.416460533
IFNAR1	6.268433189
IFNAR2	4.71624433
IFNGR1	5.71227606
IFNGR2	7.209644196
IFRD2	6.105679199
IFT52	4.922592689
IFT81	5.023222361
IGF1R	7.426039308
IGF2BP2	5.427369142
IGF2BP3	4.047900302
IGF2R	8.359945199
IGFBP2	7.355032873
IGFBP5	9.054293883
IGFBP6	3.235339956
IGFL2	1.170153547
IGSF1	-1.577665167
IGSF10	1.171143112
IGSF11	6.012004282
IGSF3	8.541566462
IGSF9	1.294543786
IGSF9B	-0.707843312
IKBIP	4.717135599
IKZF2	1.490600816
IKZF5	3.523096929
IL11RA	4.322179008
IL12RB2	5.357686529
IL13RA1	6.907270413
IL13RA2	2.444273946
IL15RA	2.100404168
IL17RC	5.513983622
IL17RE	2.505255342
IL18	3.199912734
IL18R1	-0.08905923
IL1F10	-1.60074222
IL1R1	4.783430847
IL1R2	1.073604998
IL1RAP	5.836393353
IL1RL2	-1.077944445
IL1RN	4.185986125
IL20RA	1.208321159
IL20RB	3.765379482
IL22RA1	2.499550156
IL24	0.195821666
IL27RA	4.801123214
IL31RA	-1.68480101
IL33	3.626612499
IL34	2.258042371
IL6	1.229886014
IL6R	4.910038774
IL6ST	5.000561798
ILDR1	-1.598786763
ILF3	8.432119562
ILK	7.242853923
IMMP2L	3.378445357
IMP4	5.829140524
IMPA1	4.854084948
IMPA2	5.192583416
IMPACT	5.399029004
IMPAD1	7.066209075
IMPDH1	7.077228855
INF2	7.372566731
ING1	3.977837721
ING3	3.462275588
INHBB	2.162453592
INMT	0.568530674
INPP4A	4.952835387
INPP4B	5.354807795
INPP5B	4.774755639
INPP5D	3.796742639
INPP5F	6.729102368
INPP5J	0.65767147
INSIG1	5.640344283
INSL3	-2.053000355
INSR	5.142881214
INTS1	7.927775825
INTS12	4.431221175
INTS4	5.090628979
INTS7	5.018677607
INTS9	5.216875016
INVS	3.565816845
IP6K2	5.841493221
IP6K3	0.772578934
IPMK	0.291849106
IPO4	6.643171472
IPO5	7.413989149
IPO7	7.233510162
IPO9	7.290196591
IPPK	4.465977216
IQCA1	-1.716754443
IQCE	5.639564801
IQGAP3	5.454917218
IQSEC2	4.161913171
IRAK1BP1	0.135626241
IRAK4	4.435186142
IRF4	7.467228441
IRF5	3.475216076
IRF6	3.090302865
IRGQ	5.634307413
IRS2	6.444680249
IRX1	1.288588567
IRX2	2.44947192
IRX3	4.069470074
IRX4	0.621373432
IRX5	3.048281686
ISG20L2	5.3412957
ISL1	-0.574856068
ISL2	-0.756854987
ISM1	2.374210296
ISOC1	3.598310694
ISYNA1	7.19382124
ITCH	5.764897585
ITFG1	5.677680509
ITGA1	4.126549361
ITGA10	5.570528295
ITGA2	4.283509378
ITGA4	3.765007889
ITGA7	7.187254871
ITGA8	-1.310387356
ITGB1BP1	6.291764988
ITGB3	6.886045183
ITGB4	6.429441139
ITGB7	3.195186439
ITIH4	1.147273978
ITIH5	5.878276167
ITM2A	4.060716958
ITM2B	8.814209425
ITM2C	8.017190017
ITPK1	7.922753762
ITPKB	8.28694247
ITPR2	5.480516393
ITPRIPL1	1.586232375
IVD	6.181190219
IVL	6.876370858
IVNS1ABP	8.426114839
JAG1	6.09812003
JAG2	4.93011996
JAKMIP3	-1.604099897
JAM2	1.378699138
JARID2	6.295106458
JAZF1	5.419102219
JKAMP	5.394756013
JMJD6	4.997468116
JPH2	0.569325616
JRK	5.409069241
JRKL	3.767608005
JUP	8.470157613
KALRN	3.40368669
KANK1	7.051687263
KANK4	-0.176662908
KARS	7.486053279
KAT2B	6.439249988
KATNAL1	4.619391113
KBTBD12	-2.850949048
KBTBD2	6.356341921
KBTBD6	4.501869188
KBTBD7	2.902929248
KCNAB1	1.514430876
KCNAB2	7.339045887
KCNB1	-1.959965849
KCNB2	-3.138455184
KCND3	-1.450413452
KCNE2	-0.859812965
KCNE3	2.212569467
KCNE4	3.502981782
KCNG3	0.545713028
KCNIP4	0.050283379
KCNJ10	5.270091537
KCNJ13	4.921598823
KCNJ15	1.172764355
KCNJ16	-2.449703686
KCNJ2	1.715691611
KCNK1	0.467483469
KCNK15	0.576375565
KCNK5	2.911753899
KCNK6	3.07219645
KCNK7	2.050788036
KCNMB1	1.180850971
KCNMB4	1.595471115
KCNN2	3.609511466
KCTD1	4.923736813
KCTD11	4.512839637
KCTD12	6.116969397
KCTD20	7.254967491
KCTD21	4.287254009
KCTD3	6.230248027
KCTD5	5.671109377
KCTD7	5.077907639
KDELC1	3.192362466
KDELR2	8.287116539
KDELR3	6.282059692
KDM1B	5.050174055
KDM2A	6.889145164
KDM4C	4.019967449
KDM4D	1.741940359
KHDRBS3	4.905140253
KIAA0040	4.307140363
KIAA0101	3.979853399
KIAA0141	6.115825995
KIAA0196	6.374620014
KIAA0232	5.480862016
KIAA0319	-0.414099747
KIAA0355	5.359327104
KIAA0513	4.84430637
KIAA1024	3.764550568
KIAA1033	5.554776546
KIAA1107	0.641684168
KIAA1211	4.895202802
KIAA1217	4.539436847
KIAA1257	-1.539724025
KIAA1324	1.100238887
KIAA1429	6.137853975
KIAA1462	3.718427536
KIAA1522	5.793521121
KIAA1524	3.346379006
KIAA1586	2.871089807
KIAA1644	1.508333499
KIAA1671	4.593272895
KIAA1683	1.781754987
KIAA1755	5.305405061
KIAA1804	-0.381496985
KIAA1841	2.788188288
KIAA2022	-2.840746017
KIAA2026	4.351094641
KIDINS220	6.459763234
KIF13A	6.827566401
KIF14	3.668438763
KIF18A	2.855756363
KIF18B	4.42911596
KIF1C	7.704742586
KIF20A	4.976310744
KIF23	5.277303714
KIF25	0.026418145
KIF26A	2.168074697
KIF26B	4.90457295
KIF2A	4.503385974
KIF2C	5.181528024
KIF3A	4.497722148
KIF3B	6.108823694
KIF3C	5.875973141
KIF4A	4.97491265
KIF5B	6.871075286
KIF6	2.505841007
KIFAP3	5.805645119
KIFC1	5.622189405
KIFC2	5.036154657
KIN	3.555625631
KIR2DL1	-2.225148331
KIRREL	5.777725666
KITLG	2.983788816
KL	-0.587060489
KLB	-1.409776681
KLC1	6.614380663
KLC3	3.173107786
KLF10	5.716462013
KLF3	5.544352506
KLF4	4.75725601
KLF5	4.443118555
KLF7	1.639182213
KLF8	1.759465735
KLHDC10	5.341562471
KLHDC4	4.139960945
KLHDC8B	5.830008264
KLHL10	-2.941237564
KLHL12	5.826711309
KLHL14	2.007113656
KLHL15	3.801847643
KLHL20	4.583369574
KLHL22	5.360105517
KLHL29	4.529317455
KLHL31	-1.123957847
KLHL6	3.410542543
KLHL7	5.245169516
KLHL9	5.44850673
KLK1	0.377826118
KLK10	5.046997275
KLK11	4.228799912
KLK3	-3.150380439
KLK5	5.80241617
KLK7	5.769715246
KLK8	4.42993519
KLRC2	-1.340284462
KLRC3	-1.142721854
KLRG2	-1.886067893
KMO	2.458494118
KNDC1	-0.214286454
KNTC1	4.947866555
KPNA1	6.368184451
KPNA2	7.407983732
KPNB1	8.396890678
KRAS	4.99762942
KREMEN1	6.925644705
KRIT1	5.173338402
KRT1	10.73287873
KRT10	10.800455
KRT14	11.50915544
KRT15	5.615733582
KRT17	10.05684268
KRT18	5.047030758
KRT19	2.095684183
KRT2	5.372640854
KRT222	1.099755572
KRT23	3.645134469
KRT25	0.49599255
KRT27	1.180411609
KRT31	1.986033423
KRT32	-1.94647661
KRT33A	-3.091215331
KRT35	-1.844291855
KRT37	-2.912662614
KRT4	1.25232532
KRT5	10.91818028
KRT6A	11.00275225
KRT6B	10.3917275
KRT6C	9.445868446
KRT7	1.688260872
KRT71	0.964432304
KRT72	-2.65227651
KRT73	-2.284987557
KRT74	-0.747793179
KRT75	3.576869524
KRT77	2.899797187
KRT78	3.54083428
KRT79	2.471060257
KRT8	3.118951501
KRT80	5.686724519
KRT81	-0.235003495
KRT82	-2.406998896
KRT83	-3.049665904
KRT85	-0.635747811
KRT9	1.791968344
KRTAP1-3	-3.006634647
KRTAP11-1	-2.509869766
KRTAP17-1	-3.044009417
KRTAP3-1	-2.925962091
KRTAP5-8	-3.070597815
KRTCAP3	0.102729392
KRTDAP	7.276994961
KSR1	3.640393928
KSR2	-2.40597293
KTI12	4.130725259
KTN1	6.94880626
KY	-0.659272356
KYNU	3.239639775
L1CAM	8.034249281
L3MBTL4	2.755626938
LACTB2	3.85263464
LAD1	6.36874405
LAIR2	-2.144281199
LAMA1	6.564856611
LAMA2	3.147587846
LAMA3	3.950843783
LAMA4	7.895532237
LAMA5	6.209406611
LAMB3	5.64738215
LAMB4	-0.358113144
LAMC1	8.667415686
LAMC2	4.750996329
LAMP1	8.659677461
LAMP2	8.759918614
LAMP3	2.792601273
LANCL1	6.173661805
LANCL2	5.366451928
LAPTM4A	8.175662923
LAPTM4B	8.216567812
LAPTM5	6.872291651
LARP1B	3.522817729
LARP4	5.869359151
LARP6	3.241814054
LARS	7.032174619
LASP1	8.367479546
LATS2	5.296248889
LCE1B	3.556807969
LCE1E	1.659744094
LCE2B	3.89926917
LCMT2	4.319927025
LCN6	-2.9529788
LCP2	4.726792857
LCT	-3.067781764
LDB2	2.432249512
LDHB	9.440794284
LDHD	2.017564955
LDLR	5.507926234
LDLRAD3	6.078787597
LDOC1	3.557775378
LDOC1L	5.838856243
LEF1	7.19500344
LEKR1	-0.479246695
LEMD2	6.051316905
LEP	0.772590704
LEPROT	4.699903949
LEPROTL1	5.906970872
LETM1	6.409364298
LETM2	0.821342975
LFNG	4.063508944
LGALS12	1.968788472
LGALS2	0.180979289
LGALS3BP	10.98468213
LGALS4	-2.541603117
LGALS7B	5.830826884
LGMN	7.314598673
LGR4	4.367865444
LGR5	-0.969323376
LGR6	-0.303020339
LHFPL2	7.100981527
LHFPL3	2.239977089
LHFPL4	0.363588904
LHX2	2.244505155
LHX4	-2.072985927
LIFR	1.799137856
LIG1	6.188229895
LIG3	5.248513726
LILRB1	1.704426175
LILRB2	2.778517687
LILRB3	1.962449864
LILRB4	3.43355696
LIMCH1	4.084196315
LIMD1	6.470107501
LIMD2	6.236088509
LIMK1	6.721481782
LIMK2	5.959423225
LIN52	2.70066075
LIN7B	1.627173791
LIN9	2.615130705
LINGO1	5.74754662
LINGO2	1.423698252
LINS1	4.007490568
LIPA	6.599984742
LIPG	1.611312611
LIPH	0.552977947
LIX1L	5.879995213
LLGL2	3.607321392
LLPH	5.092363015
LMBR1	5.486888528
LMCD1	5.284843839
LMF1	4.525311074
LMNA	10.30043174
LMNB1	5.360961964
LMNB2	6.774466969
LMO1	0.097789011
LMO2	2.60517873
LMO4	5.843477991
LMO7	4.571642853
LMOD1	2.544155964
LNPEP	2.972960216
LNX1	1.766914147
LNX2	4.883923062
LOC100126784	3.453849365
LOC100129034	6.423656183
LOC100129550	2.913040767
LOC145474	-3.066910038
LOC145783	1.920140689
LOC151174	1.184388886
LOC154761	0.968426569
LOC284023	3.12475774
LOC284578	-2.253654336
LOC340357	1.061688278
LOC374443	3.091694296
LOC440173	-2.012256051
LOC441204	1.23999535
LOC642852	4.4564243
LOC643923	-2.887808841
LOC646762	5.795855771
LOC728024	0.737830112
LOC728323	-0.017650609
LOC728392	2.09015247
LOC730101	2.946101212
LOH12CR2	1.051315664
LOR	6.224981693
LOXL2	5.73626031
LOXL3	6.129081018
LOXL4	7.618490505
LPAR1	2.905121941
LPAR2	3.385201712
LPAR5	2.161800408
LPCAT1	6.770390052
LPCAT2	5.225406237
LPCAT3	5.607858279
LPGAT1	6.548549603
LPIN1	5.688961897
LPIN2	5.795563765
LPIN3	4.697155667
LPXN	5.292326606
LRBA	5.40706832
LRCH3	4.517676658
LRFN4	4.527815333
LRG1	1.36717054
LRGUK	2.035718897
LRIG1	3.713201242
LRIG3	3.54074815
LRP11	4.819381062
LRP12	4.97909175
LRP2	5.625966738
LRP4	4.009585224
LRP6	5.584058102
LRP8	4.669282796
LRPAP1	8.869939514
LRRC1	4.279056826
LRRC10B	0.011374487
LRRC17	0.437787941
LRRC18	-2.861059418
LRRC25	2.538791758
LRRC4	2.149891572
LRRC41	6.748148637
LRRC57	4.063525391
LRRC59	7.895734445
LRRC7	-0.96764802
LRRC8D	5.946480315
LRRC8E	3.150294269
LRRFIP1	6.758590165
LRRIQ3	-0.605554839
LRRN1	-0.30453957
LRRN4CL	6.392829314
LRSAM1	4.761533512
LSAMP	5.108579584
LSM1	5.021897258
LSM10	5.364169598
LSM11	3.090579656
LSM14B	6.047191266
LSM2	5.736201697
LSM3	5.238713161
LSM4	6.671146614
LSM5	5.007701509
LSP1	5.532149808
LSR	4.966058729
LSS	6.444039675
LTB4R	4.582014676
LTBP2	5.694849722
LTBR	7.383021677
LTF	3.370444959
LTK	2.700039713
LUM	6.769223204
LUZP6	8.390213127
LY6D	6.386344456
LY6G5C	0.94106858
LY6G6C	4.228776823
LY75	2.651927549
LY96	3.715342571
LYAR	4.627051729
LYG2	-2.974475279
LYN	4.052330787
LYNX1	5.121935094
LYPD1	5.630505594
LYPD3	7.284831281
LYPD6B	-0.00968773
LYRM1	3.75966173
LYRM2	5.507034794
LYRM4	5.151933282
LYRM5	3.507485525
LYSMD2	3.211658165
LYSMD4	3.418206575
LYST	8.016856822
LZTR1	6.605178037
LZTS1	8.668968028
M6PR	7.672785204
MACC1	0.44946132
MACF1	7.852303978
MAD1L1	6.985134793
MAD2L1	4.252395704
MAD2L1BP	5.922388704
MAD2L2	5.854855849
MAF	5.876543331
MAFB	5.026179036
MAFF	5.636696933
MAFG	6.214731063
MAGEA1	2.93420814
MAGEA12	4.461740035
MAGEA6	5.560404587
MAGEC1	4.688417416
MAGEC2	5.651292873
MAGED1	8.628213758
MAGED2	8.96915339
MAGI1	2.185043439
MAGIX	0.900805494
MAGOHB	3.829256888
MAK16	4.745253943
MAL2	4.185360449
MAMDC2	0.750604207
MAMDC4	1.265118851
MAML2	4.142129574
MAMLD1	5.243925563
MAN1A1	2.65087368
MAN1A2	4.498753765
MAN2A2	7.224262334
MAN2B1	8.036710668
MANBA	5.208246017
MANSC1	4.282405909
MAOA	3.122954118
MAP1S	5.794295121
MAP2K6	2.141447263
MAP3K11	8.216528966
MAP3K12	5.01477719
MAP3K13	0.043148784
MAP3K3	6.388061754
MAP3K4	3.933793211
MAP3K5	3.542314102
MAP3K9	1.776917816
MAP4	9.030963468
MAP4K2	4.45280399
MAP4K4	7.87562567
MAP6	1.327197293
MAP7	3.320118142
MAP7D3	3.788910172
MAP9	2.948151118
MAPK1	7.606369803
MAPK12	3.932630892
MAPK13	4.076132329
MAPKAP1	6.438066076
MAPKAPK5	4.589125828
MAPRE1	7.489761053
MAPRE2	6.311172381
MAPRE3	4.439841919
MARCH1	0.283991479
MARCH5	4.480186168
MARCH8	2.524616148
MARCKSL1	8.946251846
MARK1	3.12345916
MARK3	6.031730799
MARK4	5.570207312
MARVELD1	6.606415358
MARVELD2	0.629742861
MARVELD3	-0.354836018
MASP1	2.22789596
MAST2	6.440615828
MAST4	3.019103568
MAT2A	7.672226717
MATR3	7.970516573
MAX	6.442553745
MB	-0.899623145
MBD1	6.033255885
MBD2	5.890962099
MBLAC1	2.031542459
MBLAC2	3.605802347
MBOAT1	4.960121804
MBOAT2	4.537002908
MBP	8.860220459
MBTPS2	5.27673713
MC1R	6.689240275
MCCC1	4.717313966
MCEE	2.330692908
MCF2L	5.757265224
MCFD2	7.001333967
MCL1	8.135734422
MCM10	3.009971907
MCM3	7.698263346
MCM5	6.887378746
MCM6	6.024672103
MCM7	7.739689371
MCM8	4.202186406
MCOLN1	5.919006202
MCOLN3	5.925864605
MCPH1	4.0386303
MCTP2	3.165003112
MDC1	6.518047283
MDFIC	5.927093124
MDGA2	2.61958434
MDH1B	-0.161377742
MDM2	7.055427819
MDM4	5.404507275
ME1	3.473823105
ME2	5.471128956
MECOM	1.365910262
MECP2	6.684568106
MECR	4.855470518
MED13	5.86486789
MED13L	5.911014034
MED14	5.934127839
MED15	8.325929625
MED17	4.510466127
MED20	4.687238443
MED8	5.545206587
MEF2C	5.172551317
MEF2D	7.013581158
MEG3	0.639401199
MEGF10	4.182759586
MEGF11	-2.553806592
MEGF6	4.457067276
MEGF8	6.971445687
MEIS3P1	4.368687369
MELK	4.362076556
MEOX1	1.753592158
MEOX2	1.544687385
MEPCE	6.773413567
MESDC1	6.309656012
MESDC2	6.793390512
MEST	3.622850136
METRN	5.801826239
METTL1	4.761693959
METTL10	2.534497009
METTL13	6.162867851
METTL2A	4.338263066
METTL4	3.426645505
METTL6	3.97615436
METTL7A	4.834986757
METTL9	8.055051313
MEX3A	3.501473866
MEX3C	5.798003035
MFAP1	5.504123147
MFAP2	5.359013304
MFAP3	5.17441851
MFAP4	4.623080403
MFAP5	2.796388447
MFF	6.226581814
MFGE8	9.369064498
MFN2	7.532973916
MFSD10	6.404156448
MFSD2A	3.182648245
MFSD6	5.827209174
MFSD7	2.364918696
MGAT2	5.278799381
MGAT3	2.327360733
MGAT4B	7.292206587
MGAT5	4.327270307
MGAT5B	6.002456736
MGC16025	1.862716084
MGC57346	2.88517242
MGRN1	7.274870778
MGST1	4.885240003
MGST2	4.817537239
MIA	8.511328581
MIA3	6.272800166
MIB1	5.672614476
MICAL2	5.069616032
MICAL3	7.618382454
MICALCL	-0.330249819
MID1	4.948757695
MID1IP1	5.214221415
MIER3	4.274089927
MIF	9.039789781
MINK1	6.840231188
MINPP1	4.242261689
MIPEP	4.888424129
MIS12	4.115294775
MITF	8.471851218
MKL2	4.754548819
MKLN1	6.375906958
MKNK2	6.935461395
MKRN2	5.490774844
MLANA	9.934860988
MLEC	8.934686385
MLF1	3.516714919
MLPH	8.359705144
MLST8	6.241034163
MLX	6.167410569
MLXIP	6.377516272
MLXIPL	-1.165540612
MMAB	4.915236021
MMACHC	4.316588443
MMEL1	-0.139154015
MMP1	6.145237103
MMP10	1.511395397
MMP11	5.074360913
MMP13	2.174974381
MMP14	9.998460683
MMP15	6.664916797
MMP16	3.986691268
MMP17	7.028503797
MMP27	-2.011515395
MMP28	2.42307261
MMP3	3.582992371
MMP7	1.886116915
MMP8	4.258983471
MMRN1	1.031315242
MMRN2	3.982707254
MN1	2.018031594
MND1	2.307282011
MNX1	-0.253178553
MOB2	5.025331298
MOCS1	5.519470004
MOCS3	3.996723648
MOGAT1	-3.11233522
MOGAT2	-3.041122939
MON1B	5.280757663
MORC2	5.511109463
MORF4L1	7.641632906
MORF4L2	7.972667204
MORN3	-1.685618802
MOXD1	7.030179604
MPDZ	5.306714393
MPG	6.421012528
MPHOSPH9	3.346402644
MPI	5.373356012
MPP4	-0.470200599
MPP6	1.861726555
MPP7	1.742850017
MPPED1	-2.980472527
MPPED2	3.620542919
MPRIP	7.448813979
MPV17	6.448315359
MPV17L	0.424449319
MPZL2	4.563130149
MPZL3	-0.13486524
MRAP	-2.116849951
MRAP2	2.0427208
MRC2	6.016657056
MREG	6.450290963
MRGPRF	2.033717687
MRM1	3.68024887
MRPL10	5.949239967
MRPL15	5.933251019
MRPL17	6.28091494
MRPL24	6.754373797
MRPL30	5.387972508
MRPL35	5.727261883
MRPL44	6.218411694
MRPL48	4.390785351
MRPS10	5.672413747
MRPS17	3.953361244
MRPS18C	4.045486284
MRPS21	6.502062724
MRPS23	5.388733012
MRPS34	6.376372344
MRPS6	6.174659961
MRTO4	6.101889329
MRVI1	2.190222189
MS4A2	-1.279285275
MS4A4A	2.729305838
MS4A7	3.602172265
MSC	5.61931331
MSH6	6.035937791
MSI2	4.390509151
MSL3	4.562015463
MSLN	-1.902188648
MSMB	-1.098053749
MSN	9.914358464
MSR1	3.976882034
MSRB2	5.500631821
MST1R	2.509595528
MSTO1	5.760109967
MSTO2P	2.933656893
MT1X	4.996404275
MT4	-3.143112505
MTBP	2.519489121
MTDH	7.265688199
MTF1	4.30441054
MTHFD1	6.856819117
MTHFD2	5.281482596
MTHFR	5.763295391
MTMR1	5.173361355
MTMR10	5.856310964
MTMR11	3.320753326
MTMR12	5.418743471
MTMR2	5.842928007
MTMR6	5.129566441
MTR	6.036140654
MTRF1	2.621111797
MTSS1	5.630641595
MTUS2	-1.933898528
MUC1	2.580483651
MUC15	3.226515442
MUC20	0.982421188
MUCL1	3.414634092
MURC	-0.543492129
MVD	4.964729306
MVK	4.715271851
MX2	6.160060771
MXI1	6.602461374
MXRA5	5.540269853
MXRA8	4.746518884
MYB	1.045640234
MYBL1	3.137436625
MYBL2	5.676736719
MYBPC1	-0.454964895
MYC	7.334766412
MYCN	0.263601518
MYCT1	1.484229723
MYEF2	6.358561257
MYEOV	3.511936099
MYH10	8.115240579
MYH11	4.203874613
MYH14	6.520019893
MYH15	-0.790384894
MYL12A	8.197044113
MYL4	-2.400861216
MYL5	2.798587814
MYL6	8.951611424
MYL9	6.237417752
MYLK	5.075851965
MYNN	3.674536192
MYO10	9.2122609
MYO15B	4.029848074
MYO19	5.509321925
MYO1B	7.064623821
MYO3A	-2.167944652
MYO5A	8.678460021
MYO5B	5.038739985
MYO5C	2.882700044
MYO6	4.67813724
MYO9B	8.028191094
MYOCD	-1.982409683
MYOF	5.958155753
MYRIP	0.694751454
MYT1	-0.509412426
N4BP3	2.904087675
N6AMT1	3.76101079
NAA10	6.515999463
NAA15	5.591279431
NAA25	4.747970391
NAAA	3.699838132
NACC2	2.903621014
NAE1	5.39402175
NAGA	6.802127612
NAGK	6.232456605
NAGLU	6.706823342
NAGPA	5.042279556
NAGS	1.573545314
NAIF1	3.802851774
NAMPT	7.506088979
NANOG	-2.917863392
NANP	3.603041658
NANS	6.379957936
NAP1L1	8.56009557
NAP1L2	-1.10816362
NAPEPLD	5.040940478
NAPG	5.010056851
NARF	6.384431123
NARS2	4.868962089
NASP	6.742670689
NAT1	2.216769733
NAT10	6.468011037
NAT14	5.262537518
NAT8L	4.927812045
NAV1	6.919974963
NAV2	7.214936317
NAV3	3.992587611
NBPF4	-0.671410287
NBR1	7.502878168
NCALD	4.647671663
NCAM1	4.626109221
NCAPD2	6.878722491
NCAPG	4.924528285
NCAPG2	5.850976002
NCAPH	4.209219368
NCBP1	5.575630016
NCBP2	6.577641831
NCDN	6.183396511
NCKAP5L	6.146840674
NCL	9.551055532
NCLN	7.266423852
NCOA1	5.487350034
NCOA4	6.921350229
NCOA5	6.051327778
NCOR2	7.648134713
NCSTN	7.839010565
NDC80	4.013092333
NDE1	5.984900314
NDEL1	5.668579951
NDFIP2	5.341588168
NDOR1	5.461475862
NDP	0.075119119
NDRG2	6.052670898
NDRG3	5.736168242
NDRG4	3.552104672
NDST2	4.440913386
NDUFAF3	6.540571351
NDUFV3	5.462869172
NEB	0.620726244
NEBL	2.507775564
NECAB2	1.013837946
NECAP2	6.230685404
NEDD4L	7.213595894
NEDD9	6.407122307
NEFH	2.750539487
NEIL3	1.832153636
NEK1	4.095362536
NEK2	3.69207599
NEK3	3.521571601
NEK6	6.35533322
NEK7	5.925971959
NEK8	2.498634714
NELL2	3.359439465
NENF	6.631338402
NES	9.1955684
NET1	4.902071003
NETO2	4.214853307
NEU1	7.133617331
NEU3	2.669837457
NEURL1B	4.187602391
NEXN	1.2837377
NFASC	2.973580292
NFATC2	3.533139162
NFATC2IP	5.407482754
NFATC3	4.854440665
NFIA	4.935830119
NFIB	4.663659536
NFIC	5.232360633
NFKBIB	5.059257574
NFKBIE	6.032264809
NFKBIZ	4.431188152
NFX1	5.583753673
NFYA	5.964230215
NFYB	3.867531477
NFYC	6.063647109
NGEF	1.502645815
NGF	-1.495823277
NGRN	7.475165551
NHLH2	-2.369065104
NHLRC3	5.500004177
NHS	0.577006894
NID1	7.547942631
NIF3L1	4.594425879
NIN	7.081295644
NIP7	5.23770275
NIPA1	5.134994062
NIPA2	6.285541651
NIPAL2	3.135919833
NIPAL3	6.668904836
NIPAL4	3.883924722
NISCH	6.60011025
NKAIN2	-2.528294073
NKAIN4	2.82896622
NKD1	1.751113021
NKPD1	1.497154824
NKRF	4.585416638
NKX2-2	0.812949845
NKX3-2	0.787786303
NLE1	4.753873463
NLGN1	4.364220839
NLK	5.043977256
NLN	4.159044314
NLRP1	3.821035408
NLRP3	1.223404709
NLRX1	5.312149985
NME1	7.591956237
NME1-NME2	3.348414686
NME4	7.460407517
NME7	3.201617374
NMNAT2	-0.317933722
NMNAT3	0.280724867
NMT1	7.528578587
NMT2	3.385828937
NMU	0.355578124
NNAT	-0.738932085
NNT	6.725368691
NOD1	4.051321604
NOD2	2.724337093
NODAL	-2.425255285
NOL11	5.507702354
NOL7	5.594290335
NOLC1	6.753861376
NOM1	5.190242704
NONO	8.882407707
NOP2	6.42360945
NOS1	-1.987005765
NOS1AP	-0.360473361
NOS3	3.514476067
NOTCH3	6.551266464
NOTUM	-0.459440464
NOVA1	-0.819843294
NOX4	2.703477023
NPAS3	2.2218118
NPC1	7.461666813
NPEPL1	5.441587295
NPHP1	1.963164657
NPHP4	4.951104004
NPM1	8.961308832
NPM2	2.645422712
NPNT	1.487232698
NPR1	3.101722835
NPR3	-1.572308943
NPRL3	5.998531308
NPY1R	-0.460444044
NQO1	7.468887705
NR0B1	1.013143696
NR1I3	-0.302905332
NR2C1	3.792076902
NR2C2	5.675002235
NR2F1	2.961960902
NR2F2	5.583474668
NR3C2	1.829315842
NR4A1	6.848060106
NR4A2	3.94624407
NR4A3	4.846532612
NRARP	2.689714776
NRAS	6.141565601
NRCAM	5.234087964
NRF1	4.280911663
NRG2	1.750728945
NRG3	2.909456289
NRIP1	5.313436515
NRIP2	1.286843521
NRIP3	4.365989827
NRM	5.510885275
NRP2	8.172111497
NRSN2	6.489956659
NRXN1	-2.517000723
NSD1	6.3049336
NSDHL	5.018965243
NSL1	4.623073761
NSMCE1	6.036415831
NSMCE2	4.165480367
NSMCE4A	3.688912868
NSUN7	-1.667469855
NT5C	4.842861105
NT5DC1	4.740979458
NT5DC3	6.001857158
NT5E	4.696779392
NT5M	3.287872233
NTAN1	5.090579695
NTF3	-1.865696651
NTHL1	4.373245215
NTN1	3.072136214
NTN4	2.913556623
NTN5	-1.239643656
NTRK1	-1.240759639
NTRK2	3.077983412
NTRK3	-1.464456174
NUAK1	3.160235093
NUB1	6.666042699
NUBP1	4.67859021
NUCB1	9.166928941
NUDC	7.214648809
NUDCD1	4.305250324
NUDCD3	7.422867631
NUDT1	4.939108917
NUDT13	1.053104903
NUDT16P1	-0.495721179
NUDT3	5.400689066
NUDT6	2.389182379
NUDT7	1.212377865
NUDT9	5.085843958
NUF2	3.682076444
NUFIP1	3.98083434
NUFIP2	6.841567476
NUP107	5.38927915
NUP133	5.910985989
NUP153	6.206272086
NUP155	5.109687592
NUP160	5.819845406
NUP188	6.581840556
NUP205	6.775510851
NUP37	4.062964684
NUP50	6.390981727
NUP62	6.789256631
NUP62CL	-1.850958887
NUP93	6.823183701
NUP98	6.804197607
NUPL2	4.704370931
NUPR1	6.626084903
NUS1	5.489522201
NUSAP1	5.610781422
NXPH3	0.283424976
NXPH4	2.964406673
NXT1	4.422992483
NYNRIN	4.241364069
OAS2	6.670056949
OAS3	6.515218409
OAT	6.580432021
OBP2A	-1.774706769
OBP2B	-2.755525492
OBSL1	6.766778279
OCIAD2	3.531136583
OCLN	0.335705212
ODF2	5.659384853
OGFOD1	5.95676542
OGFRL1	2.918471883
OGN	-1.113940893
OIP5	1.812432749
OLAH	-2.18192467
OLFM2	4.987169385
OLFM4	-2.860470758
OLFML1	2.302555791
OMD	0.340709284
OOEP	-1.636993848
OPLAH	3.163058711
OPN3	6.051002081
OPRL1	2.516330377
OPTN	6.338766863
OR2A4	-0.917607015
OR2A9P	3.050279984
OR7E156P	-2.6849763
ORAI2	6.3017009
ORAI3	5.361404466
OSBPL10	5.527120902
OSBPL1A	6.620329245
OSBPL2	5.594422283
OSBPL6	2.549835256
OSBPL9	7.309242466
OSGEPL1	3.257141512
OSGIN1	4.897302148
OSM	0.640089184
OSR1	0.279323635
OSR2	1.168248192
OSTC	6.499976156
OSTM1	7.275342217
OTUB2	3.199522826
OTUD1	3.456265948
OTUD6B	3.942023627
OTUD7A	-0.70365016
OTUD7B	6.619117507
OVCA2	5.562075113
OVOL1	2.982802767
OVOL2	-0.536086257
OXR1	4.82528472
P2RX1	-0.191888093
P2RX4	5.240485171
P2RX7	5.798222567
P2RY13	0.730469775
P2RY14	-0.297970865
P2RY6	1.793152365
P4HA1	6.237031895
P4HA2	6.157993963
P4HA3	1.754935527
P4HTM	3.520706532
PA2G4	8.018695056
PAAF1	4.833422098
PABPC1L	4.984297618
PABPC5	2.175614688
PACRG	-1.757439614
PACSIN2	7.317710401
PADI1	1.190396941
PADI2	2.418109766
PADI3	-1.947814611
PADI4	-2.964123558
PAEP	9.506954711
PAFAH1B3	5.703776194
PAG1	6.4631769
PAICS	7.629989624
PAIP1	5.470316744
PAIP2B	2.092647447
PAK1IP1	4.862075747
PAK2	6.751896554
PAK3	-1.276332665
PAK6	3.043713773
PALB2	4.36550233
PALLD	5.572485093
PALM	3.930187805
PALM2-AKAP2	5.306146382
PALMD	2.972696847
PAMR1	0.611958922
PANK1	2.304354832
PANK2	4.991586797
PANX1	4.665791011
PAOX	1.842808895
PAPD7	4.8433687
PAPOLA	7.211890585
PAPPA	0.835770828
PAPSS1	6.572264284
PAQR4	6.279974804
PAQR7	4.939816373
PAQR8	6.116829323
PARD3	4.742412181
PARM1	2.585244524
PARN	6.358950668
PARP1	8.069382471
PARP12	5.286061248
PARP4	6.631599307
PARP9	6.279024476
PART1	-1.109885807
PARVA	7.194002182
PARVB	7.084698651
PATL1	6.349876586
PATZ1	5.965265883
PAWR	1.763344165
PAX3	6.533358735
PAX8	1.742054755
PBK	4.587944222
PBRM1	6.174727099
PBX1	3.217253014
PBX3	3.406475913
PBX4	0.134061358
PBXIP1	7.310808101
PCDH17	1.698191286
PCDH19	-0.545023206
PCDH7	7.241479369
PCDH9	2.545680374
PCDHB6	1.89423896
PCDHGA1	0.543358271
PCDHGA3	1.314144984
PCDHGC3	9.101282698
PCGF2	6.516648853
PCGF3	5.971482048
PCGF5	4.91212872
PCID2	5.105899538
PCK1	-1.670759839
PCMTD1	5.130456239
PCNA	7.174791245
PCP2	-1.674038575
PCP4	-2.136669597
PCP4L1	1.216975312
PCSK1	2.748424537
PCSK2	5.076241896
PCSK5	0.584857826
PCSK9	0.740368012
PCYOX1	6.412591168
PCYT1A	4.566233156
PDAP1	7.358349542
PDCD2	4.988712609
PDCD4	6.388920512
PDCD6	6.997965539
PDCD7	4.98094051
PDCL	4.101691006
PDE10A	2.341731958
PDE11A	0.881216238
PDE1C	-1.516704647
PDE2A	2.616550606
PDE3A	3.602112134
PDE3B	5.632193113
PDE4B	5.405747974
PDE4D	4.240087947
PDE5A	2.349659101
PDE6A	-1.894459792
PDE6D	4.860364202
PDE8B	-0.109781719
PDGFC	2.367739815
PDGFRL	1.978382416
PDHA1	6.366255202
PDIA3	9.348240903
PDIA4	8.236208519
PDIA6	8.545356146
PDK1	4.217939344
PDK2	5.52638433
PDLIM1	5.601859944
PDLIM2	5.111956024
PDLIM3	4.944104406
PDLIM5	5.756495975
PDLIM7	5.802801209
PDP1	5.709892723
PDPN	3.304239985
PDPR	5.639998335
PDS5A	6.546757077
PDSS2	3.956004124
PDXK	7.003327015
PDXP	5.847319097
PDZD2	3.579391
PDZD8	3.543589594
PDZK1	-0.57781067
PDZK1IP1	4.254708122
PDZRN4	-1.831708333
PEA15	8.390524495
PEBP4	-1.380510176
PECAM1	4.967017859
PECR	3.113213745
PEG10	7.292250378
PEPD	7.046274546
PER2	3.52358493
PER3	4.874255327
PERP	8.424605975
PES1	7.301907101
PEX11A	2.211060612
PEX12	3.667586716
PEX13	4.261823364
PEX16	4.974918002
PEX3	3.557716923
PEX7	2.631657153
PFAS	6.076114142
PFDN4	4.013677775
PFKFB1	-2.181058527
PFKFB2	6.36553669
PFKFB3	6.417019588
PFKM	7.213458988
PFN4	-1.01120745
PGA4	-3.121437531
PGAP1	4.941577144
PGAP2	4.836009024
PGAP3	5.010936988
PGBD1	3.053610306
PGBD4	0.933297067
PGD	6.831871086
PGK1	9.235050336
PGLYRP4	1.850503489
PGM1	6.43310525
PGM2L1	3.299991936
PGM5	1.943687884
PGPEP1	5.31732741
PGR	-1.643184715
PGRMC1	6.5184175
PGRMC2	6.333411289
PGS1	5.129892283
PHACTR1	4.227487264
PHAX	4.210088292
PHB	8.07099097
PHC1	5.00507059
PHC2	8.012986658
PHC3	5.090580918
PHF10	5.088716869
PHF11	3.795970173
PHF14	5.423793285
PHF19	6.164454808
PHF20L1	5.570500178
PHF23	6.506129872
PHF7	1.823742919
PHLDA1	8.78134597
PHLPP1	7.000492471
PHRF1	6.419215616
PHTF1	4.443568182
PHTF2	5.144342156
PHYHD1	2.715764088
PHYHIP	2.204575651
PI15	4.826450511
PI16	2.851572688
PI4KB	7.142889411
PIAS2	3.812407314
PICALM	7.502938727
PID1	1.094376919
PIF1	2.485869617
PIGA	4.16508853
PIGB	4.52179609
PIGK	5.542604616
PIGL	2.009348389
PIGM	4.809767244
PIGR	-1.846016523
PIGT	8.496098235
PIGW	4.256378926
PIK3C2A	5.4760155
PIK3C2B	4.796104374
PIK3C2G	-1.150234571
PIK3C3	5.223947177
PIK3CD	6.835756242
PIK3IP1	4.218003681
PIK3R1	5.934591684
PIK3R4	5.579079395
PIK3R5	2.788622626
PIKFYVE	5.357613768
PIM1	4.789835325
PINK1	6.269707756
PIP	0.514684439
PIP4K2A	6.633599201
PIP4K2B	7.150207144
PIP5K1A	6.42620233
PIP5K1B	1.545656585
PIP5K1C	6.46298758
PIP5KL1	-0.601320825
PITPNC1	3.750886997
PITPNM3	2.385272815
PJA2	6.912394578
PKD1L2	1.31487519
PKD2	6.181520115
PKD2L2	-2.912638123
PKDREJ	-1.514162928
PKHD1L1	-2.494228037
PKIA	0.855723218
PKIB	1.972279181
PKIG	6.038406664
PKLR	2.61184343
PKMYT1	5.040849541
PKN1	7.541680667
PKNOX1	4.479011628
PKNOX2	5.957936777
PKP1	7.84462849
PKP2	-0.543659428
PKP3	5.753578028
PLA1A	7.52071664
PLA2G16	4.884590162
PLA2G2A	3.158683955
PLA2G3	1.399015139
PLA2G4F	3.482520485
PLA2G7	2.350886221
PLA2R1	2.145327111
PLAC8L1	-2.565790592
PLAC9	1.66320888
PLAG1	2.77842131
PLAGL1	2.010753692
PLAT	8.185768755
PLAUR	5.646650502
PLB1	2.684926517
PLBD1	4.536311933
PLBD2	6.774626862
PLCB2	4.166827566
PLCB4	3.768229147
PLCD1	4.427252162
PLCH2	2.239643417
PLCXD3	-0.147054455
PLD6	3.219953748
PLEK2	3.023876036
PLEKHA1	4.291962132
PLEKHA2	6.705253575
PLEKHA3	3.896215561
PLEKHA4	7.325566182
PLEKHA5	6.267574588
PLEKHA6	4.07145986
PLEKHA7	1.915383848
PLEKHA8	2.323128168
PLEKHB1	6.839271628
PLEKHB2	7.627848531
PLEKHF2	4.897701201
PLEKHG1	4.037438623
PLEKHG5	3.35931409
PLEKHG6	0.722900726
PLEKHH2	3.319853155
PLEKHH3	4.394880753
PLEKHN1	1.729819757
PLEKHO2	7.682854883
PLIN1	1.978708998
PLIN2	6.05975947
PLIN4	3.878897397
PLIN5	-1.000163682
PLK1	5.349557308
PLK4	3.183400847
PLLP	1.880344927
PLN	-0.40237639
PLOD1	8.914583393
PLOD2	5.708729117
PLOD3	9.558989668
PLP1	8.956723563
PLRG1	5.484096062
PLS1	1.220624272
PLSCR1	6.001205246
PLTP	8.513793131
PLXDC2	2.904853639
PLXNA1	8.761070066
PLXNA3	4.910436787
PLXNA4	1.58787671
PLXNB1	6.750447437
PLXNB3	6.583213544
PLXNC1	7.120721585
PM20D1	0.835618283
PM20D2	3.253816912
PMCH	-2.340790227
PMM2	6.049311847
PMP22	8.317638407
PMS1	3.577833511
PMS2CL	2.809562447
PMVK	5.833052765
PNKD	6.701719555
PNKP	5.464546859
PNLDC1	1.097509352
PNLIPRP3	1.799807291
PNMA1	5.81331722
PNMA2	3.867328099
PNMA6A	4.239478325
PNMAL1	5.563064123
PNMAL2	0.978819905
PNO1	4.900272368
PNPLA1	0.60099507
PNPLA3	2.395771635
PNPLA5	-2.254970718
PNPLA7	2.446518948
PNPT1	5.142569088
POC1A	3.921181979
PODN	4.162809732
POF1B	3.41145761
POFUT1	6.936048264
POGK	6.405743581
POLA1	4.827455082
POLA2	4.652404686
POLB	5.006651929
POLE2	2.064795445
POLH	5.804781304
POLK	4.101892962
POLM	5.132849283
POLR1A	5.809729854
POLR1B	5.581664356
POLR1C	5.314957608
POLR1E	4.772914507
POLR2B	6.854962926
POLR2C	6.098910147
POLR2D	5.067957635
POLR2F	6.131178718
POLR2J	6.48293287
POLR2J2	4.072542838
POLR2K	5.714813956
POLR3C	5.147272694
POLR3D	5.160885435
POLR3F	3.844149742
POLR3G	4.240144881
POLR3K	4.794382301
POM121C	6.629644819
POM121L9P	-1.521647496
POMGNT1	7.449745305
POMP	6.856154724
POMT1	5.128504039
POMT2	5.409668131
PON1	-2.864694492
PON3	0.520682821
POP4	4.990484418
POPDC3	3.465826775
POSTN	8.740589669
POT1	4.844642125
POU2F3	2.192704647
POU3F1	3.908143152
POU3F2	2.97885607
POU3F3	2.462975749
POU6F1	3.160719742
PPA2	5.332625798
PPARA	4.927445957
PPARG	1.614606589
PPARGC1A	3.74334983
PPAT	4.458999299
PPBP	-0.702639596
PPCDC	3.697822983
PPEF1	1.384214138
PPFIA1	6.247135576
PPFIBP1	7.516185376
PPFIBP2	5.135851171
PPHLN1	5.749132001
PPIA	8.539386858
PPID	5.12329651
PPIG	5.320793259
PPIL1	5.651961852
PPIP5K1	4.778580316
PPL	6.642793001
PPM1B	5.145130413
PPM1D	4.082851029
PPM1E	0.992233406
PPM1G	7.284907905
PPM1H	5.708064451
PPM1J	0.704641992
PPM1L	0.732610954
PPM1N	0.670416719
PPP1CB	7.386589926
PPP1R10	6.872463519
PPP1R11	6.931223151
PPP1R12B	6.141760522
PPP1R13B	4.487971507
PPP1R13L	4.371271151
PPP1R14A	-0.041653282
PPP1R14C	3.576739103
PPP1R15A	6.955229848
PPP1R15B	5.987482969
PPP1R1A	0.208705862
PPP1R1B	1.832116165
PPP1R2	5.3173881
PPP1R3F	2.762914417
PPP1R9A	3.720963605
PPP1R9B	6.92893867
PPP2CA	6.950653215
PPP2R1B	4.678143946
PPP2R2C	3.281469088
PPP2R3A	4.435187309
PPP2R3C	4.520362579
PPP2R5D	6.613623449
PPP2R5E	4.60982271
PPP3CA	5.107822084
PPP3CC	4.295321107
PPP3R1	6.139083
PPP4R2	4.520731121
PPP6C	6.032526898
PPT1	7.841796458
PQLC1	6.01624236
PRAF2	5.851568071
PRAME	9.19623208
PRAMEF12	-2.970656055
PRAP1	-3.026677769
PRB1	1.210857687
PRB3	0.305467227
PRB4	0.849286306
PRC1	6.307431427
PRCD	1.156222208
PRDM1	3.151305668
PRDM13	0.510200395
PRDM16	0.325848004
PRDM6	-1.943704174
PRDX2	6.830802362
PRDX4	6.979270651
PRELID1	7.334875095
PRELP	6.687162599
PREP	6.504560331
PREPL	5.955364498
PREX1	6.730353429
PREX2	-0.756045694
PRICKLE1	3.204120294
PRIM2	3.348768883
PRKAA2	-1.377354966
PRKAB2	4.978741372
PRKACA	7.019748652
PRKACB	5.886634205
PRKAG2	3.860167409
PRKAR1A	8.698498133
PRKAR1B	4.279417975
PRKCA	5.365841651
PRKCB	3.001451751
PRKCD	6.920172199
PRKCDBP	5.924543723
PRKCE	5.046418057
PRKCSH	9.028331032
PRKD1	4.987151242
PRKD2	5.617224113
PRKD3	6.945938099
PRKDC	8.227010099
PRKG2	4.150713716
PRLR	2.019859024
PRMT2	7.44337622
PRMT3	4.211054491
PRMT6	4.450412271
PROM2	4.735318391
PRPF4	5.503496559
PRPF40A	6.30323817
PRPH	-1.593448668
PRPH2	-1.124004273
PRPS1	5.675468495
PRPSAP1	5.177441587
PRR11	3.013330718
PRR15	-2.059020772
PRR15L	-1.410999363
PRR19	1.669886575
PRR3	4.509918628
PRR5-ARHGAP8	0.36544158
PRR7	3.470582768
PRRG1	3.82677477
PRRG2	0.568548408
PRRG3	-3.095703314
PRRG4	1.885313421
PRSS12	2.303644579
PRSS16	0.435492952
PRSS22	0.793431109
PRSS23	7.55170267
PRSS3	2.989245545
PRSS30P	-0.740388951
PRSS33	2.254611579
PRSS8	3.770692821
PRTG	3.104040546
PSAP	11.49751277
PSAPL1	3.719005869
PSD4	3.64947328
PSEN2	6.432939507
PSMB4	8.856437906
PSMC2	7.057404278
PSMC3IP	3.520285551
PSMD10	5.592280998
PSMD5	5.034927702
PSME3	7.716837684
PSMG1	5.222564874
PSMG3	5.558526674
PSMG4	4.372184312
PSORS1C1	-0.974988237
PSORS1C2	2.506018653
PSPC1	5.473006769
PSPH	4.554057784
PSRC1	4.865714325
PSTPIP2	2.426766167
PTAR1	5.746191927
PTBP1	8.299541624
PTBP2	3.759466836
PTCD2	2.955371194
PTCH2	-0.447721004
PTDSS1	7.240119229
PTDSS2	5.825109047
PTGDS	6.710608547
PTGER3	1.61596332
PTGES	3.80808017
PTGFR	0.776726678
PTGS1	4.697315764
PTH1R	0.421297038
PTK2	7.01987456
PTK2B	4.547681356
PTK6	3.624808686
PTN	3.454755601
PTP4A1	7.573896582
PTP4A2	6.708806511
PTPN1	6.89608287
PTPN11	6.836967074
PTPN12	6.892012804
PTPN14	3.936049285
PTPN18	6.240971715
PTPN2	4.395641498
PTPN3	4.249994238
PTPN5	-1.833966402
PTPN6	4.479050778
PTPN9	5.943554906
PTPRA	7.244842238
PTPRD	0.725789814
PTPRE	3.438538821
PTPRF	6.733968909
PTPRG	5.728894859
PTPRH	3.293471005
PTPRJ	7.699578633
PTPRK	4.663351885
PTPRM	7.481728154
PTPRR	0.830684025
PTPRS	7.096896877
PTPRT	-2.145297424
PTRH2	5.126648856
PTTG1	6.022691136
PTTG1IP	9.701284774
PUF60	8.065519602
PUS7	4.89706545
PUS7L	2.37707633
PVR	5.791461709
PVT1	3.074163386
PWP1	6.081840616
PWP2	5.892268119
PXK	3.727323028
PXMP2	2.585039551
PXMP4	5.079250523
PXN	8.187023918
PYCR1	6.549871877
PYCRL	4.861281623
PYDC1	0.347999494
PYGM	-1.310254434
PYGO1	0.600208231
QDPR	7.283335087
QKI	6.851415699
QPCT	8.351684003
QPRT	6.666624348
QSOX1	7.923049236
RAB11A	7.311491976
RAB11FIP1	5.696160653
RAB11FIP2	4.002328647
RAB11FIP3	5.920363086
RAB13	7.208826617
RAB14	6.735585706
RAB17	5.832583468
RAB18	5.787767278
RAB22A	5.941911448
RAB25	4.75279939
RAB26	0.230658003
RAB27A	6.714257905
RAB27B	-0.990568054
RAB2B	5.060554948
RAB32	6.363769677
RAB33A	1.49907211
RAB36	3.715833857
RAB37	0.709225131
RAB3A	3.309492426
RAB3D	5.411246266
RAB3GAP2	5.700220644
RAB3IL1	4.937668041
RAB3IP	2.36754656
RAB40B	3.571223755
RAB40C	4.879310923
RAB42	0.652585509
RAB5C	7.849487036
RAB6B	5.030769332
RAB7A	9.387228727
RAB8B	5.092891829
RAB9A	4.830089577
RABEP1	6.127763668
RABGAP1	5.46939527
RABGAP1L	4.110261096
RABIF	5.150287333
RABL3	3.810019256
RAC1	8.504250649
RACGAP1	5.440550974
RAD1	4.817932923
RAD18	3.638812664
RAD21	7.477454304
RAD51	3.445089271
RAD51AP1	2.901301386
RAD51C	4.208213564
RAD52	2.680341303
RAD54B	3.01706459
RAD54L2	3.624176665
RAE1	5.671124207
RAET1E	1.3745119
RAI1	7.117662242
RAI14	6.282791681
RAI2	1.371066377
RALA	6.043302987
RALB	6.17603846
RALGAPA2	3.174163078
RALGAPB	6.524424894
RALGPS1	2.060777781
RAN	7.966625725
RANBP1	6.091964246
RANBP10	6.315714525
RANBP17	2.831937645
RANBP3	6.311841491
RANGRF	5.118963504
RAP1A	5.527962797
RAP1B	6.374166328
RAP1GAP	5.755994386
RAP2A	5.521951903
RAP2B	6.575353015
RAPGEF1	7.050755244
RAPGEF2	5.6709456
RAPGEF3	3.480839544
RAPGEF5	3.236415611
RAPGEF6	3.353192465
RAPGEFL1	4.591459203
RARG	6.246553904
RARRES1	1.947734678
RASA3	6.621805883
RASAL1	2.54936293
RASAL2	5.26930337
RASEF	1.703724489
RASGEF1B	1.814492404
RASGRF1	3.083038404
RASGRP1	2.207239151
RASL10B	1.928315346
RASL11A	0.863234496
RASL12	2.056177907
RASSF10	0.104741753
RASSF3	5.417840635
RASSF5	3.99823411
RASSF6	-1.706192915
RASSF7	3.952160758
RASSF8	5.231166969
RASSF9	-1.062220782
RAVER1	6.82352228
RB1	5.805718817
RBAK	4.629582697
RBKS	1.050339532
RBL1	3.50467495
RBM12	6.456062463
RBM12B	4.134548649
RBM15	3.07408707
RBM17	5.547346622
RBM18	5.022134107
RBM19	5.737531802
RBM24	-2.358974337
RBM28	5.259703524
RBM33	5.908882202
RBM42	6.79618946
RBM45	3.177371119
RBM47	3.133326944
RBM8A	6.650041491
RBMS2	5.2089582
RBP1	3.425065895
RBP4	0.687443646
RBP5	0.387227335
RBP7	2.445757103
RC3H2	3.989547325
RCAN1	7.310018729
RCAN2	3.054585494
RCBTB2	4.965002031
RCC2	8.359617573
RCHY1	4.497059773
RCL1	3.847173886
RCN1	6.977708319
RCN2	6.568950056
RDH11	7.049102547
RDH12	3.654869156
RDH13	3.866828566
RDX	6.684585465
RECK	3.688767841
RECQL	5.6436917
RECQL4	5.146233883
REEP1	-0.250749596
REEP3	3.888340263
REEP4	5.703136032
REEP5	6.971523729
REEP6	4.903046971
REL	1.035027952
RELA	6.944947665
RELL1	5.844077491
RELN	0.868043319
RELT	3.863599647
RENBP	6.608355904
REPIN1	7.212908227
REPS1	4.859157732
RERE	7.309060251
RERG	1.281210255
RERGL	-2.461618499
RET	-0.544656576
REV3L	5.916427446
RFC1	6.083710175
RFC2	5.861104905
RFC3	4.534519729
RFC4	4.353198335
RFC5	4.115208319
RFK	4.120112496
RFTN1	4.473335347
RFTN2	3.664109475
RFX2	2.315629836
RFX5	6.122423637
RGL3	2.041982437
RGMA	2.950120148
RGMB	5.240906335
RGN	-1.915586622
RGPD6	3.803229409
RGS1	6.731924879
RGS12	7.186524154
RGS19	4.363277706
RGS20	5.442517536
RGS22	-0.759610384
RGS3	5.319903645
RGS4	2.183776501
RGS5	5.45411731
RGS6	-1.539427597
RGS9BP	-0.332589516
RHBDD2	7.503056394
RHBDL2	0.892110774
RHBDL3	0.223654737
RHBG	-1.449503239
RHEB	6.648880208
RHEBL1	2.077460973
RHOBTB2	6.150979419
RHOBTB3	7.245728432
RHOD	3.641599541
RHOG	6.199931002
RHOJ	5.227256126
RHOQ	7.786344782
RHOU	2.105183547
RHOV	3.810337081
RHOXF1	-3.087080032
RIC3	0.066541938
RIC8B	4.15405419
RIF1	4.681428859
RILPL1	4.695171716
RIMBP2	-1.252209463
RIMKLB	5.001113008
RIMS3	3.121093669
RIN3	6.094144096
RINT1	4.953244611
RIOK2	4.444327347
RIOK3	5.647994717
RIPK1	6.136959975
RIPK2	4.492144068
RIT1	5.272778012
RLBP1	3.971182784
RLIM	6.05803847
RMND1	4.166577881
RNASE2	-0.465214338
RNASE4	3.885515995
RNASE7	2.248883177
RNASEH1	4.318066516
RNASEH2A	5.342642301
RNASET2	4.79589026
RNF111	5.020615543
RNF112	-0.86642243
RNF113A	4.389140385
RNF114	6.910429009
RNF115	4.518822821
RNF128	3.507236239
RNF130	6.344162948
RNF138	4.292927799
RNF139	5.305139188
RNF14	6.279652447
RNF141	5.247191607
RNF144A	6.652815302
RNF145	7.108762333
RNF157	6.064175397
RNF165	-1.518845369
RNF166	3.988441549
RNF167	7.056876154
RNF180	1.144134069
RNF182	3.428018514
RNF183	-2.767386947
RNF187	7.69113407
RNF2	4.843309163
RNF207	2.901274551
RNF213	7.653052004
RNF216	6.538905355
RNF217	0.904891156
RNF24	4.771527748
RNF25	5.160455853
RNF39	1.981812851
RNF40	7.381733431
RNF8	4.607017643
RNFT2	2.500082671
RNGTT	4.320748976
RNLS	2.72135125
RNMT	6.138720046
RNPS1	7.467854616
ROCK1	5.525251238
ROPN1	4.482623567
ROPN1B	4.481301578
ROR1	1.334286924
ROR2	2.205458192
RORA	3.051683512
RORB	-1.392860679
RORC	1.631256355
ROS1	-2.585667766
RP1L1	-0.712450855
RP2	4.021106262
RP9	3.843063998
RP9P	4.274645588
RPE	5.005906774
RPF1	5.136491522
RPH3AL	0.89998933
RPL22L1	5.557472912
RPL23AP7	2.633598978
RPL35A	8.492350099
RPL39L	4.140476934
RPL7L1	5.760988749
RPN2	9.327180283
RPP25	5.798270825
RPP40	2.930414065
RPRD1A	5.600475453
RPRM	-1.299811257
RPRML	-3.097460637
RPS24	9.077196325
RPS27L	6.544929986
RPS6KA3	6.523351269
RPS6KA5	3.96626515
RPS6KA6	-2.66534413
RPS6KC1	4.994442864
RPTN	2.946802636
RPTOR	6.287605082
RPUSD1	5.46197718
RPUSD2	3.965660977
RPUSD3	5.705542729
RRAD	0.095040821
RRAGC	4.533135595
RRAGD	6.037663026
RRBP1	8.885997264
RREB1	5.640815922
RRM2	5.84848351
RRM2B	5.386159853
RRN3	5.875548174
RRN3P1	1.075797166
RRN3P2	-0.236247993
RRP15	5.191392846
RRP1B	6.215338434
RRP8	4.366923763
RRS1	5.552947822
RSAD1	5.752983064
RSBN1L	4.084369926
RSF1	4.561234504
RSPH1	-0.643673832
RSPH9	0.244875745
RSPO1	-0.406600193
RSPO3	-0.53358305
RSPO4	1.012444057
RSPRY1	3.832350048
RTN1	1.325760272
RTN2	4.45575616
RTN3	7.033876112
RTN4	7.926711325
RTP4	4.480143985
RTTN	5.207805898
RUNDC3B	-0.764956863
RUNX1T1	-0.998667468
RUNX2	3.043052445
RUVBL1	6.04535055
RUVBL2	7.10295771
RXRA	6.513545219
RXRG	6.127873681
RYR3	-0.631210176
S100A1	9.571848668
S100A13	7.76372767
S100A14	6.47542384
S100A2	7.114642107
S100A5	-1.745154143
S100A6	10.23089776
S100B	9.737838206
S100P	2.097171034
S100PBP	4.432388555
S1PR1	3.053611106
S1PR2	5.309140573
S1PR3	2.657666007
S1PR5	2.039702455
SAA2	0.115476176
SAAL1	4.021317433
SACS	5.177938212
SALL4	1.22115662
SAMD11	0.314713595
SAMD12	-0.431125856
SAMD13	1.852605688
SAMD4A	5.886231266
SAMD5	2.465107151
SAMD9	5.012118566
SAMHD1	4.778919569
SAP130	5.495206302
SAP30	3.667925867
SAP30L	5.223903409
SAR1A	6.406493909
SAR1B	4.250952874
SARM1	4.859182527
SART1	6.953726972
SAT1	8.544739073
SAT2	5.825619514
SATB2	3.958776146
SAV1	4.74527262
SBDSP1	4.436338996
SBK1	1.690377599
SBNO1	4.274887158
SBSN	8.448201269
SCAMP1	5.234229796
SCAMP3	7.482364008
SCAMP5	4.632205833
SCAP	7.023713301
SCARA3	2.821317356
SCARA5	2.106205207
SCARB2	8.736366411
SCARF1	2.294336155
SCARF2	5.138986599
SCCPDH	6.269379876
SCD5	3.64631389
SCEL	3.108588861
SCFD2	5.266062377
SCG2	3.742727332
SCGB1D2	0.157724883
SCGB2A1	-2.64326206
SCGB2A2	1.83918162
SCGB3A1	-2.719130207
SCIN	5.032980692
SCLY	4.115465219
SCN1B	4.320392129
SCN2A	-1.36755
SCN3A	-1.480374051
SCN3B	-0.523103523
SCN4A	-1.194733242
SCN4B	3.512210955
SCN5A	-1.947331609
SCN7A	-0.18738957
SCN8A	0.630075196
SCN9A	1.640778759
SCNN1A	3.63384774
SCNN1B	2.430969881
SCNN1G	-1.124273543
SCP2	6.404122502
SCPEP1	6.354950005
SDAD1	5.77747182
SDC1	7.338023704
SDC3	9.77568345
SDC4	6.383694521
SDCBP	10.54841675
SDCCAG3	5.457014857
SDCCAG8	4.297361227
SDF2L1	5.363016668
SDF4	7.767213435
SDHAP2	2.935296106
SDK1	2.592905842
SDPR	1.205428137
SDR16C5	2.879514459
SDR42E1	0.793130799
SDS	2.290981406
SDSL	4.40956486
SEC11C	6.533527113
SEC14L1	7.077449824
SEC14L4	0.13922919
SEC14L5	0.638890542
SEC22C	5.14975878
SEC24A	5.150497121
SEC24D	5.546667738
SEC31A	7.993175171
SEC61A2	2.653103565
SEC61G	6.102341897
SEL1L	7.237249306
SEMA3E	1.872139756
SEMA3F	4.596483486
SEMA3G	2.708234022
SEMA4A	4.21119191
SEMA4C	6.981238952
SEMA4D	4.374649533
SEMA4F	4.678679486
SEMA4G	2.83924015
SEMA5B	0.548013992
SEMA6A	7.464650421
SEMA6D	4.102237791
SENP2	5.051027895
SENP3	6.241585418
SENP5	5.350342085
SEPHS2	7.102057696
SEPN1	8.509684124
SEPP1	5.621246864
SEPT2	8.475719175
SEPT3	6.330410305
SEPT4	5.251135028
SEPT6	4.949943563
SEPT7	7.777073199
SEPT7P2	3.099587483
SEPT9	9.37270907
SERBP1	8.227736925
SERHL2	0.830357253
SERINC5	3.45454511
SERP2	1.711316317
SERPINA12	2.800510079
SERPINB1	5.830900351
SERPINB13	4.052517107
SERPINB2	2.844308253
SERPINB5	5.54757936
SERPINB6	6.893517418
SERPINB7	3.33927905
SERPINE1	5.219663281
SERPINE2	11.42488858
SERPINH1	8.40771838
SERTAD4	0.647577693
SESN3	3.083626969
SETD3	5.694379351
SETD4	4.334473243
SETDB1	5.86123868
SETDB2	5.113943162
SETX	6.246124013
SEZ6L	-1.908120338
SEZ6L2	6.318370676
SF3B2	8.227210672
SFN	8.816695619
SFPQ	7.881286426
SFRP1	8.012816138
SFRP2	5.902165216
SFT2D2	2.491292302
SFT2D3	4.030186781
SFTPC	1.864013769
SFTPD	-0.543735678
SGCA	-0.550530921
SGCB	5.165553784
SGCD	6.951096503
SGCE	5.623321061
SGCG	-2.129892919
SGK1	8.314792064
SGK2	-0.643499159
SGMS1	2.750497003
SGPL1	5.574555239
SGPP1	4.196450936
SGPP2	0.87401926
SGSH	6.454786848
SGSM1	-1.513970444
SGTB	4.061733863
SH2B3	6.387424113
SH2D2A	2.554161894
SH2D3A	1.804516778
SH3BGRL	6.82298918
SH3BGRL2	2.24392368
SH3BP2	6.134969821
SH3BP5	5.829576015
SH3GL3	-2.384196178
SH3GLB2	5.644312878
SH3KBP1	6.616372241
SH3PXD2A	6.48775916
SH3RF2	3.15424151
SH3TC2	4.894867405
SH3YL1	3.833965069
SHANK2	-0.387133236
SHB	4.013428196
SHC1	8.483600856
SHC3	-1.283676765
SHC4	6.019357462
SHCBP1	4.426892233
SHE	2.412432629
SHISA2	5.534643367
SHISA4	5.382865356
SHISA6	-2.608178514
SHISA9	-1.118687234
SHMT1	5.913656122
SHMT2	7.281035151
SHOC2	4.862446106
SHROOM1	3.536135487
SHROOM3	3.246685069
SHROOM4	4.272334619
SIAE	4.548297077
SIAH1	4.882796394
SIDT2	6.082313426
SIGIRR	5.172087185
SIGLEC6	-2.224271634
SIGLEC7	0.514021808
SIGMAR1	7.07799333
SIPA1	6.113040034
SIPA1L1	5.376280068
SIPA1L2	6.059711853
SIPA1L3	4.844110562
SIRPA	8.687987026
SIRT3	5.086245583
SIRT6	4.510458683
SKA1	3.470589291
SKA2	5.210077326
SKA3	3.613223608
SKIV2L	6.50091655
SKP2	3.099520591
SLAIN2	5.507161927
SLAMF9	2.110560036
SLC11A1	2.520458152
SLC12A2	5.231723996
SLC12A8	1.229117595
SLC12A9	6.408152587
SLC13A2	-1.247277461
SLC13A3	4.732972211
SLC13A4	-1.478986538
SLC14A1	-0.54747764
SLC15A1	2.197391294
SLC15A2	0.838334991
SLC15A3	5.701572787
SLC15A4	5.918613363
SLC16A1	6.697363753
SLC16A10	2.099971885
SLC16A11	-1.042608758
SLC16A14	0.367623602
SLC16A4	5.097702554
SLC16A7	0.350567354
SLC16A9	-0.319585964
SLC17A7	0.943051546
SLC17A9	3.547977561
SLC18A2	-2.669661972
SLC19A1	5.310034774
SLC19A2	5.605514592
SLC19A3	1.53295384
SLC1A2	-1.672658769
SLC1A4	7.715200462
SLC1A6	0.691930098
SLC1A7	-1.547540276
SLC20A1	7.086743317
SLC22A3	1.000046272
SLC22A5	3.2219047
SLC23A1	-2.025421657
SLC23A2	7.359741493
SLC23A3	-1.079490463
SLC24A1	4.544255236
SLC24A3	1.723790239
SLC24A4	3.191190088
SLC25A10	4.465159815
SLC25A13	6.804185006
SLC25A15	4.817972222
SLC25A18	-0.474321477
SLC25A19	4.041679529
SLC25A20	4.180607574
SLC25A23	7.035980288
SLC25A28	4.692958729
SLC25A29	5.201601743
SLC25A30	5.10142132
SLC25A32	5.439598854
SLC25A34	0.721651477
SLC25A35	3.093152318
SLC25A4	6.393734119
SLC25A40	3.461822909
SLC25A44	6.082272482
SLC25A45	3.203074715
SLC26A4	2.20228216
SLC26A7	-0.997015298
SLC26A9	0.16696739
SLC27A1	6.528514338
SLC27A2	-1.3082108
SLC27A6	-2.629173452
SLC28A3	0.109170016
SLC29A1	7.247027284
SLC29A2	1.75185735
SLC29A4	3.12323229
SLC2A1	7.312866497
SLC2A10	4.917317881
SLC2A12	1.293049114
SLC2A13	4.119703695
SLC2A3	6.826139079
SLC2A4RG	5.925251404
SLC2A5	2.23841379
SLC2A6	3.486805135
SLC30A1	3.274206439
SLC30A4	1.853461017
SLC30A6	3.540698195
SLC30A7	5.199086142
SLC31A2	3.902955666
SLC35A2	5.670134904
SLC35A5	5.250247775
SLC35B3	4.88966718
SLC35B4	6.484862498
SLC35C1	5.375270756
SLC35D2	5.209766704
SLC35F1	4.284311724
SLC35F2	3.143246984
SLC35F3	-1.48185942
SLC35F5	4.849449778
SLC36A1	4.614508569
SLC36A4	2.905666167
SLC37A3	6.019268681
SLC38A1	4.957887618
SLC38A10	7.633825507
SLC38A6	3.907054791
SLC38A7	4.510308749
SLC39A1	7.702693538
SLC39A11	4.811200571
SLC39A13	6.371496329
SLC39A14	6.939022055
SLC39A2	2.224625883
SLC39A4	4.930260839
SLC39A6	7.965704743
SLC39A8	4.756578647
SLC3A2	8.781016653
SLC40A1	4.147282935
SLC41A1	5.639326492
SLC43A3	7.952908743
SLC44A2	7.390561455
SLC44A3	3.690960924
SLC44A5	0.145483717
SLC45A2	7.565092689
SLC46A1	4.849168069
SLC46A2	0.939745586
SLC46A3	3.06627182
SLC47A1	2.466228447
SLC47A2	0.410590895
SLC4A1	-3.116592484
SLC4A11	2.287299361
SLC4A2	8.54727587
SLC4A4	1.869543618
SLC4A7	5.077402929
SLC5A1	2.054813195
SLC5A3	6.220769817
SLC5A9	-0.120045471
SLC6A11	0.242403265
SLC6A14	2.111412162
SLC6A15	6.105035555
SLC6A2	-1.888894058
SLC6A4	-1.734858259
SLC6A8	8.163357434
SLC7A1	7.525013242
SLC7A10	-2.505548322
SLC7A2	3.899760408
SLC7A5	9.828405665
SLC7A6	6.199523593
SLC7A6OS	4.055504808
SLC7A7	3.389164941
SLC8A1	1.470554896
SLC8A2	-0.342694239
SLC9A2	-2.533505491
SLC9A3R1	5.526937274
SLC9A7	0.828716539
SLC9A9	1.933238186
SLCO3A1	3.988158879
SLCO4A1	4.631232773
SLCO4C1	-1.969131037
SLFN12	2.659894418
SLFN5	5.056086372
SLIT2	1.353345029
SLIT3	3.652272717
SLITRK2	4.138101583
SLITRK4	-0.920749171
SLK	5.130477913
SLMAP	5.068498928
SLN	-2.529100148
SLPI	5.718319807
SLURP1	3.500605179
SMAD1	3.439829786
SMAD2	6.666589607
SMAD4	5.999458795
SMAGP	2.590936478
SMARCA1	5.963120153
SMARCA2	6.402460111
SMARCAL1	5.091508635
SMARCB1	6.50660239
SMARCC1	7.225729459
SMARCD1	6.820911515
SMARCD2	7.178669046
SMC1A	7.170656184
SMC2	4.871026413
SMCHD1	5.7023526
SMCR8	5.920983894
SMG5	7.549866302
SMOC1	0.270266171
SMOC2	3.329602973
SMOX	5.282296115
SMPD1	6.396439007
SMPD3	3.60094109
SMPDL3A	4.011391097
SMS	6.897987924
SMTNL1	-1.440603718
SMTNL2	-1.727022686
SMURF1	6.184780607
SMYD2	5.306091337
SMYD3	4.034905278
SMYD4	4.21622633
SMYD5	5.717409317
SNAP23	6.280681792
SNAPC3	4.138528131
SNAPIN	5.186724269
SNCA	7.370758633
SNCAIP	-0.373931734
SNCG	1.155271903
SND1	8.966669224
SNHG4	0.927300065
SNRNP48	3.972476595
SNRPB	7.797798336
SNRPB2	5.97831613
SNRPC	6.844680741
SNRPD1	5.584875582
SNRPE	5.838105542
SNRPG	5.215294955
SNTB1	5.270750391
SNTB2	5.670305988
SNTG2	-2.708238711
SNUPN	4.790802435
SNURF	1.782068927
SNX1	7.615802901
SNX10	6.71620957
SNX18	5.494087266
SNX21	4.97374164
SNX22	4.386429857
SNX24	3.470218581
SNX25	4.691182356
SNX27	6.050494998
SNX30	6.104119638
SNX31	-2.882846954
SNX32	1.645696626
SNX5	6.39704398
SNX7	4.425429535
SOAT1	6.038161749
SOCS2	3.798255395
SOCS3	6.037210553
SOCS4	4.49575149
SOCS6	6.136885368
SOCS7	1.996463532
SORCS1	5.038018791
SORD	5.12764856
SORT1	8.718072551
SOSTDC1	3.139304633
SOX10	9.57656654
SOX12	6.050252841
SOX13	7.266884267
SOX15	2.846201664
SOX30	-2.162624653
SOX4	6.717292807
SOX5	3.99449101
SOX6	4.646097437
SOX7	3.44657812
SOX8	5.065764763
SOX9	5.335278077
SP100	6.239468699
SP110	4.891086045
SP2	5.314507509
SP5	-0.21103485
SP6	1.575446234
SPACA4	-2.961498059
SPAG1	2.636194108
SPAG5	5.513163318
SPAG9	7.275190425
SPARC	10.86533375
SPARCL1	7.259131135
SPAST	4.028296061
SPATA18	2.324433649
SPATA2	5.049709089
SPATA20	6.967850672
SPATA2L	3.936308269
SPATA5	3.838910675
SPATA6	2.565577934
SPATA9	-0.099917083
SPATS1	1.512569027
SPATS2L	6.479785204
SPC24	0.687809327
SPC25	2.842277043
SPCS3	6.788098637
SPDEF	-1.38231441
SPEN	6.467002866
SPG21	7.020211128
SPHK2	4.718070326
SPIN3	3.620041346
SPINK5	6.605228132
SPINT1	5.174963385
SPINT2	5.247303769
SPIRE1	6.29126826
SPIRE2	3.286594401
SPNS2	4.138677124
SPOCD1	2.674872783
SPOPL	3.880934231
SPP1	8.925759963
SPPL3	6.375129714
SPR	5.665073948
SPRED1	6.949558011
SPRED2	6.200221543
SPRR4	1.867488315
SPRY2	6.725530796
SPRY4	7.885336976
SPSB1	6.429359862
SPSB2	3.376301647
SPSB3	5.497021841
SPSB4	-2.528651955
SPTB	2.044050595
SPTBN2	5.888459413
SPTBN4	-0.236296213
SPTBN5	1.647069301
SPTLC2	5.89523677
SPTLC3	2.755125342
SQSTM1	9.654657157
SRA1	5.608428817
SRBD1	4.182590328
SRC	6.652524435
SRCIN1	3.331787358
SRD5A1	4.334152289
SRD5A2	-1.879622457
SREBF1	7.575645498
SREBF2	8.015847292
SRFBP1	3.158302846
SRGAP1	6.096060693
SRGAP3	2.080041483
SRI	6.19988453
SRL	-1.404539095
SRM	7.848904289
SRP72	6.756520451
SRPK2	6.315282168
SRPX	7.493451223
SRR	3.85183609
SRRD	4.716423504
SRRM1	6.511913554
SRRM2	9.05988978
SRRT	7.052502039
SSBP1	6.525766532
SSBP2	3.807235362
SSBP4	5.757256292
SSH1	6.988637273
SSH2	5.301146744
SSPN	3.995140763
SSR1	7.889699161
SSR2	8.261723848
SSR3	7.116698051
SSR4	7.900134264
SSTR1	-2.709411466
SSX1	2.639671701
SSX2IP	4.764529126
SSX3	-2.915616543
ST14	5.289802205
ST20	2.569967515
ST3GAL1	6.799053589
ST3GAL2	6.119058174
ST3GAL3	4.505105594
ST3GAL4	8.046003488
ST3GAL5	7.184734862
ST3GAL6	6.638926927
ST5	7.399675919
ST6GAL2	-0.545114935
ST6GALNAC3	4.057724287
ST6GALNAC4	3.335819182
ST6GALNAC6	5.248746649
ST7L	3.746214975
ST8SIA1	4.860877801
ST8SIA4	2.236418303
STAB2	-1.390156787
STAC2	2.23452204
STAG3	4.175563384
STAG3L2	2.683381378
STAG3L4	3.919209874
STAM	5.733266045
STAP2	4.447348275
STAR	-0.908481515
STARD10	4.896790259
STARD3NL	5.513868502
STARD5	3.066515819
STARD8	3.835023828
STAT1	8.576562956
STAT2	7.848834157
STAT5A	6.825058946
STAT5B	6.410369634
STAU2	4.799859982
STEAP1	2.624780346
STEAP2	1.062140703
STIL	3.624576436
STIM1	6.196229384
STK10	7.547676583
STK17A	5.040373592
STK32A	4.978161949
STK32B	4.222801306
STK32C	3.379631254
STK36	4.821422718
STK39	4.48248591
STK4	5.938390448
STMN1	8.276198577
STMN2	1.418509164
STON1	4.606292601
STON2	1.955074529
STOX1	0.405124733
STOX2	0.047025952
STRA6	3.150542199
STRADA	5.699447793
STRADB	5.303351365
STRAP	7.03779099
STRBP	3.890865659
STRN	3.32293702
STS	4.500652175
STT3A	7.390832787
STX12	5.752221367
STX17	4.958546293
STX19	-1.278549878
STX1A	2.966642084
STX2	4.504514458
STX3	6.410463176
STX6	6.144472287
STX7	7.55421982
STXBP1	8.136156681
STXBP2	5.230563188
STXBP6	3.904665762
STYK1	-1.321465011
SUB1	6.669460253
SUCLG2	5.43014024
SUGT1	4.878222798
SULF1	5.617975001
SULT1C2	2.802934971
SULT1E1	-1.472376518
SULT2B1	4.511909937
SULT4A1	0.91179704
SUMF1	5.553318938
SUMF2	8.554347283
SUN2	7.281874181
SUN3	-2.053410468
SUPT3H	2.70203128
SUPT4H1	6.382269136
SUPT7L	5.669043504
SUSD2	3.734740436
SUSD4	1.357604021
SUV39H1	4.59970611
SV2B	1.707155587
SVEP1	2.728536583
SVIL	6.721102641
SWAP70	7.011982597
SYBU	1.491707553
SYCE1L	-1.359509723
SYDE1	6.267284739
SYK	4.307254447
SYN2	0.031039318
SYN3	1.197448515
SYNCRIP	7.182857225
SYNE1	5.578558389
SYNE2	6.617589869
SYNGR2	6.702185264
SYNJ1	4.507237366
SYNJ2	3.15057219
SYNPO2	3.084381039
SYNRG	5.839161703
SYPL2	1.055542646
SYS1	5.710890059
SYT11	4.968857995
SYT12	0.865535098
SYT14	1.742959236
SYT17	0.843674437
SYT7	2.228780303
SYT8	-0.099701537
SYTL1	3.459470716
SYTL2	5.200862592
SYTL3	1.72192323
TACC2	4.463616727
TACC3	5.903980166
TACO1	4.960806913
TACR1	0.333496893
TACSTD2	5.825904244
TADA1	3.765292501
TADA2A	3.174950188
TADA3	6.717080549
TAF10	5.99567897
TAF11	5.224319797
TAF1A	2.054726951
TAF1B	3.42540683
TAF4	4.567904805
TAF4B	3.770170492
TAF5L	4.784740015
TAF6	6.922577802
TAF8	4.868165613
TAF9B	4.607059681
TAGLN	6.10478883
TAGLN3	-2.20904674
TAL1	0.177858161
TAOK1	3.652195031
TAOK2	6.559004755
TAP2	7.504870559
TARBP2	5.642986313
TARS	6.668908096
TAS2R14	-1.047422536
TASP1	3.320021955
TATDN3	4.407937035
TAX1BP1	7.737689523
TBC1D1	5.730261091
TBC1D15	5.305551315
TBC1D16	7.290684379
TBC1D19	2.443668299
TBC1D24	4.487105478
TBC1D25	4.811237359
TBC1D4	6.111052795
TBC1D7	7.019002417
TBC1D9	3.92778779
TBCB	6.452904559
TBCC	5.132733543
TBCCD1	3.794966659
TBCE	4.330126383
TBK1	4.82152027
TBL1X	4.59287786
TBL1Y	-2.288796282
TBL2	6.419126357
TBL3	6.203064723
TBRG4	7.271922323
TBX1	0.549994121
TBX15	1.571745481
TBX18	2.500652312
TBX2	6.952321576
TBX3	4.631477026
TC2N	2.454073265
TCEA2	4.608178685
TCEA3	3.686018502
TCEAL2	-2.278307836
TCEAL7	-2.199542286
TCEAL8	6.071944213
TCEB1	5.513996354
TCEB3	6.557236336
TCF25	7.188855635
TCF4	3.900613515
TCF7L2	4.143710911
TCFL5	4.92961932
TCHH	1.586427514
TCN2	5.93454869
TCOF1	6.815622427
TCP11L1	3.185018193
TCP11L2	1.367506821
TCTN1	4.859137452
TDO2	1.771385959
TDP1	4.101683983
TDRD5	-1.833085273
TDRD7	6.008297666
TDRD9	3.765271992
TDRKH	3.601487383
TEAD1	7.158136051
TEAD2	5.804690201
TEAD3	4.821388258
TEAD4	4.654237211
TECPR1	5.202116181
TECPR2	6.077403831
TECR	7.079720501
TEF	5.277817366
TEK	1.888899798
TERF2	4.77929068
TERF2IP	6.607131019
TERT	0.058579931
TESK2	4.092425368
TET2	3.850871891
TET3	4.715006983
TEX10	4.998849353
TEX14	0.100171209
TEX2	6.777712361
TF	5.882391851
TFAP2A	8.45885203
TFAP2C	5.155204269
TFB2M	4.627597469
TFCP2L1	3.872972164
TFEC	1.214774677
TFIP11	6.261088588
TFPI2	4.26801163
TFPT	5.32575734
TG	0.447228677
TGDS	4.794079651
TGFA	2.890822189
TGFBR1	6.753315138
TGFBR3	5.099135317
TGFBRAP1	4.904738205
TGIF1	6.471302611
TGM1	5.022176281
TGM2	5.508108691
TGM3	2.785329281
TGM5	1.474636252
TGM7	-3.074744027
TGOLN2	8.19175997
TGS1	5.175228771
THAP10	1.695501445
THAP11	5.154474097
THAP5	4.56958414
THAP6	3.454886779
THAP8	3.358866823
THEG	-3.109936684
THEM4	5.570324449
THNSL1	3.382215851
THNSL2	5.266917017
THOC5	5.345442122
THRB	1.93828285
THRSP	0.486619036
THSD4	2.571958445
THSD7B	-2.954337393
THTPA	4.327643698
TIA1	5.577895787
TIAM1	5.103165536
TIFA	3.031725791
TIGD2	2.608083668
TIGD4	0.019905226
TIGD6	3.162595284
TIGD7	2.987342897
TIMELESS	5.765754315
TIMM17A	5.932367996
TIMM22	5.231479865
TIMM50	7.125380284
TIMM8A	3.189128826
TIMM9	4.466783535
TIMP1	9.729932591
TIMP2	10.51123155
TIMP4	0.168802238
TINAGL1	3.935528362
TIPIN	2.698803088
TIPRL	5.883891326
TIRAP	3.235176247
TJAP1	5.703798713
TJP1	6.733599354
TJP2	4.738780961
TJP3	-0.811679334
TK1	5.964909083
TKTL1	4.621324271
TLCD1	3.353808732
TLE2	2.862765651
TLE3	6.075495437
TLE4	3.789787957
TLK1	5.308434408
TLK2	4.733695889
TLN1	9.159999659
TLN2	5.02932828
TLR1	2.959232327
TLR4	3.475685929
TLR5	1.000828773
TLR7	1.190757601
TLR8	0.456810842
TM2D2	5.464747036
TM4SF1	6.061474807
TM7SF2	4.097079922
TM7SF3	7.642308989
TM9SF1	6.521297802
TM9SF3	7.038174609
TM9SF4	7.200649817
TMC4	0.598294538
TMC5	-0.422725578
TMCC2	5.692455753
TMCC3	2.790966928
TMCO1	6.981627893
TMCO3	5.352031606
TMED1	5.401229947
TMED3	7.717352264
TMED6	-1.848693045
TMED7-TICAM2	2.389951412
TMED8	4.638735237
TMED9	8.057438307
TMEFF2	-3.008778305
TMEM100	-1.142521408
TMEM106A	3.081272035
TMEM106B	5.729732334
TMEM106C	6.594530659
TMEM107	3.894270882
TMEM116	2.759367709
TMEM117	4.529786002
TMEM120B	4.785280505
TMEM121	3.00996917
TMEM123	6.676100166
TMEM125	0.18283909
TMEM126B	4.590512956
TMEM132A	5.527831278
TMEM132B	-1.627429256
TMEM132C	-1.764387344
TMEM134	5.082294321
TMEM136	2.682401584
TMEM139	0.679090994
TMEM140	6.2480722
TMEM141	5.285675179
TMEM147	7.358388121
TMEM14A	4.857738993
TMEM14B	5.862926192
TMEM14C	6.963325803
TMEM150A	4.487867263
TMEM150C	1.772939732
TMEM154	2.999094633
TMEM158	4.112928953
TMEM159	4.660664271
TMEM161B	3.914487331
TMEM163	4.367938873
TMEM17	2.952871741
TMEM170A	3.877098643
TMEM173	5.836561173
TMEM177	4.157986602
TMEM181	5.963909303
TMEM182	2.283227994
TMEM184A	2.583597227
TMEM185B	4.835138196
TMEM189-UBE2V1	-1.488287177
TMEM19	5.117598032
TMEM192	5.149647833
TMEM198	3.356535347
TMEM2	5.990090546
TMEM200B	2.186018358
TMEM200C	-0.898011285
TMEM201	6.221663287
TMEM204	4.171894181
TMEM206	4.247919781
TMEM209	5.34234076
TMEM213	-1.707352636
TMEM229B	6.516295551
TMEM231	3.933460244
TMEM232	-1.308658618
TMEM25	2.425765082
TMEM30A	7.171489989
TMEM30B	1.591558721
TMEM33	6.636297731
TMEM37	1.901572644
TMEM38A	0.447345056
TMEM39A	4.681325666
TMEM40	3.057409678
TMEM41A	4.69734482
TMEM41B	4.527640468
TMEM43	6.920364661
TMEM45A	6.47442662
TMEM45B	2.345178801
TMEM47	2.989071433
TMEM5	4.948385109
TMEM50A	7.028511642
TMEM52	-0.417094768
TMEM53	4.482954286
TMEM55A	5.23567191
TMEM56	2.409189761
TMEM60	4.944564481
TMEM61	-2.214224364
TMEM63C	-0.641373911
TMEM65	4.147087711
TMEM67	3.13688269
TMEM68	4.116764829
TMEM70	4.522724088
TMEM79	4.991948703
TMEM80	3.636085015
TMEM8A	7.55642122
TMEM8B	4.103145808
TMEM91	2.199099688
TMEM97	5.746777544
TMEM98	7.049637405
TMEM99	3.891478356
TMF1	5.376548366
TMOD1	5.045351488
TMOD2	4.130997375
TMPO	5.76231045
TMPPE	1.321776357
TMPRSS13	4.259897132
TMPRSS2	0.52710714
TMPRSS3	-1.438637318
TMPRSS6	-2.482411949
TMSB10	9.936709889
TMSB15B	0.536846208
TMSB4Y	-0.805170245
TMTC3	4.210234978
TMTC4	4.320807519
TMX1	5.775645131
TMX3	5.768236248
TMX4	6.846876625
TNC	9.483805399
TNFAIP6	1.30205632
TNFAIP8	2.884757856
TNFAIP8L3	2.047363258
TNFRSF10B	6.427036289
TNFRSF11A	1.153735086
TNFRSF12A	6.000576964
TNFRSF14	8.07779418
TNFRSF18	1.586339757
TNFRSF21	6.900600705
TNFRSF25	1.132998296
TNFSF10	4.374533082
TNFSF12-TNFSF13	3.019235121
TNFSF4	2.642595465
TNFSF9	2.9326337
TNIK	4.29755284
TNK1	2.895920224
TNK2	5.948014312
TNKS1BP1	7.250820584
TNMD	-2.327637345
TNN	0.111195836
TNNC1	-2.234842023
TNNC2	-2.065645029
TNNI2	-1.357234583
TNNT2	-1.328001923
TNPO1	7.181983042
TNPO3	6.434091294
TNRC6C	4.747715433
TNS1	7.473648187
TNS3	8.316589301
TNS4	4.413801733
TNXB	4.121368246
TOB1	5.30642888
TOE1	4.258152759
TOMM34	6.018045615
TOMM5	5.742076244
TOMM6	7.335936596
TOP1MT	5.780770919
TOP2A	6.701950768
TOR1A	5.281014933
TOR1AIP1	6.506199863
TOR1AIP2	4.275690511
TOX3	-0.291571162
TP53AIP1	0.976899902
TP53BP1	5.877631798
TP53BP2	5.699147469
TP53I3	4.220922034
TP53RK	5.279992499
TP53TG3B	2.074738275
TP63	4.687079041
TP73	1.503536424
TPBG	3.38938417
TPCN1	6.448904101
TPCN2	6.201567743
TPD52L1	4.086737557
TPI1	9.199489357
TPK1	2.374348657
TPM1	5.817259158
TPM2	5.681898842
TPM3	9.125941083
TPMT	5.947745139
TPO	-2.590006642
TPP1	9.572746624
TPP2	5.658044636
TPPP	4.262641061
TPPP3	3.95448139
TPRG1	1.255852962
TPRG1L	6.241568297
TPRXL	0.92750774
TPSAB1	3.182778438
TPSB2	3.929018091
TPST1	4.386907565
TPX2	6.560685004
TRABD	5.684875158
TRAF4	6.750739564
TRAF5	4.527213407
TRAF6	3.362362819
TRAF7	7.267692047
TRAK2	6.871971733
TRAM1	7.578370492
TRAM2	6.632978949
TRAPPC1	7.189605966
TRAPPC9	5.731808352
TREM1	1.64899918
TRHDE	-2.573472527
TRIB1	7.486472982
TRIB2	8.493197615
TRIB3	6.127429099
TRIL	3.745981431
TRIM10	-2.417553395
TRIM11	5.22157476
TRIM2	6.903918668
TRIM23	3.62764018
TRIM27	6.739332738
TRIM28	8.633462523
TRIM29	7.472407382
TRIM3	4.094670915
TRIM32	4.962279156
TRIM37	4.94829395
TRIM38	4.990119831
TRIM44	5.700624873
TRIM52	2.681247481
TRIM6	3.005733118
TRIM63	6.237495242
TRIM7	2.261406593
TRIM9	5.115961863
TRIO	5.881361697
TRIP13	4.461551418
TRIP6	7.251816773
TRMT112	7.260075115
TRMT12	4.698988119
TRMT5	4.496642594
TRMU	4.796023355
TRNP1	4.847257602
TRNT1	3.831699334
TRO	4.932326611
TROAP	4.574057151
TROVE2	5.839608894
TRPC1	1.918031111
TRPC2	-2.435474276
TRPM1	6.825218719
TRPM2	4.129341456
TRPM8	3.031719473
TRPS1	3.343544364
TRPV2	7.780285632
TRPV6	-0.518773444
TRRAP	6.948314955
TRUB1	4.030366714
TSC22D1	8.044370549
TSEN15	5.227283646
TSG101	6.291936072
TSGA10	0.648451471
TSHZ2	0.055054376
TSKU	5.79385897
TSN	7.137854134
TSNAX-DISC1	-2.943836531
TSPAN1	0.880810844
TSPAN10	6.963739295
TSPAN12	1.021371538
TSPAN13	3.540772923
TSPAN18	3.404641427
TSPAN2	-0.441269008
TSPAN3	8.409881714
TSPAN4	7.256489022
TSPAN5	1.394929988
TSPAN8	0.233091745
TSPYL1	5.81845384
TSR1	6.326545395
TST	4.605950803
TSTD1	2.483768722
TTBK2	2.338497614
TTC17	5.57893354
TTC22	0.95362009
TTC23	4.664434798
TTC23L	-0.033600199
TTC26	2.758650286
TTC30A	3.147947821
TTC30B	2.773708566
TTC39B	1.314723247
TTC39C	3.630571508
TTC4	5.14566578
TTC7A	4.489970312
TTC7B	5.604553611
TTC9	1.627180176
TTC9B	-2.450533993
TTC9C	3.968411375
TTF1	3.897495683
TTK	3.391020383
TTL	6.255464844
TTLL1	4.383048558
TTLL7	1.716993928
TTN	2.757449195
TTR	2.977446255
TTTY10	-3.095649857
TTYH2	6.967879179
TTYH3	9.325063079
TUBA1B	10.45458694
TUBA4A	6.436272251
TUBA4B	-2.556680741
TUBAL3	-1.998859926
TUBB	10.70450194
TUBB2A	7.931013628
TUBB2B	5.461363501
TUBG1	6.477454664
TUBGCP3	4.846048736
TUBGCP4	3.877411736
TUFT1	4.576722368
TUSC3	5.705711408
TUSC5	0.148348581
TWF1	6.082785856
TWIST2	0.606378636
TWISTNB	4.965822607
TWSG1	4.897028459
TXNDC12	6.579788968
TXNDC9	4.443056193
TXNIP	8.330316161
TXNL1	5.93947417
TXNRD1	6.893850693
TXNRD2	5.292276963
TYMS	6.446917903
TYR	10.37687496
TYRO3	6.812179389
TYW1	4.839725636
TYW3	4.675239906
UAP1L1	5.949355333
UBA2	7.107184128
UBAC1	5.146283183
UBAP1	5.693118786
UBAP2L	8.029331055
UBASH3B	4.097260775
UBB	10.04025713
UBE2C	5.691336813
UBE2D1	3.584783313
UBE2D2	6.233182626
UBE2D4	4.264314087
UBE2E2	3.419486796
UBE2E3	5.911528296
UBE2F	5.027646576
UBE2G2	6.704570053
UBE2H	6.237213766
UBE2I	7.00187506
UBE2J1	6.130447965
UBE2N	6.627386524
UBE2Q1	6.889735459
UBE2QL1	0.712638578
UBE2S	5.642823532
UBE2T	4.288927373
UBE2W	4.554986052
UBE3A	6.107963544
UBE3C	7.179187472
UBFD1	6.663943755
UBIAD1	5.192278713
UBL3	7.810938105
UBL7	6.321386921
UBN1	6.418092966
UBQLN4	6.73020136
UBR1	4.994095611
UBR2	5.210033621
UBR4	7.758307547
UBXN2A	4.4207996
UBXN7	3.601791544
UBXN8	4.107462727
UCHL3	4.129645657
UCHL5	4.612067383
UCK1	5.749840564
UCN	-1.09402251
UFC1	6.95010019
UFSP1	1.859350695
UGCG	5.190715725
UGGT1	6.83964414
UGGT2	4.783158354
UGT1A1	-2.965127753
UGT8	2.972621418
UHMK1	4.267569474
UHRF1	4.072869784
UHRF1BP1	5.457995326
ULK1	5.700190882
ULK4	2.380229637
UNC13B	5.728051096
UNC13C	-2.837887913
UNC5B	4.436726675
UNC80	2.032696184
UNC93A	0.899175758
UPB1	-1.724438094
UPF3B	4.141897995
UPK1B	-1.094867655
UPP1	7.054696779
UPRT	3.452394556
UQCRB	7.420228521
UQCRC2	7.028851678
URB1	6.491454247
URB2	4.706045834
URM1	6.998912915
UROD	6.740582919
USHBP1	0.235166125
USMG5	5.2414598
USP11	7.337408357
USP13	5.43778341
USP14	6.278503761
USP2	3.115369363
USP22	8.704956939
USP27X	2.884482122
USP28	3.91686547
USP3	3.775600198
USP31	4.402158562
USP32	6.158343934
USP35	3.713777464
USP39	5.927791866
USP43	1.085312431
USP48	6.909069541
USP49	-0.231705059
USP51	2.281478073
USP6NL	5.256413654
USP7	6.973940906
USP8	5.793820821
USP9X	7.328237289
UTP14A	5.120530705
UTP18	5.688866696
UTP20	5.788400686
UTP23	4.208281021
UTRN	6.260530255
UVRAG	4.962008702
UXS1	5.49271289
VAC14	6.815863899
VAMP8	5.719828603
VANGL2	5.861171297
VAPA	6.984944441
VARS	8.00427212
VARS2	6.298290708
VASH1	5.190821056
VASH2	-0.944946423
VAT1	10.16414205
VAV3	4.195405444
VAX2	1.98963128
VCAN	6.241570204
VCPIP1	4.900809613
VDR	4.451841141
VEGFB	7.288865388
VEPH1	4.109790391
VEZF1	5.800466505
VEZT	4.856326407
VGF	9.362394379
VGLL1	-2.50083228
VGLL2	-3.09165487
VGLL3	2.173098895
VIM	12.32576939
VIPR1	1.260203082
VIPR2	-1.906348174
VIT	1.861926483
VKORC1	7.175622893
VLDLR	5.669912771
VMA21	6.022647841
VN1R1	-0.443896062
VNN1	0.439228825
VPS13A	4.292241582
VPS13D	6.086904295
VPS18	6.75199498
VPS33A	5.221417708
VPS35	6.947129875
VPS37B	6.367527076
VPS37D	2.223392714
VPS41	6.41911473
VPS53	6.339312026
VPS72	5.836150762
VRK2	4.339198997
VRK3	5.195059184
VSIG10L	4.019329013
VSIG2	-2.435948499
VSNL1	2.158488685
VTCN1	-1.287042983
VTI1B	6.156514554
VWA3A	-2.047573476
VWA5A	3.847118713
VWDE	-2.861387344
VWF	6.618389434
WARS	9.931420093
WASF2	7.700753968
WASL	6.583807566
WBP11	7.434567753
WBP2NL	-1.282166428
WBSCR17	-1.02757384
WBSCR22	7.305356096
WDFY1	7.19495481
WDFY2	3.850397018
WDFY3	5.292550442
WDHD1	4.114343497
WDR1	8.849369393
WDR12	4.84637825
WDR25	3.681747227
WDR26	7.496320142
WDR3	6.086266341
WDR35	4.941727448
WDR36	5.169341732
WDR4	3.926296961
WDR46	6.83207729
WDR54	4.020331919
WDR55	5.007788149
WDR63	3.712638974
WDR66	0.830716778
WDR72	1.209591633
WDR76	3.690027618
WDR77	5.629481507
WDR81	7.207253421
WDR89	3.605158341
WDR91	6.703427633
WDYHV1	3.407009143
WFDC12	3.467932438
WFDC2	0.401734177
WFDC3	-0.754570868
WFDC5	3.723812207
WFIKKN2	-2.975314942
WHSC1	6.237357207
WHSC1L1	5.470737641
WIF1	-1.435046075
WIPF1	6.905738669
WIPF2	5.763552384
WIPF3	2.302724629
WIPI1	7.094788532
WIPI2	6.991642417
WISP1	2.049330943
WISP3	1.557092476
WNK1	7.877286312
WNK2	2.977596968
WNK3	1.083628227
WNT10A	1.519914397
WNT10B	0.753562135
WNT11	1.087462152
WNT16	0.249483096
WNT2B	-0.48824126
WNT4	3.600532895
WNT5B	1.52127829
WNT7B	1.581495573
WRAP53	4.25058326
WRB	5.046218714
WRNIP1	6.314199502
WSB1	6.35889431
WSCD2	-1.880331997
WTAP	5.637094149
WWC1	3.63195172
WWC2	4.53333545
WWC3	6.507474636
WWTR1	5.219628537
XBP1	6.814655152
XDH	0.366046485
XG	2.630702885
XKRX	0.879279106
XPNPEP2	0.647687272
XPO4	5.472249987
XPO5	6.794204426
XPO6	7.093765029
XPO7	6.94605831
XPOT	6.430000869
XPR1	5.224238133
XRCC5	8.51823232
XRN2	6.905677837
XRRA1	4.327131156
XYLT1	6.047164167
YAP1	6.643038892
YBX1	8.970711007
YBX2	0.985050042
YDJC	4.57720657
YEATS2	6.089128844
YIF1B	6.079233675
YIPF3	7.525153639
YIPF6	3.912204362
YKT6	7.87805093
YPEL3	5.481432622
YPEL5	6.025048251
YRDC	4.808753869
YTHDC2	4.830764987
YTHDF3	6.47689269
YWHAH	7.319057664
YWHAQ	7.965497467
YWHAZ	9.788484935
YY2	0.788958949
ZADH2	5.624807157
ZBED2	0.972856518
ZBED4	5.439770917
ZBTB10	4.615886204
ZBTB16	-1.290757351
ZBTB20	-0.851102656
ZBTB37	0.810871631
ZBTB4	6.61905416
ZBTB41	4.639962349
ZBTB43	4.222365588
ZBTB44	4.813140399
ZBTB46	2.454559404
ZBTB7B	6.004810945
ZBTB7C	3.599659571
ZBTB9	4.80300799
ZC3H10	3.47997361
ZC3H12B	-1.310291269
ZC3H12C	4.806584958
ZC3H13	8.201512227
ZC3H14	5.628900494
ZC3H18	5.907310994
ZC3H7A	6.221304064
ZC3H7B	7.708190423
ZC3HAV1	6.191128639
ZC3HC1	5.452330884
ZC4H2	0.650522922
ZCCHC17	6.255655986
ZCCHC18	-0.356376827
ZCCHC2	4.136565152
ZCCHC24	6.472181673
ZCCHC3	5.475789924
ZCCHC6	4.577161039
ZCCHC9	4.801404735
ZCWPW1	2.714343251
ZDHHC11	0.471370413
ZDHHC13	3.562574013
ZDHHC15	-1.908733383
ZDHHC18	5.411550704
ZDHHC2	3.662888559
ZDHHC23	2.391354374
ZDHHC3	5.905068473
ZDHHC4	5.939830094
ZDHHC7	6.438740369
ZDHHC9	5.663876265
ZEB2	7.06543133
ZFAND2A	4.322218242
ZFAND3	6.796943087
ZFAND5	7.48184464
ZFHX3	4.679765058
ZFP1	3.153490542
ZFP2	-0.568931718
ZFP36L1	7.371559325
ZFP36L2	6.770286047
ZFP41	4.565942538
ZFP82	2.529522919
ZFP92	-1.827686188
ZFPM2	-0.637666465
ZFR	6.411571961
ZFX	4.451758538
ZFY	2.442174613
ZFYVE1	5.826437789
ZFYVE16	6.579949355
ZFYVE21	5.32970256
ZFYVE28	3.611453116
ZFYVE9	4.775244943
ZG16B	0.035275078
ZHX2	4.540060612
ZHX3	5.570779969
ZKSCAN2	3.597803706
ZKSCAN3	2.018520465
ZKSCAN4	3.087722075
ZKSCAN5	4.897231101
ZMAT3	4.212830731
ZMIZ1	7.026180491
ZMYM3	6.190328784
ZMYM4	5.983881087
ZMYM5	3.646403107
ZMYND12	1.849037159
ZMYND15	1.039712022
ZNF107	2.904644683
ZNF114	0.824044152
ZNF117	4.095338065
ZNF12	5.02103768
ZNF124	1.489428214
ZNF132	1.977941818
ZNF135	1.416276768
ZNF160	4.431329863
ZNF175	2.721942209
ZNF185	4.826232364
ZNF197	4.583920096
ZNF2	3.047143202
ZNF200	3.296543264
ZNF204P	-0.227268918
ZNF207	7.328700094
ZNF219	5.58920389
ZNF225	1.922800086
ZNF227	3.684194437
ZNF24	7.017478878
ZNF254	2.762660942
ZNF273	2.016058497
ZNF275	4.576517309
ZNF280A	1.752800603
ZNF280B	3.778055164
ZNF280C	2.335851684
ZNF281	4.263888751
ZNF282	5.921448931
ZNF283	1.712110384
ZNF286A	3.808849287
ZNF286B	0.360734025
ZNF292	4.4166263
ZNF296	1.271862573
ZNF3	5.318274521
ZNF311	2.061041009
ZNF318	5.566705488
ZNF319	4.19252571
ZNF324B	2.815095421
ZNF330	5.596697004
ZNF333	3.54925923
ZNF33B	3.52005434
ZNF367	3.679169051
ZNF382	1.506495263
ZNF384	6.050068373
ZNF385A	5.540744468
ZNF385D	-1.370248777
ZNF391	0.58901307
ZNF394	5.119282911
ZNF396	1.039210497
ZNF398	4.746147219
ZNF423	1.607265454
ZNF426	2.508181232
ZNF428	5.530515335
ZNF43	2.565624425
ZNF430	1.640978659
ZNF431	2.052417821
ZNF436	4.443461822
ZNF451	4.788855662
ZNF471	1.152420585
ZNF473	4.00546883
ZNF483	-0.699998668
ZNF492	-1.523661015
ZNF493	1.546111365
ZNF496	4.412568988
ZNF497	1.339837427
ZNF507	4.461216071
ZNF512	5.337873286
ZNF524	3.889702635
ZNF526	4.550559259
ZNF540	1.379944889
ZNF546	1.362999328
ZNF548	3.67429341
ZNF549	3.444395777
ZNF557	3.067747377
ZNF561	4.62837314
ZNF562	4.37671103
ZNF570	1.119601606
ZNF572	1.316942712
ZNF579	3.932433242
ZNF595	3.923779528
ZNF599	2.29672861
ZNF609	6.13696073
ZNF618	5.448899805
ZNF621	4.98174747
ZNF622	5.546624526
ZNF623	4.377494218
ZNF624	2.345514398
ZNF626	1.025532784
ZNF629	5.660626471
ZNF655	5.929732683
ZNF662	2.189659876
ZNF668	4.373957018
ZNF669	2.32478285
ZNF670	2.000767239
ZNF675	1.620509884
ZNF677	0.480707256
ZNF678	0.499853527
ZNF681	0.193035359
ZNF682	0.226419839
ZNF687	5.72965311
ZNF689	4.109571767
ZNF696	4.006982577
ZNF697	5.969153284
ZNF7	4.430961699
ZNF70	3.224324387
ZNF704	4.522612246
ZNF71	3.441139481
ZNF711	0.24672721
ZNF74	4.618946497
ZNF746	5.190390585
ZNF747	3.741103491
ZNF749	3.068710163
ZNF750	3.888065756
ZNF764	3.240210169
ZNF768	5.95679186
ZNF771	1.625615164
ZNF775	3.337502574
ZNF777	5.256391531
ZNF780A	3.712192693
ZNF782	1.152370843
ZNF785	3.461134048
ZNF789	3.045051744
ZNF79	2.964185432
ZNF792	2.079107213
ZNF793	0.228528564
ZNF8	2.351115798
ZNF800	4.249670477
ZNF814	3.534097053
ZNF821	2.716155772
ZNF827	3.424383065
ZNF844	1.928880779
ZNF91	3.103087632
ZNF92	3.087810416
ZNRD1	4.651844309
ZNRF1	4.333034774
ZNRF3	3.58372028
ZP1	-1.658428615
ZRANB3	1.386326307
ZSCAN12	2.704018067
ZSCAN18	4.004800091
ZSCAN20	2.009199371
ZSCAN21	4.41453004
ZSCAN22	3.229029296
ZSCAN29	4.578363705
ZSWIM6	4.099688492
ZWILCH	4.485780175
ZWINT	5.075116875
ZZZ3	5.291748007
