# Supplementary material for: Synergy from gene expression and network mining (SynGeNet) method predicts synergistic drug combinations for diverse melanoma genomic subtypes
Source: NPJ Syst Biol Appl. 2019 Feb 26;5:6. doi: 10.1038/s41540-019-0085-4 (PMC6391384; doi:10.1038/s41540-019-0085-4)
Supplement: Supplementary file 2 — Dataset 1 [file 41540_2019_85_MOESM2_ESM.zip › SynGeNet/GeneExpression/nf1logcpm.txt]

A1BG	4.479030128	
AACS	4.43392056	
AAK1	5.185002681	
AATF	7.070378427	
ABCA4	-0.777195454	
ABCA8	-0.163769024	
ABCA9	0.677373363	
ABCB5	5.973040883	
ABCC2	5.317422663	
ABCC3	2.38904906	
ABCC4	1.814819605	
ABCD1	8.216265762	
ABCF2	6.943384581	
ABHD2	7.001031928	
ABHD5	4.455345593	
ABI2	5.981502949	
ABL2	7.496182713	
ABLIM1	6.193979874	
ABR	8.873531411	
ACAA2	5.725344491	
ACACA	5.685785828	
ACACB	4.308707115	
ACAD8	4.224046738	
ACAD9	5.533441488	
ACADVL	7.667733317	
ACAP2	5.281994292	
ACAT2	4.429470472	
ACBD5	4.999344377	
ACBD6	5.56009356	
ACER2	-0.557089917	
ACO1	5.611773766	
ACOT1	5.235834281	
ACOT7	7.866865559	
ACOT9	5.213488276	
ACOX1	5.610590541	
ACOX2	-0.202436575	
ACP5	8.48393406	
ACSBG1	1.753904868	
ACSF2	4.868784875	
ACSL1	5.681548245	
ACSM3	-1.220550868	
ACSS2	6.028008806	
ACSS3	-1.093219351	
ACTA1	0.855841034	
ACTA2	6.775117367	
ACTC1	-1.948013713	
ACTG2	5.814830248	
ACTL6A	5.623558258	
ACTR2	7.855592247	
ACTR8	4.960623768	
ACVR1B	5.166147666	
ACVR2A	3.221811396	
ADAM10	6.237163213	
ADAM12	4.923802092	
ADAM33	0.407719176	
ADAMDEC1	3.882517714	
ADAMTS15	1.805327994	
ADAMTS2	5.162122701	
ADAMTS8	4.993251281	
ADAMTSL1	4.033346506	
ADAR	8.982237882	
ADCY4	1.694945968	
ADCY5	0.218482884	
ADCY8	-2.430200717	
ADCY9	5.614155365	
ADH1B	0.326726729	
ADO	5.197450802	
ADORA1	1.378640101	
ADORA3	2.209412571	
ADPRH	4.971064561	
ADPRHL1	1.639077652	
ADRB1	-2.384114878	
ADSL	6.077910642	
AEN	5.827295229	
AFAP1L1	4.468700481	
AFF3	5.005786772	
AGAP11	0.385917545	
AGER	1.602300161	
AGFG2	4.771222472	
AGK	5.185582072	
AGPAT3	7.011891642	
AGPS	6.115178077	
AGR2	-1.817121841	
AGTR1	-1.135886775	
AHCYL2	6.733439324	
AHNAK	9.939557912	
AIFM2	5.896657156	
AIM1	4.845688794	
AIM1L	-1.063291785	
AIM2	4.1045595	
AIP	6.629323622	
AK2	8.067816564	
AK3	5.384737243	
AK5	3.300437918	
AK7	-1.317631758	
AKAP1	5.193386152	
AKAP13	6.810514599	
AKAP7	2.940777829	
AKIRIN2	4.936806121	
AKNA	4.783775185	
AKR1B1	6.731964145	
AKR1C1	1.270266697	
AKR1C3	2.52289661	
AKT3	6.586623595	
ALDH1L1	0.684861771	
ALDH1L2	3.447914713	
ALDH2	6.352952963	
ALDH3A2	6.009633901	
ALDH3B1	6.022833351	
ALDH3B2	2.886761731	
ALDH5A1	3.69845198	
ALDH6A1	3.456410004	
ALDH9A1	6.510828392	
ALK	2.699366637	
ALOX12	-1.481986369	
ALOX15B	0.680800494	
ALS2CL	2.420651361	
ALX1	4.802082139	
AMBRA1	6.191694341	
AMD1	6.813595374	
AMMECR1L	5.828920504	
AMOTL1	5.987409273	
ANGEL1	4.769550723	
ANGPTL1	-1.812321024	
ANGPTL6	-0.098704623	
ANGPTL7	3.838008641	
ANK3	1.326938246	
ANKFN1	-1.800107209	
ANKH	4.474595449	
ANKRD10	5.774643341	
ANKRD13C	4.589853203	
ANKRD28	7.601896968	
ANKRD39	4.978594976	
ANKRD40	6.53349789	
ANKRD44	3.19314217	
ANKS6	4.820631673	
ANLN	5.930673706	
ANO1	2.580227742	
ANO9	0.00541538	
ANP32A	7.16772352	
ANP32E	6.204704615	
ANXA3	3.574661969	
ANXA5	10.35722479	
AOC3	3.206220583	
AOX1	0.598217921	
AP1M1	7.333151602	
AP1M2	-1.547366112	
AP1S2	7.503535094	
AP2B1	8.363002022	
AP3B2	1.757599906	
AP3M2	5.665853563	
APBA2	3.618123171	
APH1B	4.698635322	
APOBEC3B	4.199954854	
APOBEC3C	5.467687372	
APOBEC3G	4.689900737	
APOL2	6.686414427	
APOL6	6.841312442	
APOM	1.635758088	
AQP11	1.910728678	
AQP5	-1.433640884	
AR	-0.523660986	
ARAF	5.863728762	
ARF3	8.593175023	
ARF4	7.597540153	
ARHGAP18	5.317226011	
ARHGAP23	5.594896367	
ARHGAP32	4.198005578	
ARHGAP4	5.8117048	
ARHGAP6	-0.271479782	
ARHGAP9	2.909815613	
ARHGDIA	10.39589027	
ARHGEF11	7.963277112	
ARHGEF19	3.16310857	
ARHGEF5	2.907031264	
ARID5A	5.392330561	
ARL5B	2.556906298	
ARMC7	5.067364188	
ARMC9	5.67579138	
ARMCX3	5.591213341	
ARNT2	6.824460463	
ARPC1B	9.019655351	
ARPC5	7.648572262	
ARPP19	7.267299633	
ARRB2	5.677500798	
ARSB	5.306635898	
ARSE	3.802451816	
ARX	1.128343284	
ASAH1	7.92890681	
ASAP1	6.377991581	
ASAP3	4.17598956	
ASB9	3.313109835	
ASF1B	5.12657388	
ASIP	-2.442409509	
ASPHD1	3.336082624	
ASPM	4.328545985	
ASS1	3.55968073	
ASXL1	6.955663717	
ATE1	3.061065442	
ATF7IP	5.139740306	
ATG16L2	2.516519136	
ATG9B	1.729559735	
ATIC	7.378482523	
ATL1	3.297510174	
ATL2	5.041969084	
ATOX1	7.712699158	
ATP10A	6.036971807	
ATP11A	6.218062698	
ATP13A3	6.095764266	
ATP1A2	-2.369241799	
ATP1B1	5.459112408	
ATP2B2	-0.292554355	
ATP2C1	6.567846338	
ATP2C2	-1.782319744	
ATP5S	2.318934999	
ATP6V0A2	4.819130251	
ATP6V0A4	2.227975598	
ATP6V0E2	6.866382382	
ATP6V1B1	1.596655707	
ATP6V1B2	8.869172463	
ATP6V1C1	6.516141255	
ATP6V1C2	2.736742766	
ATP6V1G1	7.074485395	
ATP8B1	0.948854483	
ATP8B2	6.755650383	
ATP8B3	2.129174241	
ATP9A	5.832605044	
ATXN1	5.319716503	
AURKA	5.055788219	
AURKB	5.109601929	
AUTS2	3.594060584	
AZGP1	4.767676264	
AZI2	4.853995887	
AZIN1	6.819468426	
B3GALT6	5.600083181	
B4GALT6	4.34694503	
BACE2	9.034857601	
BAG5	5.314431134	
BAHCC1	6.485788014	
BAIAP2L1	5.724132444	
BAIAP2L2	4.670154758	
BAMBI	7.232094485	
BARX2	-1.417396582	
BATF2	5.154139705	
BAX	6.214826451	
BBOX1	-1.854384087	
BBS12	3.212428849	
BBS5	4.768270582	
BBS9	4.316756998	
BBX	5.495322635	
BCAM	5.570358161	
BCAT1	3.662077795	
BCAT2	4.504883205	
BCKDHB	3.46048666	
BCL11A	-0.777842067	
BCL11B	1.298738555	
BCL2	5.394936739	
BCL2A1	5.389239538	
BCL2L12	4.571135011	
BCL2L13	6.874125387	
BCL2L14	-2.090493961	
BCL6	4.864676097	
BEST1	6.451574857	
BEST4	-1.579509345	
BFAR	6.832314594	
BICD1	3.945203008	
BIRC3	4.267782003	
BIRC5	4.654016622	
BLM	3.127607356	
BLVRA	5.956673398	
BMP1	6.499137933	
BMP2	0.325227752	
BMP2K	4.031606226	
BMP4	0.985837897	
BMP6	0.559730735	
BMP8B	4.845043875	
BMPR1A	4.371021535	
BMPR1B	2.35581316	
BMPR2	6.559043557	
BMX	-1.644156591	
BNIPL	-1.355850244	
BOC	4.515307582	
BOLA3	4.403654363	
BPGM	4.945956022	
BRAF	2.451289581	
BRCA2	2.425859672	
BRI3	7.608790584	
BRI3BP	2.465515404	
BSPRY	-1.636475135	
BST2	7.412366348	
BTBD11	-0.182216007	
BTC	-1.222878328	
BTG1	7.00426641	
BTG2	4.455259478	
BTG3	4.983628421	
BTN2A1	5.146842731	
BTN2A2	5.753575743	
BTN3A2	7.058906454	
BTNL9	-0.389576067	
BUB1	4.402713292	
BUB1B	4.348730861	
BVES	4.238217354	
C10orf11	3.176299977	
C10orf2	4.990089515	
C10orf82	-0.913544879	
C10orf88	3.34898265	
C10orf90	5.234790037	
C11orf24	7.104085305	
C11orf45	1.009277024	
C11orf80	3.057174631	
C11orf84	5.235145446	
C12orf49	5.224264365	
C12orf76	3.792508593	
C14orf169	4.823419192	
C15orf57	4.235582873	
C15orf62	0.511535268	
C17orf51	4.48150026	
C17orf89	5.208495081	
C18orf25	5.025581897	
C18orf54	2.440343934	
C19orf12	5.752230873	
C19orf66	6.191961454	
C1GALT1	3.706151099	
C1orf106	0.988317117	
C1orf115	4.144083995	
C1orf116	0.042731322	
C1orf216	6.522718691	
C1orf226	3.146774642	
C1orf43	8.150750406	
C1orf61	-1.836311187	
C1QA	7.850109268	
C1QB	8.020067068	
C1QC	7.617246415	
C1QTNF6	5.081157901	
C1QTNF7	-2.299381587	
C1RL	3.897330841	
C2	5.665371567	
C20orf196	1.780922763	
C20orf27	7.074640923	
C21orf33	6.022124418	
C22orf23	2.17943846	
C22orf31	-1.741001725	
C2CD2	3.374616178	
C2CD3	4.895014584	
C2orf15	-0.673919672	
C2orf54	-0.167634589	
C2orf82	-0.038995794	
C3AR1	3.511353602	
C3orf38	4.385863615	
C3orf52	1.480717272	
C3orf58	3.0887726	
C3orf67	2.010998934	
C4orf46	3.443832714	
C4orf48	3.651867323	
C5orf15	6.222974393	
C5orf22	5.3220132	
C5orf24	5.732323997	
C5orf30	4.833851358	
C5orf46	0.792750124	
C6orf1	6.705524255	
C6orf141	-2.042189647	
C6orf163	-1.904059569	
C6orf226	3.707204918	
C6orf62	7.126075865	
C7	3.74971669	
C7orf49	5.573903748	
C7orf57	-1.516282383	
C8orf46	3.951009586	
C9orf24	-1.938289152	
C9orf40	1.977913675	
C9orf64	4.057676051	
C9orf72	2.496087818	
CA12	2.524921566	
CA14	7.160282757	
CA3	-1.662769186	
CA5B	4.033542136	
CA6	-2.642421961	
CABLES1	8.8568885	
CACNA2D2	1.383472552	
CACNB2	-1.148351599	
CADM1	5.191406469	
CADM2	-2.338354329	
CALCOCO1	6.434624902	
CALM3	8.370491673	
CALML3	2.341090298	
CALU	8.893406645	
CAMK2B	-1.928237901	
CAMK2D	4.922207828	
CAMK2N2	1.08153	
CAMK4	-1.260636267	
CAMKK1	3.484445722	
CANX	9.202710552	
CAP1	9.175522863	
CAPN3	9.501798715	
CAPN5	5.394796078	
CAPN6	-1.674855707	
CAPNS1	9.68194009	
CAPNS2	-1.365174643	
CAPRIN1	8.180861625	
CARD11	2.392188924	
CARD8	4.876500219	
CASK	4.499151258	
CASP8	3.671968724	
CASQ2	-0.903920435	
CASZ1	1.247267334	
CAT	5.976157988	
CATSPERG	-0.328213843	
CBFB	6.144226186	
CBLB	3.849695196	
CBLN2	-1.694859695	
CBX2	4.600584873	
CBX3	8.07625149	
CBX4	6.370276017	
CC2D1B	7.043168951	
CCBE1	-2.021930906	
CCDC127	4.532151307	
CCDC140	1.076087394	
CCDC43	4.901035439	
CCDC6	5.20450211	
CCDC78	2.241803713	
CCDC82	4.05086259	
CCDC85A	-0.940901643	
CCDC88A	5.330249824	
CCKBR	-2.360558185	
CCL18	5.142113731	
CCL26	-1.468740311	
CCL3L3	-1.970695614	
CCL4	2.937478036	
CCL5	6.512096112	
CCL8	1.006018186	
CCNA2	4.380066735	
CCNB1	5.807213769	
CCNB2	4.50812287	
CCND1	8.753112437	
CCNE1	2.879235121	
CCNE2	2.159495362	
CCNG2	4.38817378	
CCR1	3.357343057	
CCR7	1.475190908	
CCRL2	0.93263216	
CD163	5.514399083	
CD180	1.391676569	
CD1A	-1.918406964	
CD2	3.81848002	
CD207	-0.329668815	
CD22	4.013430599	
CD226	-0.43395584	
CD24	1.7547204	
CD244	0.911072848	
CD247	1.941415312	
CD27	3.890342963	
CD274	2.664594585	
CD276	7.832401587	
CD28	0.905973063	
CD300LF	0.786075476	
CD300LG	-2.210389426	
CD320	6.589621395	
CD34	5.042790399	
CD36	1.987096236	
CD37	4.454737635	
CD38	1.651250098	
CD3D	3.015136752	
CD3E	4.896536566	
CD44	10.51607885	
CD47	6.619613594	
CD48	3.458464352	
CD53	4.982383052	
CD63	11.48341473	
CD7	3.727758963	
CD79A	3.146983217	
CD80	-0.305321748	
CD83	4.141339694	
CD84	1.271402977	
CD86	3.341875734	
CD8A	4.582644846	
CD96	2.508632487	
CD99L2	6.804410398	
CDC14B	3.934980794	
CDC25A	3.6007947	
CDC25B	7.515950669	
CDC25C	2.578917623	
CDC27	5.834020615	
CDC42	7.675601737	
CDC42BPA	6.330612575	
CDC42BPG	1.938802871	
CDC42EP3	5.981345371	
CDC42SE2	5.172748593	
CDC45	4.250825554	
CDC6	4.600780637	
CDC73	5.191335788	
CDCA2	4.111816285	
CDCA3	4.054988683	
CDCA5	4.815635899	
CDCP1	4.37645063	
CDH19	6.094040527	
CDHR1	-0.24801041	
CDHR3	1.423399839	
CDK1	4.779018915	
CDK10	4.87303363	
CDK12	5.724496594	
CDK2	8.666241398	
CDK4	7.889262591	
CDK5R1	5.301897695	
CDKL2	0.335248493	
CDKN2A	4.429499444	
CDKN2AIPNL	4.653388939	
CDKN3	3.72811065	
CDO1	-0.855680318	
CDS1	0.625445015	
CDS2	5.985612153	
CDV3	7.239481168	
CDYL	5.441645501	
CEACAM5	-0.073209786	
CEACAM6	-0.443689509	
CEBPA	3.390469874	
CELF2	7.297822282	
CELSR1	6.182680808	
CELSR3	3.967069803	
CEMP1	5.141082867	
CENPA	3.304197029	
CENPE	3.23371636	
CENPF	6.739524907	
CENPH	3.19772153	
CENPI	1.6273935	
CENPL	3.368378306	
CENPM	4.214626783	
CENPN	4.98798729	
CENPO	3.392118701	
CENPW	3.030422066	
CEP55	4.522348442	
CEP72	2.404932484	
CEP97	2.791817653	
CES3	0.030553606	
CFD	2.267363646	
CFH	4.74005285	
CFLAR	4.276696923	
CGB7	-1.271968823	
CGGBP1	6.789780289	
CGN	3.702460825	
CGREF1	3.790643805	
CHAC2	0.886604149	
CHAD	-0.064888947	
CHAF1A	5.596715937	
CHCHD3	6.090946109	
CHDH	0.535515209	
CHEK1	3.444622455	
CHI3L1	3.596768633	
CHI3L2	1.572674399	
CHIT1	2.601920621	
CHKA	5.178160015	
CHM	4.142001018	
CHN1	5.034862442	
CHPF2	6.760996001	
CHRDL1	0.867498174	
CHRM3	0.949474183	
CHST10	5.101314928	
CHST11	5.223183235	
CHST13	0.265689511	
CHST14	5.910246332	
CHST15	3.373830768	
CHST6	3.660911202	
CHSY3	3.663851656	
CHUK	4.586017282	
CILP	1.674048122	
CINP	5.869711138	
CIRBP	8.166764658	
CISD2	4.76094909	
CITED1	4.470909544	
CITED4	1.290782351	
CKAP2L	3.249121067	
CKAP5	7.433142777	
CKLF	4.267130677	
CKM	-2.171943229	
CKMT1A	0.183021296	
CKS2	4.482794048	
CLASP1	6.479988399	
CLCA2	1.087254972	
CLCA4	-0.676076709	
CLCN3	6.383552261	
CLCN5	4.626228474	
CLCN7	9.418748516	
CLCNKB	-1.683453412	
CLDN1	3.17036858	
CLDN11	-0.566059371	
CLDN3	-1.736909161	
CLDN4	0.953513171	
CLDN7	1.024266147	
CLEC12A	0.811592206	
CLEC2D	4.467766256	
CLEC4E	0.664743768	
CLEC4F	-2.209665438	
CLEC7A	1.94041593	
CLIC5	0.392743526	
CLIC6	0.510685986	
CLN5	4.782467517	
CLN6	8.044356146	
CLP1	3.967709077	
CLPX	4.73063217	
CLSPN	3.497170667	
CLSTN2	0.110531501	
CLYBL	2.540469115	
CMKLR1	4.082157197	
CMPK2	3.413735228	
CMTM1	1.730925208	
CMTM3	6.382087233	
CMTM8	0.186550456	
CMYA5	-0.723422362	
CNDP1	-2.183276053	
CNDP2	8.24322642	
CNGA1	-2.315200079	
CNIH3	5.074237185	
CNKSR1	-0.25499514	
CNN1	2.17200817	
CNNM1	4.345109839	
CNP	9.06742982	
CNPY3	7.398061074	
CNST	5.310722107	
CNTN2	-2.549727621	
CNTN4	-0.836848851	
CNTNAP3	1.518236853	
COBL	4.725238168	
COBLL1	4.124087648	
COCH	-0.872998107	
COG2	5.53285575	
COL14A1	4.503549704	
COL17A1	2.636356883	
COL21A1	-1.253711979	
COL23A1	0.168544477	
COL28A1	-2.337129221	
COL4A1	7.809770059	
COL4A3BP	5.590441914	
COL4A5	2.984867936	
COL4A6	-1.145943289	
COL7A1	5.467848277	
COMMD10	3.351057194	
COPA	8.745019574	
COPS8	6.678817141	
COQ10B	4.863340744	
COQ2	3.317957674	
CORIN	-1.873259739	
CORO1B	7.675255126	
CORO1C	7.728798188	
CORO6	0.384251454	
COTL1	7.72570343	
CPA2	1.742891026	
CPA3	-2.221015877	
CPA4	2.240207858	
CPAMD8	1.216850918	
CPE	3.046125138	
CPEB1	3.669380297	
CPEB2	5.919932782	
CPEB3	1.778613806	
CPN1	2.348928085	
CPPED1	5.975512791	
CRAT	6.272298812	
CREB1	4.973583131	
CREB3L4	4.247020982	
CREG1	5.962629434	
CREM	4.36895742	
CRIM1	4.792339552	
CRTAC1	7.104057284	
CRTAM	0.453014133	
CRTAP	8.825537618	
CRYGS	0.663421397	
CRYL1	6.395484608	
CS	7.747171144	
CSAG2	2.044058475	
CSF3R	2.836566594	
CSGALNACT2	4.332587611	
CSK	7.137437097	
CSNK1D	7.95201741	
CSNK1G2	6.331172004	
CSPG5	1.331887768	
CSRNP2	5.081859661	
CST6	-1.549548009	
CST7	3.681628198	
CTBP2	6.167392452	
CTDP1	5.747506689	
CTDSPL	5.995247032	
CTHRC1	4.863025811	
CTLA4	2.793889278	
CTNNA2	3.331305479	
CTNNBIP1	5.597084506	
CTNS	5.652249789	
CTSA	9.571866044	
CTSB	11.40585825	
CTSD	11.35586666	
CTSG	-1.211508383	
CTSS	6.624528071	
CTSW	3.301422318	
CTSZ	9.402299883	
CTTN	8.089828802	
CUBN	4.112386274	
CUEDC1	4.603837031	
CUTA	8.428215915	
CWH43	-2.543847914	
CXADR	0.394506876	
CXCL1	3.126609016	
CXCL10	4.820146728	
CXCL11	2.929809726	
CXCL12	5.650561652	
CXCL13	4.441184928	
CXCL14	4.327470653	
CXCL2	0.849198231	
CXCL9	6.644826608	
CXCR3	2.800660294	
CXCR4	5.213412096	
CXCR6	1.90053407	
CXorf36	3.228074802	
CXorf38	3.415633699	
CXorf65	-1.293270046	
CXXC5	5.787430257	
CYB561	6.510548982	
CYB561D1	4.387332515	
CYB5A	4.279996398	
CYB5D1	4.289486193	
CYB5RL	2.189367014	
CYBA	7.390168101	
CYBB	5.388261292	
CYGB	6.844898302	
CYP1B1	3.128794477	
CYP2E1	-0.121188596	
CYP2U1	5.571396559	
CYP39A1	0.341814265	
CYP3A5	-1.710082682	
CYP4B1	-2.413322458	
CYP4X1	-1.951141336	
CYTH3	7.742814859	
CYTL1	4.076006685	
CYYR1	1.787971707	
D2HGDH	4.048997341	
DAAM1	3.822524862	
DAB1	-0.868496373	
DACH1	-1.404810837	
DACT2	-1.610945629	
DAPK1	6.035333745	
DAPK2	1.15740576	
DAPL1	3.983868141	
DBF4	3.657589241	
DBF4B	4.030618489	
DBI	7.215794223	
DBNDD1	6.995863519	
DBP	4.58165786	
DCAF17	3.830300656	
DCAF7	7.903940618	
DCLRE1B	4.041974491	
DCLRE1C	4.33830698	
DCN	5.715430982	
DCPS	5.477947217	
DCST2	-0.002713438	
DCT	8.217573247	
DCTD	6.159621575	
DCTN4	5.984704584	
DDAH1	3.637687005	
DDI2	1.28937016	
DDIT3	4.917227327	
DDN	0.805407079	
DDOST	8.495292934	
DDX18	6.149020919	
DDX60	5.308749979	
DEF8	6.306122626	
DEGS1	6.957835197	
DEGS2	-1.530788418	
DENND1B	0.499085111	
DENND2C	0.176033538	
DENND5A	6.732684406	
DENND5B	4.65146804	
DEPDC1	3.168181526	
DEPDC1B	2.351943867	
DERA	5.884028238	
DERL1	6.26066602	
DERL3	2.67174802	
DES	1.584181677	
DFFA	4.917167974	
DFFB	2.791540217	
DFNA5	4.0303459	
DGAT2	3.618065096	
DGKA	3.763444316	
DHCR24	6.387194407	
DHCR7	4.906822388	
DHDDS	5.960067821	
DHFR	4.338866868	
DHRS1	5.635354001	
DHRS3	5.564921194	
DHRS7	6.273707044	
DHRS9	-1.14254256	
DHX30	7.361736007	
DHX57	4.657601047	
DHX58	5.004370099	
DHX8	5.979040959	
DIP2C	6.565906439	
DIRAS3	0.150039423	
DIS3	4.954847884	
DKK2	-0.309231926	
DLG2	-1.430195394	
DLG5	5.434720806	
DLGAP5	3.86810306	
DLK2	-0.978533003	
DLL3	6.631883644	
DLX3	-1.762325625	
DMWD	5.60670163	
DMXL2	4.929267728	
DNA2	1.943197872	
DNAH14	2.323089806	
DNAH8	-0.684241408	
DNAJC13	6.639839654	
DNAJC15	5.250620123	
DNAJC22	1.748479836	
DNAJC5B	-1.653686114	
DNAJC8	7.068111716	
DNAJC9	5.432580813	
DNASE1L2	-0.722473122	
DNER	1.552645644	
DNMBP	4.61120625	
DNMT3A	4.566601034	
DOCK10	5.216837909	
DOCK7	6.575125033	
DOCK8	4.066432656	
DOCK9	4.757619001	
DOK1	3.429346669	
DOK2	2.887907725	
DOK4	3.915019832	
DOPEY2	5.082677649	
DPEP1	-0.4799687	
DPH3	5.32471813	
DPP7	9.103171559	
DPP8	3.696434825	
DPY19L1	6.230994314	
DPY19L2P2	3.058195352	
DPYSL4	3.808047884	
DQX1	-2.25918913	
DRAM1	4.664460267	
DSC3	1.412513387	
DSG1	0.148495153	
DSG2	4.12896	
DSG3	1.391028251	
DSN1	4.48230666	
DSP	4.65207517	
DST	7.589695226	
DSTYK	6.848390317	
DTL	4.981759491	
DTNA	3.42437014	
DTNBP1	5.225190618	
DTX3L	6.871298484	
DTYMK	5.619513682	
DUOX2	-0.773877953	
DUOXA1	-0.79964058	
DUSP10	5.198220031	
DUSP3	7.662333708	
DUSP4	6.510800763	
DUSP9	1.778885811	
DYNLL2	6.413004856	
DYNLRB2	-1.842213882	
DYRK2	5.253826831	
DYRK3	3.379023333	
E2F1	5.568180554	
E2F3	5.265335941	
E2F7	3.13033703	
EBF1	1.207367683	
EBF3	-0.551827161	
EBP	5.766841875	
ECH1	7.78619318	
ECHDC2	3.94873402	
ECM2	0.725893172	
ECSCR	0.577515919	
EDA	2.007897348	
EDN1	0.430047079	
EDN2	-2.43830781	
EDNRB	9.335558197	
EED	3.876692482	
EFCAB1	0.991710735	
EFCAB6	-0.779628535	
EFEMP1	3.154843616	
EFHC2	-2.45671043	
EFNA1	5.380452926	
EFNA3	2.207805742	
EFNA4	3.229480215	
EFNA5	2.464708902	
EFNB1	4.212827964	
EFNB2	3.015594141	
EFR3B	6.009406576	
EFS	4.730185064	
EGF	-0.618408421	
EGFR	0.256070306	
EGR3	4.340318562	
EHD4	7.099213164	
EHF	-1.028860717	
EID2B	2.153771653	
EIF2AK2	4.534599857	
EIF2AK4	6.102734256	
EIF3E	7.157827679	
EIF4E3	3.293440718	
EIF4EBP1	6.868458615	
EIF5A2	3.681834997	
EIF5B	7.802912138	
ELF3	-0.251626996	
ELFN1	2.71001631	
ELK4	2.905135192	
ELL2	3.766116486	
ELL3	2.294379631	
ELMO2	6.548155926	
ELN	2.339488944	
ELOVL3	-0.690199944	
ELOVL4	0.651379407	
ELOVL5	6.116002176	
EMCN	1.563145747	
EME1	3.184433185	
EMILIN2	6.612683272	
EMILIN3	-1.591572183	
EML6	0.693543236	
EMP1	8.985804594	
EMP2	6.169463257	
EMP3	8.864910874	
EMX2	-0.976265119	
EMX2OS	-0.94752133	
EN1	0.940471083	
EN2	3.972589642	
ENDOU	-0.287591735	
ENG	7.799674533	
ENPP3	-2.049465951	
ENPP5	1.108866643	
ENTHD1	3.778661078	
ENTPD2	-0.975674829	
ENTPD3	-1.809959024	
EOMES	1.17642156	
EP400NL	2.881749901	
EPB41	5.730690873	
EPB41L1	4.987477929	
EPB41L3	7.186116251	
EPB41L4B	0.470381332	
EPB41L5	4.09148052	
EPCAM	-0.633061433	
EPHA1	-0.192665909	
EPHA5	1.412434215	
EPHB3	3.802138132	
EPHB6	0.787663399	
EPHX2	3.684531698	
EPM2A	3.514087323	
EPOR	4.201815646	
EPPK1	-0.483405177	
EPS8L2	6.530568358	
EPSTI1	2.827854233	
ERBB2	6.923530043	
ERBB4	-2.38652638	
ERC1	6.358336839	
ERCC6L	2.066495722	
ERI1	3.991446172	
ERI2	3.210280622	
ERICH1	4.266787511	
ERLIN2	5.699548539	
ERRFI1	3.630559924	
ESPL1	4.659509469	
ESPN	1.375049938	
ESRP1	4.891107685	
ESRRG	-1.058087125	
ESYT2	7.614664521	
ETNK1	5.164304242	
ETS1	7.468152545	
ETV1	5.17821284	
ETV5	7.773412659	
EVI2A	2.673012825	
EVI2B	3.776548101	
EVPL	1.905718046	
EXO1	3.971656482	
EXOC2	5.81996477	
EXOSC2	4.752619519	
EXOSC7	4.963365865	
EXPH5	-0.083260231	
EXT1	4.989890799	
EZH1	5.384405616	
F10	0.174477537	
F11R	5.819445827	
F2R	6.521086243	
F2RL1	1.762906732	
F8	3.781355638	
FA2H	-1.408789695	
FAAH	1.44859632	
FAAH2	-2.154354375	
FABP4	0.059886886	
FABP7	-0.50884395	
FADD	5.052860586	
FADS2	4.54781705	
FAM101B	6.362136693	
FAM102B	4.84077812	
FAM107A	1.602211916	
FAM118B	3.486628616	
FAM122A	4.005506738	
FAM122C	0.758012533	
FAM124A	3.214142957	
FAM126A	6.204951633	
FAM134A	8.013599626	
FAM13B	5.060864324	
FAM160A1	-1.203561237	
FAM161A	3.267122831	
FAM167A	0.711982832	
FAM167B	6.30923737	
FAM168A	3.427066176	
FAM182B	0.987842698	
FAM186A	-1.811467742	
FAM189A1	-1.477133644	
FAM19A2	-2.020102506	
FAM26E	1.77639579	
FAM26F	3.520191373	
FAM27B	-0.484032181	
FAM3B	1.194144196	
FAM3D	-1.725439388	
FAM49B	5.341392931	
FAM50A	7.222888423	
FAM57A	4.576168212	
FAM63A	5.228103071	
FAM64A	4.159457866	
FAM65A	7.144247905	
FAM65B	4.489233083	
FAM69A	3.957158693	
FAM69B	5.899750102	
FAM69C	5.421177925	
FAM72A	0.823531281	
FAM83B	-2.262398407	
FAM84A	-0.573999257	
FAM84B	1.977090584	
FAM89B	6.401414121	
FAM91A1	5.568280807	
FAM96A	4.940538013	
FANCB	1.024122984	
FANCD2	4.260741529	
FANCI	5.566533624	
FAR1	5.275642658	
FARP1	7.369142949	
FARP2	5.912618069	
FASN	9.192608953	
FAT2	1.079683907	
FAT3	-2.491308169	
FBLN1	7.079002233	
FBP1	2.690027556	
FBXO22	4.335576717	
FBXO32	6.049627659	
FBXO5	2.967394283	
FBXO7	8.452438311	
FBXW11	5.645743515	
FBXW7	3.542217366	
FCER1A	-1.38746031	
FCER1G	5.377645114	
FCGBP	3.411366044	
FCGR1A	3.424616955	
FCGR1B	3.53058928	
FCHSD2	3.720245892	
FCRL3	-0.348755284	
FCRLA	6.133383076	
FCRLB	3.375744315	
FDPS	7.214001946	
FECH	5.022257895	
FEN1	6.037767716	
FER	1.84319158	
FER1L4	0.632602444	
FERMT1	-1.312359751	
FERMT3	4.726743151	
FGD1	6.419421485	
FGF14	-0.580591057	
FGF7	1.367403323	
FGFR1	6.192785834	
FGFR2	0.503396058	
FGFR3	0.599260769	
FHL1	3.291161745	
FIGN	3.178089378	
FITM2	2.332105561	
FKBP11	6.171606313	
FKBP14	3.631518212	
FKBP5	4.997426207	
FKBP7	4.536821201	
FLJ23867	3.614338157	
FLNB	7.454089957	
FLNC	4.474078651	
FLOT1	8.887779249	
FMN1	4.458554082	
FMNL1	5.229597992	
FMNL3	6.473386046	
FMO5	0.989525266	
FN1	12.04138289	
FNBP1L	5.407939254	
FNDC3A	5.769126947	
FNDC5	-1.606791494	
FNIP1	4.658694023	
FNIP2	4.752105435	
FOSL2	5.624503652	
FOXA1	-2.085856532	
FOXC1	2.976625949	
FOXD3	5.458178248	
FOXF2	3.560172317	
FOXM1	6.991911681	
FOXN2	4.951409459	
FOXN3	5.480460799	
FOXP2	-0.58243443	
FOXRED2	7.175675548	
FPR3	3.963001819	
FREM1	-1.355548786	
FRK	-0.804694527	
FRMD5	4.03932781	
FRMD8	6.538037426	
FRMPD1	-2.142536122	
FRY	2.638470729	
FRZB	2.997486557	
FSD1L	1.669519936	
FSTL5	0.010482088	
FTH1	11.5095569	
FTL	12.24059274	
FUCA2	6.322021442	
FUT11	3.212827936	
FUT4	2.555677452	
FXN	3.606232177	
FXR1	6.857518572	
FXYD3	6.2625692	
FXYD5	8.140264554	
FYB	4.343301214	
FYN	6.457706739	
FZD1	3.991871154	
FZD10	-1.560006427	
FZD4	4.047981179	
FZD7	4.412836633	
G0S2	1.903284478	
G6PC3	8.084195271	
GAB2	6.378054087	
GABPB2	1.872313686	
GABRP	1.201721443	
GADD45GIP1	6.843341043	
GAL	-2.416939304	
GALC	4.60439629	
GALE	6.42192722	
GALK1	6.063449995	
GALM	5.093015084	
GALNT2	8.199314811	
GALT	5.595430405	
GAN	0.378343882	
GAPDHS	6.367328886	
GART	6.101594494	
GAS2L3	2.984773543	
GATA3	0.910672652	
GATA6	1.227313557	
GATM	3.824466173	
GBP1	8.378715432	
GBP2	8.239802043	
GBP4	4.952308308	
GBP5	4.513477212	
GCNT2	5.7195659	
GCOM1	-1.162353897	
GDF11	4.297096453	
GDF15	6.792361213	
GDPD3	0.177372927	
GEMIN7	4.611721288	
GET4	5.49260341	
GFI1	1.201859594	
GFRA3	2.815438081	
GGH	4.804712516	
GGT6	-2.118226949	
GGTLC1	-1.21369178	
GHDC	6.701266957	
GHR	-0.995913872	
GIGYF2	6.381103592	
GINS2	4.255601614	
GINS4	3.768342481	
GIPC2	-1.780185215	
GJA1	3.675940363	
GJA3	3.965030815	
GJB1	6.993328064	
GJB3	-0.24749475	
GJB5	-0.917892624	
GK5	3.546184308	
GKAP1	0.415863945	
GLA	6.108274966	
GLB1L	5.876763844	
GLDC	4.754706235	
GLDN	-0.016696778	
GLE1	5.986674431	
GLI2	0.131137149	
GLIPR2	4.602719943	
GLRX	2.961232963	
GLS2	0.015414666	
GLUD2	4.028067951	
GLYATL2	-2.557755201	
GMEB1	3.270851013	
GMFB	5.737885525	
GMPR	9.149279841	
GMPS	5.720557797	
GNA12	6.159973035	
GNA13	6.360871808	
GNAO1	5.118446587	
GNAQ	5.751957916	
GNAS	10.6626381	
GNB1	8.969035523	
GNB3	-0.214979923	
GNB5	4.980994968	
GNG10	4.119401846	
GNG2	6.777562758	
GNG4	4.255192212	
GNG5	7.267293228	
GNG7	6.481614961	
GNGT2	0.201424316	
GNL3L	5.023150312	
GNLY	2.002475772	
GNPAT	5.845465037	
GNPDA1	6.974686517	
GNPTAB	7.013524634	
GNS	8.259586476	
GOLM1	6.635024354	
GOLT1A	-2.330026443	
GOLT1B	5.244482964	
GPC1	7.922023078	
GPC3	2.421697124	
GPC4	2.655452653	
GPC6	1.281489643	
GPD1	-0.607745289	
GPIHBP1	1.126791781	
GPM6B	6.97194578	
GPNMB	11.14172011	
GPR107	6.976751061	
GPR137B	6.903708047	
GPR143	8.364067613	
GPR153	5.558983242	
GPR157	0.396813659	
GPR158	2.660516328	
GPR180	4.124703046	
GPR183	2.132284197	
GPR19	2.971151062	
GPR27	-1.875721122	
GPR3	2.954788549	
GPR39	1.154498834	
GPR65	1.30587627	
GPR75	-1.052600861	
GPR85	2.774101768	
GPR87	-1.972180412	
GPRC5C	2.001202046	
GPRIN1	5.601956347	
GPRIN3	1.533043037	
GPSM3	6.261143622	
GPT	-1.214100856	
GPT2	3.654720412	
GPX1	8.809538948	
GPX3	8.78133727	
GPX8	5.577711013	
GRAMD1A	6.995892824	
GRAMD1C	0.631338802	
GRAMD2	-0.474847023	
GRB10	5.831665327	
GRB14	-1.111914915	
GRB2	7.564615379	
GRB7	-1.710875735	
GREB1	6.26650877	
GRHL1	1.103937509	
GRHL2	-1.876658267	
GRIA1	-2.57931093	
GRIN2A	-1.008647819	
GRIN2D	3.414449192	
GRIP1	1.462579599	
GRK4	2.026984632	
GRK6	6.217656283	
GRN	10.2208357	
GRTP1	0.722712337	
GSG2	2.125495866	
GSK3A	7.059570141	
GSN	9.850676853	
GSR	5.098895317	
GSTA3	-2.033756515	
GSTA4	4.922708367	
GSTM1	4.847844544	
GSTM2	6.154058971	
GSTM3	5.092067713	
GSTM5	-0.912781805	
GSTO1	7.888344824	
GSTO2	0.58625023	
GTF2H1	5.46374525	
GTF2H2C	3.327907837	
GTF2IRD2	4.105459418	
GTF3C2	6.541547175	
GTSE1	4.45420354	
GTSF1	2.367117072	
GUCY2D	-2.359089571	
GULP1	4.427019204	
GYG1	5.538642392	
GYG2	6.91490002	
GYPC	8.059349014	
GZF1	4.740578575	
GZMA	3.245338361	
GZMB	2.630829432	
GZMH	2.553683919	
GZMK	3.249541782	
H2AFZ	8.694886261	
HABP4	5.782653691	
HADH	5.57272931	
HAO2	-2.260424068	
HAPLN3	4.944381524	
HAUS2	4.685973913	
HAUS8	3.514830056	
HAVCR2	3.768391005	
HBA2	3.218404082	
HBB	2.102554933	
HBD	-2.090465341	
HBS1L	5.047042761	
HCG4	3.552767549	
HCK	4.44873067	
HCN3	2.846503239	
HDAC5	6.637690179	
HEATR3	3.619907699	
HEATR6	4.706208526	
HEBP2	4.740106411	
HELLS	2.52052262	
HELZ	5.991829712	
HEMK1	4.812841315	
HEPH	1.171901792	
HERC5	4.261091418	
HERC6	4.181635308	
HES6	5.422002757	
HEXA	8.338209695	
HEXIM2	4.29182567	
HGSNAT	6.863994244	
HHIP	-2.394200187	
HIF3A	-1.707341071	
HILS1	4.248510209	
HIP1R	5.899543027	
HIST1H2BJ	0.594225776	
HJURP	4.699674636	
HK2	6.472897435	
HKDC1	2.324356838	
HLA-A	11.53723316	
HLA-F	7.694571679	
HLA-G	3.79179348	
HLA-J	0.093362423	
HLCS	4.580107098	
HLF	1.020224824	
HMCN1	7.120360398	
HMGA2	1.652876846	
HMGCR	5.175830771	
HMGCS1	4.924723867	
HN1	6.575585941	
HOMER2	3.734809757	
HOOK2	3.36049458	
HOPX	0.964015327	
HOXA11	2.948400143	
HOXA7	0.666217857	
HOXC13	2.785771325	
HOXD10	-0.663859829	
HOXD13	2.472810864	
HPCAL1	6.540916617	
HPDL	4.352698416	
HPS1	8.051235494	
HPS3	5.451936541	
HPS4	7.185687583	
HPS5	7.102141594	
HPSE	1.967937647	
HRASLS5	-1.563641627	
HRCT1	-0.249921499	
HRK	0.787407589	
HS2ST1	5.558073254	
HS3ST2	3.134067204	
HS3ST3A1	-0.57256198	
HS6ST1	4.542010358	
HS6ST2	0.633036426	
HSD11B1	0.663515486	
HSD11B2	3.074334554	
HSD17B1	4.448271752	
HSD17B11	5.803296322	
HSD17B14	5.783193855	
HSD17B7	3.385490987	
HSDL2	4.715902503	
HSH2D	1.155624951	
HSPA12A	5.117476015	
HSPA13	5.07814533	
HSPA4L	1.663102011	
HSPB3	-1.608647182	
HSPB6	4.419399528	
HSPB7	-0.62574911	
HSPH1	6.50390684	
HTRA2	5.832450746	
HTRA4	-0.246606769	
HUS1	4.13327819	
HUS1B	-1.179425067	
IAH1	5.470111208	
ICAM1	8.037876311	
ICOS	0.161667401	
ID4	3.11236536	
IDH1	6.279827426	
IDH2	6.248149824	
IDI1	5.314728597	
IDO1	5.162143233	
IFFO1	5.555722762	
IFI16	8.530920859	
IFI27	8.390832806	
IFI27L2	6.097739808	
IFI30	8.168026277	
IFI35	6.684021419	
IFI44	5.123450923	
IFI44L	5.910674602	
IFI6	9.086796027	
IFIH1	5.787707374	
IFIT1	5.394020952	
IFIT2	5.814841865	
IFIT3	7.124485242	
IFIT5	5.117591111	
IFITM1	8.505924619	
IFITM2	7.219432451	
IFITM3	9.450923169	
IFNAR2	4.330440351	
IFNG	-0.572993307	
IFT81	4.985922626	
IGF1R	6.539375791	
IGF2BP3	3.017451736	
IGF2R	7.840970283	
IGFBP5	11.1179114	
IGFL1	-1.389631664	
IGFN1	-0.942491918	
IGSF1	-1.597151641	
IGSF10	0.135492556	
IGSF11	5.419825417	
IGSF5	-1.939838338	
IGSF6	1.571331422	
IGSF9	-0.737914359	
IKBIP	4.072979961	
IL10RA	4.372113252	
IL11RA	4.844542731	
IL12RB1	1.882705325	
IL12RB2	5.883240622	
IL16	5.768196604	
IL17RB	0.643810397	
IL17RE	3.360144384	
IL18	2.440432956	
IL18BP	5.261326473	
IL18RAP	-1.286715765	
IL1R2	-0.316667992	
IL1RAP	5.649115509	
IL1RL2	-2.016665152	
IL1RN	2.892439653	
IL20RA	-2.496483965	
IL20RB	-0.119536032	
IL21R	2.706289109	
IL24	1.552458137	
IL2RA	1.445398222	
IL2RB	4.280912097	
IL31RA	-2.079295854	
IL34	2.285621989	
IL4I1	4.592274359	
IL6R	3.792364072	
ILDR1	-2.304017004	
IMPA1	4.33804999	
IMPA2	4.829854131	
ING1	3.86786344	
ING3	3.083082017	
INHBB	2.090750056	
INMT	1.142237736	
INPP4A	5.096454837	
INPP4B	4.90689192	
INPP5F	6.375012527	
INSIG1	4.850144664	
INSL3	-1.915744662	
INSM1	-2.251134996	
INSR	4.918789326	
INVS	3.485992615	
IP6K2	6.01318699	
IP6K3	2.523740342	
IPO9	7.489247555	
IPPK	3.947010802	
IRAK4	3.905671463	
IREB2	5.146990325	
IRF1	6.772112098	
IRF2	5.133121273	
IRF4	7.743900981	
IRF6	0.629779509	
IRF7	6.038062008	
IRF9	6.879850031	
IRX2	1.978968154	
IRX3	3.40619557	
IRX4	-2.086224594	
ISG15	7.418051884	
ISG20	4.474937374	
ISG20L2	5.540319023	
ISM1	2.070071224	
ISOC1	3.337427634	
ISYNA1	6.792875378	
ITGA2	4.554311162	
ITGA4	4.170275943	
ITGA7	6.89950562	
ITGAL	4.648690963	
ITGAX	4.557015732	
ITGB1	8.468434745	
ITGB1BP1	6.730847063	
ITIH5	1.423672892	
ITM2B	8.177034579	
ITM2C	7.56171768	
ITPK1	8.524382154	
ITPKB	8.98996924	
JAG1	5.741359063	
JAG2	4.211734029	
JAK3	3.994524421	
JAKMIP1	0.075642007	
JAKMIP3	-2.50509535	
JAM2	1.21307025	
JAZF1	5.046369461	
JMJD6	5.137029291	
JPH2	2.18770751	
KALRN	3.081101817	
KANK1	6.485904063	
KANK4	-0.208345642	
KATNAL1	4.873432	
KBTBD2	6.345272796	
KBTBD8	-0.038635791	
KCNAB1	0.514238543	
KCNAB2	7.679714604	
KCND3	0.852828089	
KCNE4	2.577861778	
KCNH2	-0.756295115	
KCNIP3	4.718314837	
KCNJ10	2.612346215	
KCNJ13	3.264652701	
KCNJ15	-0.510495436	
KCNK1	-1.441320859	
KCNK5	1.331885984	
KCNK7	-1.159246651	
KCNMB4	3.840620433	
KCNN2	3.46419568	
KCNQ4	-1.48086326	
KCNQ5	3.02903523	
KCNT2	-2.150772535	
KCTD1	4.038095693	
KCTD21	3.950648939	
KCTD7	4.864635885	
KDELR2	7.566877221	
KDELR3	5.900991665	
KDM4D	1.559884567	
KHDRBS3	4.856003308	
KHSRP	7.847840168	
KIAA0040	3.950586083	
KIAA0101	3.779027849	
KIAA0196	5.909477388	
KIAA0513	4.511408785	
KIAA1024	2.579083213	
KIAA1211	5.23455143	
KIAA1324	0.393093309	
KIAA1462	3.561254447	
KIAA1522	5.60824607	
KIAA1524	2.933557089	
KIAA1586	2.818168054	
KIAA1644	0.172643152	
KIAA1671	4.269002601	
KIAA1755	6.233937001	
KIAA1804	-0.013612154	
KIF13A	6.288387565	
KIF14	3.24815553	
KIF18B	4.423229751	
KIF20A	5.235606248	
KIF23	5.052132396	
KIF26B	5.241341333	
KIF2C	5.320748794	
KIF3C	6.541472692	
KIF4A	4.633162362	
KIF5B	7.080590843	
KIF6	2.811479853	
KIFC1	5.827465826	
KIFC2	5.038791804	
KIR2DL4	-0.536176002	
KIRREL	5.408171837	
KL	-1.903301884	
KLC1	6.583111075	
KLC3	1.344588355	
KLF12	3.648409538	
KLF5	1.882333878	
KLF7	1.721683478	
KLF8	0.974524775	
KLHDC10	4.866730275	
KLHDC4	4.245386063	
KLHDC7B	2.725674497	
KLHL15	3.417791376	
KLHL31	-1.817807649	
KLHL6	1.511755396	
KLHL7	4.950764088	
KLK1	-0.809353473	
KLRC2	-1.668116522	
KLRC3	-1.731453021	
KLRD1	0.41531363	
KMO	1.203436256	
KPNA2	7.459431644	
KREMEN1	6.628381515	
KRT15	1.684671735	
KRT18	2.457557476	
KRT19	0.704362024	
KRT23	-1.418938533	
KRT27	-1.155678082	
KRT4	2.913889176	
KRT7	0.149488809	
KRT75	-0.450356632	
KRT79	-1.550439526	
KRT8	1.698319655	
KRT80	4.68746298	
KRT81	-0.386331757	
KRTCAP3	0.068081462	
KTI12	4.31575928	
KY	-1.263354774	
KYNU	1.212326494	
L1CAM	8.796506098	
LACTB	4.246247236	
LAG3	4.326232211	
LAIR1	4.969851292	
LAMA1	7.148751785	
LAMA3	1.583149122	
LAMB3	5.11372919	
LAMB4	-2.577304617	
LAPTM5	7.939334232	
LASP1	8.74034941	
LCK	3.312109863	
LCP2	4.910168787	
LDB2	1.578553619	
LDHB	8.89728037	
LDHD	2.25321295	
LDLRAD3	6.167172977	
LEF1	6.205119116	
LEPROT	4.578720171	
LEPROTL1	5.977633989	
LETM1	6.462332216	
LETM2	1.296412587	
LGALS12	-2.234180303	
LGALS3BP	11.66871281	
LGALS9	5.752591498	
LGMN	7.381755254	
LGR4	4.16710744	
LGR6	-0.637660597	
LHFPL2	6.866679487	
LHX4	-2.411992064	
LIFR	2.469707364	
LIG1	6.317589347	
LILRA2	0.808122521	
LILRB1	3.143714111	
LILRB2	3.087580039	
LILRB3	1.977882967	
LILRB4	4.363018576	
LIMCH1	4.58752556	
LIMD2	6.992886023	
LIMK1	6.833339378	
LIMK2	5.547192949	
LIN54	3.668866162	
LIPA	6.662702673	
LIPH	-1.892399608	
LLGL2	2.976561613	
LMCD1	5.367251356	
LMNA	11.0022465	
LMNB1	5.202866444	
LMNB2	6.945665993	
LMO4	6.106759948	
LMO7	3.157684017	
LMOD1	1.806276173	
LNP1	2.190469489	
LNPEP	2.144389039	
LNX1	0.94214432	
LOC100126784	3.440374483	
LOC145783	2.148140456	
LOC151174	1.65633721	
LOC284023	3.061720717	
LOC340357	2.257687715	
LOC374443	2.600124503	
LOC642852	4.174312107	
LOC646762	5.183271459	
LOC728392	2.407870529	
LPAR1	2.48502872	
LPAR3	1.893373933	
LPCAT1	6.486408663	
LPGAT1	6.551785435	
LPIN1	5.753289062	
LPXN	3.941883962	
LRBA	5.124934211	
LRCH1	4.766016571	
LRCH3	4.402691464	
LRFN4	5.159582739	
LRG1	-0.624747766	
LRIG1	3.954706697	
LRP11	4.536166948	
LRP12	4.387078802	
LRP2	4.0016802	
LRP4	2.851086117	
LRP8	4.148333713	
LRPAP1	8.371079721	
LRRC1	2.901185907	
LRRC10B	-0.094297819	
LRRC17	-0.117302403	
LRRC25	3.666488735	
LRRC41	6.9110516	
LRRC58	5.642927027	
LRRC59	8.14145286	
LRRC8D	5.639575896	
LRRIQ3	0.02078133	
LRRN1	-0.440322242	
LSAMP	5.106874007	
LSM10	5.971785592	
LSM11	3.023846519	
LSM5	4.591599487	
LTBP2	5.135480147	
LY6G6C	-2.542011053	
LY6K	5.28458555	
LY86	2.778537866	
LY9	0.946243883	
LY96	2.230977375	
LYN	4.105456909	
LYPD1	7.539944421	
LYPD3	3.111155006	
LYPD6B	-1.728440715	
LYRM4	4.822390574	
LYSMD2	3.383956025	
LYST	7.721693172	
LYZ	7.175156518	
LZTS1	8.590609564	
M6PR	7.399727432	
MACC1	-0.533708331	
MACROD2	1.860202501	
MAD1L1	7.363013571	
MAD2L1	3.763730917	
MAD2L1BP	5.796058949	
MAFG	6.287294122	
MAGED2	8.597463855	
MAGI1	1.785371939	
MAL2	-0.120239469	
MAMDC2	-0.046307687	
MAMLD1	5.612330114	
MAN1A2	4.299572364	
MAN2B1	8.786414035	
MAOA	2.445825167	
MAP1A	3.804501361	
MAP1S	6.302506098	
MAP3K11	8.561797159	
MAP3K12	4.934146661	
MAP3K13	-0.927928722	
MAP3K3	6.968086232	
MAP4K2	4.566078308	
MAP4K4	7.732718601	
MAP6	2.463227654	
MAP6D1	2.528748384	
MAP7	2.348936093	
MAPK1	7.408638363	
MAPK10	0.334129165	
MAPKAP1	6.632032579	
MAPRE1	7.652342937	
MAPRE2	6.037188617	
MARCH1	0.922021614	
MARCKSL1	8.933844426	
MARVELD2	-0.801240783	
MARVELD3	-2.504153624	
MAST4	1.943717899	
MAX	6.766770348	
MBOAT2	3.609550915	
MBP	9.274103977	
MBTPS2	5.024218132	
MC1R	7.411630224	
MCCC1	4.188189118	
MCF2L	6.046878315	
MCM10	3.228842463	
MCM3	7.568909763	
MCM5	7.236291093	
MCM6	6.018050505	
MCOLN3	5.797651198	
MCPH1	4.005348156	
MDC1	6.386950872	
MDFIC	5.640036277	
MDGA2	2.387934668	
MDM1	2.880887551	
MDM2	6.053736053	
ME1	2.020588939	
ME2	5.355904852	
MED13	5.614463776	
MED14	5.679053672	
MEF2C	5.181747227	
MEF2D	7.191852561	
MEG3	-1.347966567	
MEGF11	-2.510828496	
MEGF6	3.952543191	
MEI1	1.224176175	
MELK	4.233863109	
MEOX1	1.801253859	
MESDC1	6.27052262	
MESDC2	6.352657138	
MEST	3.51855128	
METRN	5.396292537	
METTL13	6.224010506	
METTL6	3.94596058	
METTL7A	3.67855698	
METTL7B	2.559035421	
METTL9	7.1449149	
MFAP3L	5.210386983	
MFAP5	1.702059636	
MFN2	7.414939511	
MFSD2A	3.210076454	
MGAT2	5.130080001	
MGAT3	1.372090997	
MGAT4A	4.220775571	
MGAT4B	7.619448787	
MGAT5B	6.324583531	
MGC16025	2.874562474	
MGC57346	2.556806356	
MGST1	5.17264472	
MGST2	4.619295189	
MIA	8.005281515	
MICAL1	8.127485223	
MICAL3	7.509118106	
MICALCL	-1.999581578	
MICB	3.430978417	
MIF	8.919962497	
MIIP	5.773992071	
MINPP1	4.015251504	
MITF	7.703545929	
MKI67	6.932928604	
MKL2	4.437680078	
MLANA	10.35965608	
MLPH	8.522832862	
MLX	6.149518957	
MLXIPL	-0.468307646	
MMAB	4.85924268	
MMEL1	-1.991108045	
MMP1	4.939000149	
MMP10	-1.535182154	
MMP11	4.667719634	
MMP13	2.171665462	
MMP14	10.23259035	
MMP17	6.991053748	
MMP19	4.275898075	
MMP28	1.299451111	
MMP7	-1.902274285	
MMP8	2.066153312	
MMP9	5.828382281	
MND1	2.006616115	
MON1B	5.089469823	
MORF4L1	7.29674979	
MPDZ	4.612741948	
MPHOSPH9	2.765919999	
MPL	-1.101168415	
MPV17L	0.725621149	
MPZL2	1.103209661	
MRAP2	0.333895676	
MRC2	5.302860783	
MREG	5.52634034	
MRPL17	6.226665399	
MRPL44	6.065987928	
MRPS35	4.951246842	
MRVI1	1.042319136	
MS4A1	0.906052533	
MS4A4A	3.345868469	
MS4A6A	4.664814191	
MS4A7	2.995828143	
MSC	5.606650882	
MSI2	4.199623387	
MSMB	-2.235141117	
MSN	9.554676663	
MSR1	4.385249531	
MSRB2	6.079553963	
MSRB3	4.904224593	
MST1	2.753412107	
MST1R	2.9020871	
MT1X	4.885510001	
MTAP	4.947815277	
MTHFD1	6.960990062	
MTHFD2	5.204782838	
MTMR14	6.274844458	
MTSS1	3.927118879	
MUC1	2.706256234	
MUC15	2.522955251	
MUC20	0.809369018	
MUC7	0.461051857	
MUCL1	-2.260871415	
MURC	-0.589808214	
MVD	4.859350852	
MX1	6.838814542	
MX2	5.776782907	
MXI1	7.28169528	
MYBL1	3.209818882	
MYCT1	0.807770213	
MYD88	6.433961374	
MYEF2	5.378016991	
MYEOV	1.970151899	
MYH11	2.338910218	
MYH14	6.809121441	
MYH3	0.84775951	
MYL12A	8.710342002	
MYL9	8.42789421	
MYLK	5.007203653	
MYO10	8.616668528	
MYO15B	4.304206197	
MYO1B	6.34478642	
MYO3B	-2.48942115	
MYO5A	8.137910287	
MYO5B	1.97575922	
MYO5C	1.141492444	
MYO6	4.226442386	
MYO9B	8.395702273	
MYOCD	-2.476288156	
NACC2	3.127527457	
NAGA	6.974083735	
NAGS	2.026301401	
NAIF1	4.081297309	
NANP	3.480346322	
NANS	6.974032709	
NAP1L2	-2.244885978	
NAPSB	2.726601705	
NARF	7.201547313	
NAT1	1.616797515	
NAT14	5.638226618	
NAT8L	4.074987497	
NAV1	6.77747565	
NBN	5.055957229	
NBPF4	0.863140729	
NBR1	7.236487403	
NCALD	4.16304694	
NCAPH	4.251648824	
NCDN	6.397276032	
NCF1	3.534191657	
NCF1C	1.277944714	
NCKAP5L	6.796117258	
NDFIP2	4.714442859	
NDRG1	7.872136236	
NDRG2	5.307115144	
NDRG3	6.170649553	
NDST1	7.68685392	
NEBL	-0.419496982	
NECAP2	6.304808744	
NEDD4L	7.110351609	
NEK2	3.638382951	
NEK6	6.296257754	
NET1	4.192324206	
NETO2	3.700952329	
NFATC3	4.560418585	
NFIA	3.787537383	
NFIB	4.463651327	
NFKBIB	5.344420058	
NFKBIE	5.968990006	
NFYA	5.784066265	
NGEF	-0.183166613	
NHLRC3	4.499012631	
NHS	1.173807384	
NIN	6.691784309	
NIP7	5.051258404	
NIPA1	4.696455347	
NIPA2	5.912861664	
NIPAL2	1.669081803	
NISCH	6.691988095	
NKG7	4.494302688	
NKX2-2	2.624429081	
NLGN1	4.426562679	
NLK	4.452763654	
NLN	4.168794227	
NLRP1	2.260213857	
NLRP3	1.182868969	
NME4	8.298151186	
NME7	3.451144101	
NMNAT2	-0.274712965	
NMNAT3	-1.878580885	
NNAT	-1.401327596	
NOS3	5.276481898	
NOSTRIN	-0.503751644	
NOTCH2	7.198666356	
NOTCH3	6.864419147	
NOTUM	-1.802850872	
NOV	9.477602574	
NOVA1	-1.152179479	
NOX4	0.524434805	
NPHP4	4.848138495	
NPNT	0.259355424	
NPR3	-0.58992403	
NPY1R	-1.4894422	
NR2C2	5.434540425	
NR3C2	1.535517853	
NR4A1	7.239368959	
NR4A3	3.896035218	
NRARP	1.442671199	
NRAS	6.07068877	
NRCAM	5.753028162	
NRIP1	4.70487524	
NRIP2	0.538648749	
NRIP3	4.205382368	
NRM	6.020871669	
NRP2	8.756054666	
NRSN2	7.304382963	
NRXN1	1.068880187	
NSD1	6.181049839	
NSDHL	5.036774632	
NSL1	4.597345865	
NSUN3	1.972578111	
NSUN7	-1.603691566	
NT5E	4.981026131	
NTN4	0.930183042	
NTRK2	3.586779814	
NTRK3	-1.295350929	
NUB1	6.56758918	
NUBP1	4.843922874	
NUCB1	9.152380267	
NUDCD1	3.98361607	
NUDT1	5.316925326	
NUDT3	5.441507359	
NUF2	3.399089863	
NUMA1	8.649750989	
NUP133	5.872170934	
NUP153	5.78944893	
NUP160	5.693083541	
NUP93	7.427617631	
NUS1	5.117654406	
NUSAP1	5.583066465	
NXN	4.378246654	
NXPH3	0.277625616	
NYNRIN	3.381843401	
OAS2	7.016764428	
OAS3	7.250777643	
OASL	4.240664815	
OBSCN	3.967322354	
ODF2	5.92224294	
ODF2L	4.377007289	
OGFRL1	2.430221359	
OLR1	1.345396803	
OPA1	5.96421759	
OPA3	5.420578912	
OPLAH	2.594855512	
OR2A4	-1.895726568	
OR2A9P	1.923253221	
ORAI2	6.252866523	
OSBPL2	5.309064427	
OSBPL6	2.646004547	
OSBPL7	4.35674091	
OSBPL9	7.080734847	
OSR1	0.478262452	
OSR2	0.395461941	
OSTM1	6.879951127	
OTUB2	2.586094102	
OTUD7B	6.808170929	
OVOL1	-0.593280913	
OXR1	4.34917675	
P2RX1	-0.200491413	
P2RX4	4.882001329	
P2RX5	0.878627833	
P2RX7	5.534648641	
P2RY6	2.480425619	
P2RY8	2.307371361	
P4HA1	6.138623252	
PACRG	-1.034959287	
PACSIN2	6.542250971	
PADI2	2.7178167	
PADI3	-2.095597284	
PAG1	5.791427498	
PAIP2B	2.057158054	
PAK2	6.783656651	
PAK6	2.435771414	
PALB2	4.175143565	
PALLD	5.210373785	
PALMD	1.515087178	
PAMR1	-0.216377224	
PANK1	1.47223113	
PANK2	5.071025493	
PAPD7	4.347598064	
PAQR4	6.663447326	
PAQR8	6.155797275	
PARD3	5.29238318	
PARM1	2.530123932	
PARP1	8.218659973	
PARP10	6.781346191	
PARP14	6.811571518	
PARP15	-1.064162971	
PARP9	6.791981728	
PART1	-2.165695496	
PARVA	7.053355033	
PARVB	6.731023512	
PATL1	6.42324336	
PAWR	0.685052473	
PAX3	6.429522078	
PBK	4.286557412	
PBRM1	6.093061382	
PBX1	3.430423346	
PCBD2	3.006699946	
PCDH19	-0.815603095	
PCDHB2	1.90962734	
PCDHGA1	0.012893797	
PCGF2	6.63088734	
PCGF5	5.729622487	
PCIF1	6.912112536	
PCNA	7.021065617	
PCP2	-1.839000102	
PCP4L1	-2.51887229	
PCYOX1	6.396387951	
PDAP1	7.538015602	
PDE10A	2.064154754	
PDE1C	0.224067781	
PDE3B	3.287420876	
PDE4B	5.875862913	
PDE4D	3.264936415	
PDE5A	2.7784379	
PDE6A	-2.302349736	
PDE6D	5.326131132	
PDE8B	-1.080727414	
PDE9A	2.936713859	
PDGFD	1.656096477	
PDHA1	6.52423746	
PDIA3	9.214717252	
PDK3	3.694170026	
PDLIM5	4.964642768	
PDP1	5.850100354	
PDXP	6.169349756	
PDZD11	5.810881005	
PDZD2	0.075698129	
PDZK1	-0.627499994	
PDZRN4	-2.527055939	
PEA15	8.67926327	
PEAR1	0.689995596	
PEBP4	-2.580560437	
PECR	3.473629869	
PEPD	7.71200658	
PER2	3.028357352	
PERP	6.364649892	
PEX11A	1.949557607	
PEX7	2.197317832	
PF4	-2.418109762	
PFAS	6.019431609	
PFDN4	3.652239186	
PFKM	7.169951027	
PGAP2	4.613665055	
PGBD1	3.4093336	
PGBD4	0.841281234	
PGK1	8.642076741	
PGM2L1	4.079267125	
PGM5	3.110793063	
PGPEP1	5.600906085	
PGRMC1	5.877475818	
PGRMC2	6.016288383	
PHACTR1	4.394479317	
PHAX	3.999830632	
PHC2	8.275327902	
PHC3	4.855928531	
PHEX	-2.191191835	
PHF10	4.962770523	
PHF19	6.484000327	
PHF20L1	4.887271089	
PHF23	6.739837124	
PHKA2	4.70414044	
PHKB	4.676462656	
PHLDA1	7.99593488	
PHTF1	4.277588769	
PHTF2	4.757038572	
PHYHD1	4.522239694	
PHYHIP	2.681142974	
PI4KB	7.365981481	
PID1	0.067186349	
PIF1	2.014034517	
PIGA	4.220127341	
PIGK	5.659328492	
PIGM	4.824675568	
PIGR	-0.729088589	
PIGT	8.460302507	
PIGW	3.990583616	
PIK3C2B	4.365106517	
PIK3CD	7.136831776	
PIK3R1	5.526150564	
PIK3R4	5.470570295	
PIK3R5	2.808526598	
PIN1	6.406007024	
PINK1	6.610667575	
PIP	-1.024807823	
PIP4K2A	7.007125335	
PIP4K2B	7.155077153	
PIP5K1B	-0.058115661	
PITPNC1	3.7467511	
PITPNM3	0.640493156	
PKDREJ	-1.420913906	
PKIG	6.312074004	
PKLR	4.074229169	
PKMYT1	5.633753698	
PKN1	7.962444375	
PKNOX2	5.598668308	
PKP1	3.824178312	
PKP2	-1.292027076	
PLA1A	7.239407246	
PLA2G15	6.169800107	
PLA2G2A	-1.529206277	
PLA2G2D	3.577071439	
PLA2G4F	-2.151950853	
PLA2R1	0.258649456	
PLAC8	-0.621896391	
PLAGL1	0.616613639	
PLAT	8.399643898	
PLAUR	5.481992508	
PLB1	1.219212445	
PLBD2	6.739243075	
PLCB2	4.217667746	
PLCB4	2.308638277	
PLCH2	-0.175391061	
PLCXD3	-0.667407953	
PLEK	4.157578873	
PLEKHA1	4.298402636	
PLEKHA2	6.257758048	
PLEKHA3	3.777450765	
PLEKHA5	5.694039204	
PLEKHA6	4.421368427	
PLEKHA7	0.628507999	
PLEKHB2	7.481991937	
PLEKHF2	4.775689268	
PLEKHG5	2.010702843	
PLEKHG6	-1.978226978	
PLEKHN1	1.215005158	
PLEKHO1	5.962854636	
PLEKHO2	7.465445954	
PLIN1	-1.452749849	
PLIN2	5.567377336	
PLIN4	-0.844125471	
PLIN5	-1.926894991	
PLK1	5.77496558	
PLLP	1.63298636	
PLN	0.184889913	
PLOD3	9.53115061	
PLP1	8.749034081	
PLSCR1	5.69862629	
PLTP	9.42400529	
PLXDC2	2.63084499	
PLXNA1	8.822139759	
PLXNA4	0.336942246	
PLXNC1	6.448479871	
PM20D1	-2.332287208	
PML	7.537567871	
PMS1	3.620004364	
PNKD	7.272262502	
PNLDC1	4.162445551	
PNLIPRP3	0.797748605	
PNMA1	5.904783561	
PNMA2	3.972129246	
PNMA6A	4.629938665	
PNMAL2	3.296828114	
PNO1	4.792589183	
PNPLA3	0.554519436	
PNPLA7	2.664948009	
POC1A	4.213304106	
POF1B	-2.239142895	
POLB	4.705095037	
POLH	5.897130455	
POLK	4.104120976	
POLR1B	5.306673773	
POLR2D	4.920068976	
POLR2J2	4.482739364	
POLR3G	3.799112023	
POMP	6.449544869	
POP4	5.096987007	
POPDC3	4.360921835	
POT1	4.480345596	
POU2AF1	2.450978641	
POU3F2	3.730552706	
POU5F1B	-0.646835188	
PPARA	4.436728401	
PPARG	1.105739268	
PPARGC1A	3.271049072	
PPBP	-0.368129225	
PPEF1	-0.166334989	
PPHLN1	5.679082035	
PPID	4.899277087	
PPIP5K1	4.652881254	
PPL	3.738385084	
PPM1D	3.889226176	
PPM1E	1.841308486	
PPM1H	5.870843927	
PPM1L	0.133024294	
PPP1CB	6.998885048	
PPP1R12B	4.508719628	
PPP1R13B	3.914537358	
PPP1R13L	3.013942641	
PPP1R14A	0.061773215	
PPP1R15A	7.17745187	
PPP1R1A	-0.416643781	
PPP1R1B	-0.484157288	
PPP1R8	5.907749014	
PPP1R9B	7.255786304	
PPP2R5C	6.220423897	
PPP2R5E	4.395155574	
PPP3CA	4.675517315	
PPP3CB	5.278238811	
PPP4R2	4.178509734	
PPT1	7.8480055	
PRAF2	6.393630529	
PRAME	9.104688859	
PRAMEF12	-2.483082404	
PRB1	-2.372144136	
PRB3	1.179052077	
PRB4	-0.384208016	
PRC1	5.992371497	
PRDM16	0.322935849	
PRDM6	-1.957236	
PRDX2	7.637548809	
PRDX4	6.372270943	
PRELID1	7.54592668	
PREX1	5.797932337	
PRF1	3.275948582	
PRICKLE1	3.430706225	
PRIM2	3.145907631	
PRIMA1	1.784952141	
PRKAA2	0.165491139	
PRKCA	4.969736227	
PRKCDBP	6.443964138	
PRKCE	4.721330613	
PRKCQ	0.17600935	
PRKD1	5.036893775	
PRKD3	6.551829551	
PRLR	0.821963289	
PROM1	2.941277179	
PROM2	0.172900597	
PRPF40B	4.254903569	
PRPH2	-1.677508448	
PRPS1	5.594005895	
PRR11	2.581871009	
PRR13	6.936362586	
PRR15L	-2.517048977	
PRRG1	3.296839877	
PRSS16	-2.102903616	
PRSS23	6.287385179	
PRSS8	-0.690183418	
PRTG	2.4840674	
PSAP	11.49537838	
PSD4	3.352861679	
PSEN2	7.519829859	
PSMB10	7.093344488	
PSMB8	7.538347249	
PSMB9	6.205379889	
PSMC3IP	3.981888238	
PSMF1	8.044533735	
PSORS1C2	-1.003083817	
PSPC1	5.521091587	
PSPH	3.96849179	
PSRC1	4.952445711	
PTAR1	5.714281566	
PTCH2	-0.091490084	
PTGER3	-0.224649423	
PTGIS	2.759472431	
PTGS1	2.81011561	
PTH1R	0.196349397	
PTK6	2.113400778	
PTP4A1	6.993702946	
PTP4A2	6.368518963	
PTPN1	6.931310722	
PTPN18	6.732339235	
PTPN2	4.560009352	
PTPN21	4.172988665	
PTPN3	3.294293195	
PTPN7	3.669187988	
PTPN9	5.689040388	
PTPRC	4.541156833	
PTPRD	-1.212091039	
PTPRF	6.7935409	
PTPRG	4.090622265	
PTPRJ	7.195962191	
PTPRK	3.966094723	
PTPRM	7.170592603	
PTPRT	-2.454024013	
PTRH2	5.195180073	
PTTG1	6.311752241	
PTTG1IP	9.228700511	
PVRIG	2.007332686	
PWP1	5.920063662	
PXMP2	2.367052721	
PYCR1	7.16112489	
PYGM	-1.480811908	
PYHIN1	1.718181176	
QDPR	7.160732187	
QKI	6.978345428	
QPCT	8.214338245	
QPRT	6.725897205	
RAB11FIP2	4.362381416	
RAB11FIP3	5.813988362	
RAB12	5.553865579	
RAB20	4.191774575	
RAB25	-0.338519477	
RAB26	-0.235751061	
RAB27A	6.706829269	
RAB2B	5.147555423	
RAB31	5.120053779	
RAB32	6.438182664	
RAB33A	1.44742604	
RAB39B	0.953996808	
RAB3A	3.79175302	
RAB3B	0.88002859	
RAB3IP	1.541343682	
RAB5C	7.870983901	
RAB6B	5.442693789	
RAB7A	9.413487262	
RAB8B	5.323260296	
RABGAP1L	3.801245348	
RABIF	5.539506671	
RACGAP1	5.145718559	
RAD1	4.433766402	
RAD18	3.558636598	
RAD51	3.511100545	
RAD51C	4.424261542	
RALGAPA2	2.820426629	
RANBP17	3.200384762	
RANBP3	6.664080077	
RAP2B	6.168058192	
RAPGEF1	7.315019575	
RAPGEF3	3.175595579	
RAPGEF5	2.773238441	
RAPGEF6	3.431380979	
RAPGEFL1	3.060402046	
RARG	5.645477013	
RASA3	5.832845144	
RASAL1	0.729895535	
RASGRF1	2.947888411	
RASL12	1.743794876	
RASSF3	4.528742925	
RASSF4	6.141993615	
RASSF6	-1.543368129	
RASSF8	5.411784032	
RASSF9	-2.225261309	
RB1	5.72286342	
RBL1	3.47949958	
RBM12B	3.666615343	
RBM18	4.606806618	
RBM20	1.86850393	
RBM33	5.687895829	
RBM43	3.111201229	
RBM47	2.54466178	
RBMS2	5.459451358	
RBP4	-0.996588956	
RBP7	3.986846983	
RC3H2	3.578994066	
RCAN1	8.240746278	
RCAN2	1.85202802	
RCAN3	3.72763936	
RCL1	3.884513871	
RCOR1	4.675252649	
RDH11	6.750600788	
RDH12	0.839614667	
REEP1	-1.511914308	
RELN	0.605671102	
RELT	3.853654787	
RENBP	7.890990761	
RERG	0.781766417	
RET	-1.564878267	
RFC3	4.122159847	
RFK	4.037510615	
RFX5	6.463237471	
RGL2	6.27305183	
RGL3	2.937771302	
RGMA	1.788794556	
RGS1	6.957712188	
RGS10	5.701893911	
RGS12	7.071866817	
RGS16	5.226610812	
RGS19	4.457464086	
RGS20	4.077197878	
RGS3	5.859105926	
RGS4	0.394670572	
RGS6	-2.555196735	
RGS9BP	0.255678229	
RHBDL2	-1.950783168	
RHEB	6.047870809	
RHEBL1	2.357040303	
RHOBTB2	6.05091725	
RHOBTB3	7.340464978	
RHOG	6.815019453	
RHOH	1.490463642	
RHOJ	4.615194307	
RHOQ	7.167748644	
RHOV	-0.075052187	
RHOXF1	1.746750207	
RHPN2	3.755795517	
RIC8B	3.944103325	
RILPL2	3.504789893	
RIMKLB	4.871019768	
RIN3	6.31061772	
RIPK1	6.050712269	
RIPK2	4.280117699	
RIT1	5.391182104	
RLIM	5.51264617	
RMND1	4.27842469	
RNASE4	3.842044811	
RNF112	-1.100802165	
RNF114	6.815241202	
RNF115	4.72627655	
RNF128	3.301168687	
RNF141	4.844077168	
RNF144A	6.325724729	
RNF144B	4.773088106	
RNF145	6.926580559	
RNF157	5.954722759	
RNF165	-2.282497461	
RNF166	3.793010357	
RNF167	7.228265472	
RNF19B	6.230134409	
RNF213	7.608499158	
RNF216	6.26562021	
RNF217	0.852883972	
RNF39	0.373260829	
RNFT2	3.045106524	
RNGTT	4.056834969	
ROR2	1.340519967	
RORA	0.86121371	
RORC	1.228911912	
ROS1	-0.422522728	
RPH3AL	0.291872074	
RPL39L	4.410571764	
RPP25	6.437413209	
RPRM	-1.758414829	
RPS15A	7.953666686	
RPS27L	6.467728544	
RPS6KA3	5.992275532	
RRAGC	4.58853672	
RRAGD	6.130098457	
RRBP1	9.606104048	
RREB1	5.110354591	
RRM2	5.430907656	
RRN3P2	-0.06736286	
RRP1	6.098411627	
RRP15	5.053391233	
RRS1	5.235028608	
RSAD2	3.871456483	
RSF1	4.358387696	
RSPH1	-0.424739462	
RSU1	6.84629695	
RTN3	7.093310974	
RTN4	7.83959019	
RTP4	4.94404536	
RTTN	5.103405774	
RUNDC3B	-1.22477621	
RUNX2	3.725234728	
RUNX3	7.259535881	
RXRA	6.387241808	
RYR3	-0.829904866	
S100A1	9.790047512	
S100A13	8.297277531	
S100B	8.779033939	
S100P	-0.738957635	
S1PR5	-0.76329064	
SAA2	-2.59669328	
SACS	4.675829236	
SAMD11	0.442624068	
SAMD12	1.202383555	
SAMD4A	5.163394233	
SAMD9	5.099861792	
SAMD9L	5.367122422	
SAMHD1	4.882962136	
SAMSN1	2.073185719	
SAP130	5.650404116	
SAP18	6.957272372	
SAP30	4.126468779	
SAP30L	5.205034194	
SAR1A	6.506047628	
SART1	7.373493569	
SASH3	3.908701801	
SAT1	8.097774495	
SAV1	4.620136531	
SCAMP2	7.426732304	
SCARA3	2.294707469	
SCARA5	-1.062060918	
SCARB1	8.761139806	
SCARF2	4.706803898	
SCD5	1.863964911	
SCEL	-1.127887133	
SCG2	3.838209716	
SCGB1D2	-0.001452906	
SCGB3A1	-1.607058368	
SCLY	4.414968309	
SCML4	1.122948977	
SCN7A	2.131154546	
SCN8A	1.428471396	
SCNN1B	-2.33749564	
SCUBE3	1.513449194	
SDC1	5.308193511	
SDC3	9.460841489	
SDC4	6.872054005	
SDCBP	9.333774917	
SDPR	0.346676657	
SDR16C5	-1.81499913	
SDR42E1	-0.10047739	
SDS	3.135082002	
SEC14L1	7.011231237	
SEC14L4	-0.428617474	
SEC14L5	-0.246230222	
SEC22C	5.476032929	
SEC24A	4.585045255	
SEC61A2	2.845933117	
SEL1L3	3.806725728	
SELENBP1	6.818163313	
SELL	2.915818286	
SELPLG	4.599516053	
SEMA3E	-2.538908984	
SEMA3F	3.586816399	
SEMA3G	2.530880387	
SEMA4A	4.209633206	
SEMA5B	0.204588243	
SEMA6A	7.943651728	
SEPHS2	7.224440389	
SEPP1	5.593681685	
SEPT3	6.34302413	
SEPT7	7.813230419	
SEPT9	9.686844225	
SERHL2	2.009166106	
SERPINA1	5.256494562	
SERPINA12	-1.958065301	
SERPINA3	5.043524989	
SERPINA5	1.244688771	
SERPINB5	0.77184746	
SERPINB9	4.268139126	
SERPINE1	6.890854378	
SERPINE2	10.42527689	
SERTAD4	0.235977979	
SETBP1	2.849026456	
SETD3	5.764979321	
SETDB1	6.138685571	
SETDB2	5.056633722	
SEZ6L2	6.374278567	
SF3A1	7.825881306	
SFPQ	7.872751605	
SFRP1	6.980198923	
SFRP5	-2.273635306	
SFT2D2	2.902393931	
SGCA	-1.136367134	
SGCB	5.826241082	
SGCD	7.088720644	
SGK1	8.02266822	
SGK2	-0.775570989	
SGPP2	-1.445773151	
SGTB	4.272563607	
SH2B3	5.300017039	
SH2D1A	1.314500362	
SH2D2A	3.336127053	
SH3BGRL	6.455573812	
SH3BGRL2	1.473998048	
SH3KBP1	6.351041961	
SH3RF2	-1.007748955	
SH3YL1	3.304894718	
SHANK2	-2.401499385	
SHB	5.634089871	
SHC3	-1.124862182	
SHC4	5.935935754	
SHISA4	5.772385744	
SHISA5	8.354984965	
SHISA9	0.743484533	
SHMT1	5.675373375	
SHMT2	6.988030794	
SHQ1	4.467181016	
SHROOM3	2.540941291	
SIAH1	4.392120851	
SIGIRR	5.744320236	
SIGLEC1	4.207675277	
SIGLEC7	1.150590387	
SIKE1	4.738127391	
SIPA1	6.365211356	
SIRPG	2.293008658	
SIRT5	4.126012841	
SKA1	3.501842069	
SKA2	5.413507716	
SKA3	3.144406488	
SKAP1	1.316506838	
SLA2	1.872695009	
SLAIN1	3.084831844	
SLAMF6	2.311715631	
SLAMF7	4.553386806	
SLAMF8	5.062110721	
SLC12A2	4.523740505	
SLC12A9	6.408930576	
SLC13A4	-2.106191706	
SLC14A1	-0.074018774	
SLC15A3	6.93994646	
SLC15A4	6.063954858	
SLC16A1	6.240644797	
SLC16A11	-1.35695862	
SLC16A14	-0.44395507	
SLC16A4	4.807355201	
SLC16A6	3.243230466	
SLC16A7	0.233097255	
SLC19A1	5.424578907	
SLC19A3	0.752201733	
SLC1A2	-1.741533256	
SLC1A4	7.606320264	
SLC20A1	6.71455935	
SLC22A3	-1.306136634	
SLC22A5	2.876998784	
SLC23A2	6.764490803	
SLC23A3	-1.496426468	
SLC24A4	2.960795622	
SLC25A13	6.388196641	
SLC25A15	4.362985044	
SLC25A18	-0.243467555	
SLC25A19	4.326750349	
SLC25A29	4.692225777	
SLC25A30	4.31380587	
SLC25A32	4.900259954	
SLC25A35	3.490900593	
SLC26A2	5.77115572	
SLC26A7	-0.922268586	
SLC27A2	-1.09498378	
SLC29A2	-0.020700225	
SLC2A12	0.952923097	
SLC2A13	3.527718468	
SLC2A3	6.263779198	
SLC2A6	3.365440434	
SLC30A6	3.291908581	
SLC31A2	3.646240004	
SLC35A2	5.419282622	
SLC35A3	2.574192999	
SLC35B4	5.75010244	
SLC35C1	5.807808527	
SLC35D2	5.396624769	
SLC35F5	4.521146959	
SLC36A1	4.798544966	
SLC38A10	7.948759429	
SLC38A6	3.606666965	
SLC38A7	4.330604986	
SLC39A13	6.594503665	
SLC39A6	7.81753183	
SLC41A1	5.908717628	
SLC43A3	7.593652641	
SLC44A3	4.205937808	
SLC44A4	-0.964291529	
SLC45A2	7.960058879	
SLC46A1	4.721818627	
SLC4A11	2.469045445	
SLC4A2	8.554348103	
SLC5A9	-1.194378157	
SLC6A14	-0.947202938	
SLC6A15	6.035982783	
SLC6A17	6.893148719	
SLC6A8	8.582238342	
SLC7A2	3.879611696	
SLC7A5	10.46519984	
SLC7A6OS	3.793200528	
SLC7A7	3.949162954	
SLCO3A1	4.267819095	
SLCO4C1	-2.179694978	
SLFN12	2.12958719	
SLFN5	5.249950113	
SLIT2	1.653212579	
SLIT3	2.006014752	
SLITRK2	1.941800576	
SLITRK4	-2.254249525	
SLN	-1.928189968	
SMAD2	6.560822849	
SMAGP	1.011043155	
SMAP2	6.057273132	
SMARCB1	6.756433947	
SMARCD1	7.11487555	
SMC2	4.617832074	
SMC6	5.308548787	
SMCHD1	5.65017043	
SMOC1	1.919766127	
SMOC2	1.937921623	
SMPDL3A	2.479078018	
SMS	5.822709512	
SMTN	6.190416372	
SMTNL2	-2.36736774	
SMYD3	4.808889049	
SNCA	7.179277339	
SNCAIP	-0.951863018	
SNRPC	7.160156265	
SNRPD1	5.564349233	
SNRPG	5.105737552	
SNX1	7.1255317	
SNX10	6.952139948	
SNX24	3.919045446	
SNX25	4.469595245	
SNX30	5.877912668	
SOBP	2.398396134	
SOCS1	2.101099233	
SOCS3	5.915253351	
SOCS4	4.354518888	
SOCS6	5.866059529	
SOD3	2.793551517	
SORBS2	3.803679933	
SORCS1	4.407494631	
SORD	5.180967862	
SORT1	9.008698835	
SOSTDC1	0.563788795	
SOX10	10.21817465	
SOX12	6.801390897	
SOX2	4.85048781	
SOX30	-1.762429743	
SOX9	5.779022632	
SP100	6.653077109	
SP110	5.352994075	
SP6	-0.567108346	
SPARCL1	4.796575736	
SPATA18	0.64469045	
SPATA5	3.275896172	
SPATS2L	6.948655398	
SPC24	1.296332257	
SPC25	2.435321245	
SPCS3	6.430402796	
SPDEF	-2.212496597	
SPHK2	5.228982146	
SPI1	5.316854271	
SPIB	0.150188468	
SPINT1	5.216115479	
SPINT2	3.186364264	
SPIRE1	6.148666145	
SPNS2	3.607859957	
SPP1	8.794470157	
SPRED1	6.324683679	
SPRED2	6.283638595	
SPRR4	-2.505233146	
SPRY1	3.930343679	
SPSB1	5.91597491	
SPTB	2.634274605	
SPTBN2	5.675604669	
SPTBN4	0.449470066	
SPTBN5	1.307762821	
SPTLC2	5.541761287	
SPTLC3	0.384588759	
SRA1	6.073067388	
SRBD1	4.138011008	
SRC	6.482390984	
SRD5A1	4.134793724	
SREBF1	7.633204775	
SRFBP1	2.928491409	
SRGAP1	4.949379466	
SRGN	5.665470463	
SRI	5.971110807	
SRL	-2.023607952	
SRM	8.074556072	
SRP72	6.570091569	
SRPK2	6.01328597	
SRPX	7.159661984	
SRRD	4.487721979	
SSBP2	4.184762468	
SSBP4	6.061760557	
SSH1	6.294058617	
SSH2	4.84019157	
SSPN	3.727472761	
SSX2IP	4.638645396	
ST13	7.600754239	
ST3GAL1	5.390767624	
ST3GAL2	5.920602974	
ST3GAL4	8.206292036	
ST3GAL5	6.888870551	
ST3GAL6	5.808143628	
ST6GALNAC2	7.914170995	
ST6GALNAC3	2.989135308	
ST7L	3.569586993	
ST8SIA1	3.71329849	
ST8SIA4	2.734580342	
STAC2	-0.371582585	
STAG3	4.825159094	
STAM	6.203762499	
STAP1	-1.954397602	
STAP2	3.138677399	
STARD3NL	5.115549037	
STAT1	9.36530869	
STAT2	8.050632197	
STAT5A	6.482579793	
STAT5B	6.070448439	
STEAP2	0.468845207	
STIL	3.587630011	
STK10	6.836994724	
STK17A	4.753242969	
STK32A	3.708859868	
STK32C	4.538298267	
STK4	5.998024827	
STMN1	9.113561355	
STRADB	4.8346287	
STS	3.960686457	
STX11	2.717079156	
STX2	4.772468251	
STX3	6.429234953	
STX7	7.173577886	
STXBP1	8.79448512	
SUGT1	4.498241724	
SULT1A1	1.241764227	
SULT1A2	-1.251262742	
SULT1C2	2.45296336	
SUMF1	5.252916401	
SUN3	-2.315401615	
SUPT3H	2.982264241	
SUPT4H1	6.809314172	
SUPT7L	5.718043902	
SUSD4	-0.990230156	
SUV39H1	5.004022893	
SV2A	4.523622012	
SVEP1	0.430924521	
SVIL	6.079886017	
SWAP70	6.142220048	
SYDE1	6.839495029	
SYN2	0.122115268	
SYNE1	5.49504263	
SYNE2	7.037953989	
SYNGR3	1.452866866	
SYNM	5.910594627	
SYNPO2	2.515653647	
SYPL2	2.365198518	
SYS1	5.862401637	
SYT11	6.445776398	
SYT12	-0.959789297	
SYT14	3.177727282	
SYT17	-1.143838828	
SYT7	1.621858593	
SYT8	-2.511652447	
SYTL1	1.538584747	
SYTL2	5.685583546	
TACC2	4.371857371	
TACC3	6.116684385	
TACSTD2	2.057559569	
TAF11	5.188981286	
TAF1A	1.792245655	
TAF1B	3.419386781	
TAF6	7.095694255	
TAGAP	2.158089331	
TAGLN	5.946750186	
TAL1	-0.591946773	
TAP1	8.902394919	
TAP2	8.14753401	
TAPBP	9.081749228	
TARP	-1.09021684	
TBC1D1	5.350454775	
TBC1D16	7.441588796	
TBC1D7	6.434032177	
TBCB	6.926481865	
TBCC	5.446490233	
TBCCD1	3.75894377	
TBX1	-0.238128308	
TBX2	6.729553297	
TBX21	0.160226477	
TBX3	3.530666796	
TBXAS1	3.182341651	
TCEA3	3.160059892	
TCEAL2	-2.552866724	
TCEB1	5.100317617	
TCF19	5.522084546	
TCF3	6.727556908	
TCF7L2	4.169971844	
TCHH	0.51227384	
TCL1A	-0.719297166	
TCN2	6.083675523	
TCOF1	7.142361148	
TCP11L1	3.390530842	
TDO2	1.36250564	
TDP1	4.136104611	
TDRD10	0.028103096	
TDRD5	-1.056948751	
TDRD7	5.620927214	
TDRKH	3.514742212	
TEAD1	6.886770245	
TEAD4	4.909674651	
TEF	4.728321409	
TF	-0.866388602	
TFAP2A	9.405405384	
TFAP2B	-0.678256202	
TFAP2C	2.741056061	
TFCP2L1	1.587966703	
TFEC	1.583009099	
TFIP11	6.382488229	
TFPI2	4.080306068	
TFPT	5.870727578	
TG	-1.056760731	
TGFA	0.229294607	
TGFBR1	6.406218045	
TGFBR3	4.271093238	
TGFBRAP1	4.355509651	
TGIF1	6.711267416	
TGM3	-1.909499388	
TGOLN2	8.122137347	
THEM4	5.331871927	
THRAP3	7.796930538	
THRB	-0.559760112	
THRSP	-1.872155604	
THSD4	2.270884209	
THUMPD3	5.438851469	
TIAM1	4.829602842	
TIFA	2.529780759	
TIGD2	2.485550824	
TIGIT	2.383025744	
TIMM50	7.389641575	
TIMP1	9.550200561	
TIMP2	11.31643055	
TIMP3	9.712227835	
TIMP4	3.218286627	
TINAGL1	2.959347193	
TIPRL	5.878714717	
TJP2	4.466126117	
TLCD1	2.938927817	
TLE2	3.200357533	
TLE4	3.327644244	
TLK2	4.957063779	
TLR4	3.068789082	
TLR5	0.764434708	
TLR7	1.992182474	
TLR8	1.07540106	
TM4SF1	5.020247953	
TM7SF2	2.706426871	
TM7SF3	7.173690809	
TMC4	-0.44314072	
TMC5	-2.520395068	
TMCC2	6.034248367	
TMCC3	2.567900488	
TMED9	7.843080149	
TMEM100	-1.389241521	
TMEM116	2.687217663	
TMEM125	-2.536102253	
TMEM126B	4.420111792	
TMEM139	0.029290324	
TMEM140	6.807313839	
TMEM14A	4.632080074	
TMEM156	-0.808328869	
TMEM158	3.881924622	
TMEM160	3.450119333	
TMEM161B	3.602529024	
TMEM163	2.044921755	
TMEM170A	3.440147627	
TMEM173	5.676491273	
TMEM182	2.204691061	
TMEM184A	-0.885983849	
TMEM185B	5.150005269	
TMEM189-UBE2V1	-1.331784473	
TMEM198	3.561068964	
TMEM200B	3.31303787	
TMEM201	6.285095197	
TMEM206	4.156486696	
TMEM209	5.200178227	
TMEM229B	6.231057743	
TMEM231	3.703211329	
TMEM232	-1.986193301	
TMEM30A	6.847705621	
TMEM30B	-0.20616823	
TMEM33	6.318391267	
TMEM41A	4.690715248	
TMEM41B	4.358110891	
TMEM43	7.33835122	
TMEM47	3.848033462	
TMEM50A	7.344226885	
TMEM51	5.726846226	
TMEM53	4.922211678	
TMEM56	1.589648285	
TMEM60	4.958754424	
TMEM63C	-0.049626916	
TMEM65	3.959186084	
TMEM71	0.883082766	
TMEM79	3.675337872	
TMEM8A	7.639674722	
TMEM91	2.429066642	
TMEM97	5.491107343	
TMEM99	3.028946915	
TMOD1	5.203702206	
TMOD2	4.651290363	
TMPRSS2	-1.752138555	
TMPRSS6	-1.908436352	
TMTC4	3.508341097	
TNFAIP3	4.898047051	
TNFRSF10B	5.987584763	
TNFRSF14	8.280075908	
TNFRSF21	4.764236075	
TNFRSF25	-0.289638655	
TNFRSF4	0.848254918	
TNFRSF9	0.282296296	
TNFSF12-TNFSF13	4.475345294	
TNFSF13	4.032394321	
TNFSF13B	1.674666275	
TNFSF4	3.293072715	
TNFSF9	2.312694078	
TNIK	4.475340955	
TNIP2	5.809135604	
TNK2	6.168549915	
TNN	-0.57365034	
TNNC2	-2.284644819	
TNNI2	0.526529609	
TNPO1	6.580277785	
TNRC18	6.962904864	
TNS1	6.815773222	
TNS3	7.960340888	
TNS4	0.467821705	
TNXB	3.895116691	
TOB1	4.941374978	
TOP2A	6.241640048	
TOR1AIP1	6.101390236	
TOR1B	4.869077577	
TOX3	0.695427561	
TP53AIP1	-1.968690535	
TP53RK	5.206604648	
TP53TG3B	1.60999836	
TP63	1.034571797	
TPCN2	7.19355001	
TPD52L1	3.004439669	
TPI1	9.324301067	
TPK1	1.724123671	
TPM1	5.503125888	
TPM2	6.147354519	
TPM3	9.512157461	
TPO	-2.460360596	
TPP1	9.803111961	
TPP2	4.784046184	
TPRG1	-1.911046994	
TPST1	3.873123793	
TPX2	6.764030057	
TRAF1	5.591408177	
TRAF5	4.547932418	
TRAF6	3.428994711	
TRAK2	7.01994617	
TRAM2	6.897667504	
TREM2	4.017152087	
TRIB1	7.051604049	
TRIB2	8.315375981	
TRIB3	5.502271713	
TRIL	0.916363855	
TRIM14	5.355630723	
TRIM21	5.478319795	
TRIM23	3.170199359	
TRIM27	6.568546302	
TRIM29	2.237382974	
TRIM3	4.378893818	
TRIM37	4.787383973	
TRIM38	4.65054893	
TRIM44	5.850348416	
TRIM45	3.282118375	
TRIM63	7.189104269	
TRIM69	0.26227322	
TRIM7	1.661625731	
TRIP13	4.065711484	
TRMT12	4.272823141	
TRMU	4.42238252	
TRNT1	3.211574408	
TRO	3.909298528	
TROAP	5.052870677	
TROVE2	5.615039794	
TRPM1	7.500067626	
TRPM2	3.542595333	
TRPS1	2.895650591	
TRPV2	8.150469185	
TRPV6	-2.378871469	
TRUB1	4.135839129	
TSEN15	5.258483922	
TSHZ2	-0.933522451	
TSN	6.966107075	
TSPAN1	0.109984397	
TSPAN10	8.223966018	
TSPAN13	2.621046596	
TSPAN15	4.812183155	
TSPAN4	7.709322891	
TSPAN6	4.791502781	
TSPAN8	-2.115158631	
TSTD1	2.249365537	
TTC12	2.21106967	
TTC23	4.39850157	
TTC23L	-0.382483573	
TTC26	2.215648962	
TTC39B	-0.566066656	
TTC7B	5.296644428	
TTC9C	3.926817618	
TTK	3.353184143	
TTLL1	4.539031159	
TTYH1	0.520509353	
TTYH2	6.834925134	
TTYH3	9.000935541	
TUBA1A	9.394591847	
TUBB2A	8.752705718	
TUBB2B	6.512495208	
TUFT1	4.71692785	
TULP4	6.248720566	
TWF1	5.851112599	
TWSG1	4.80020459	
TXNDC12	6.55350796	
TXNIP	8.108704515	
TXNL1	5.635638628	
TXNL4A	6.547513831	
TYMP	7.420643335	
TYMS	6.290540615	
TYR	10.10248366	
TYROBP	6.283871175	
TYW3	4.531240673	
UAP1L1	6.840483534	
UBA2	6.558896363	
UBASH3B	4.222572532	
UBD	6.496753093	
UBE2C	5.921100409	
UBE2D1	3.578662038	
UBE2D2	6.329393009	
UBE2J1	6.09208378	
UBE2L6	7.077862822	
UBE2Q1	7.17087721	
UBE2QL1	-1.192231033	
UBE2S	5.965084814	
UBE2T	4.25565054	
UBE3B	6.078491396	
UBFD1	6.369792417	
UBIAD1	5.254303729	
UBL3	7.345806388	
UBLCP1	4.898178872	
UBXN7	3.318357409	
UBXN8	3.767860305	
UCK1	6.513852811	
UGCG	4.118150903	
UGGT1	6.341609305	
UHRF1	4.474679067	
UHRF1BP1L	3.624328296	
ULK1	5.706126918	
UNC5B	3.863710818	
UNC5C	-2.146162875	
UNC93B1	5.529639201	
UPB1	-2.603841907	
UPK1A	-1.080260036	
UPK1B	-2.251148872	
UPP1	6.606803387	
URM1	7.564969256	
UROD	7.383079833	
USHBP1	0.195112361	
USO1	5.626583257	
USP11	7.72753233	
USP14	6.305030872	
USP18	5.167785344	
USP2	2.353806086	
USP3	3.396279455	
USP31	4.057441968	
USP32	6.348348828	
USP35	3.944757774	
USP48	6.551289925	
USP51	1.199581433	
USP7	6.682808013	
USP9X	7.247558782	
UTP18	5.380015836	
UTP23	3.513373648	
VAC14	7.058206717	
VANGL2	5.231283157	
VAT1	10.90399979	
VAV3	3.153773231	
VCPIP1	4.289873568	
VDR	3.763862906	
VEPH1	3.766158476	
VEZF1	5.663656859	
VIM	13.10068406	
VIPR1	-1.725808805	
VIT	-1.293350306	
VKORC1	7.270329314	
VKORC1L1	5.404282413	
VLDLR	4.474574769	
VN1R1	-0.658343676	
VNN2	0.784675285	
VPS13C	5.259601714	
VPS13D	5.647057089	
VPS18	7.238651901	
VPS33A	5.368658659	
VPS41	6.031266725	
VPS72	6.3710824	
VSIG2	-2.501494572	
VSNL1	-1.430132333	
VTCN1	-1.910823424	
VWA5A	3.575964588	
WARS	10.15179655	
WBP11	7.796993059	
WBSCR17	-2.066474811	
WDFY1	7.403608396	
WDFY2	3.060802308	
WDHD1	3.639740766	
WDR35	4.793639252	
WDR36	4.56696329	
WDR54	5.008594923	
WDR59	4.779240589	
WDR63	3.898807786	
WDR72	2.15261872	
WDR76	3.623533222	
WDR81	7.556555248	
WFDC2	-0.496170295	
WFDC3	-0.504765859	
WHSC1	6.300341281	
WHSC1L1	5.388746532	
WIF1	-2.537243018	
WIPF1	7.190910736	
WIPF3	2.035445716	
WIPI1	7.42652895	
WISP1	1.527604088	
WNK2	3.448002687	
WNT11	0.848055107	
WNT2B	-1.087640504	
WWC1	3.403950279	
WWC2	4.108513223	
XBP1	6.334285842	
XCL1	0.791956133	
XCL2	0.719123437	
XIRP1	0.52092089	
XKR6	-1.69264528	
XKRX	-2.374714688	
XPNPEP2	0.360525516	
XPO6	6.823345208	
XPR1	5.231103071	
XRCC4	2.81139668	
XRN1	4.971675356	
YARS	7.1255595	
YBX1	9.192086431	
YBX2	1.461355926	
YEATS2	5.663537352	
YIF1B	6.501585408	
YKT6	7.717357469	
YME1L1	7.072159375	
YPEL1	3.244892494	
YRDC	4.945193972	
YWHAH	7.567480617	
YY1	4.98054679	
ZBP1	0.892440278	
ZBTB10	3.697414036	
ZBTB16	-1.972422449	
ZBTB24	4.558565972	
ZBTB44	4.840379216	
ZBTB7C	-0.049401803	
ZC3H10	3.735498485	
ZC3H12B	-0.885411433	
ZC3H13	7.502666315	
ZC3HAV1	5.755128712	
ZC3HC1	5.274139495	
ZCCHC18	-0.13563082	
ZCCHC2	3.759753352	
ZCCHC24	6.411675019	
ZCCHC3	5.469282288	
ZCCHC9	4.711244793	
ZCWPW1	3.224283602	
ZDHHC11	1.005054012	
ZDHHC2	1.868210265	
ZDHHC3	5.959021071	
ZEB2	7.145529565	
ZFAND3	6.846369866	
ZFAND5	7.424485497	
ZFP2	0.26243024	
ZFR	6.106909731	
ZFX	3.712645899	
ZFY	2.433871148	
ZFYVE1	5.990257448	
ZFYVE16	5.812672777	
ZG16B	-0.526805313	
ZMAT3	4.223123634	
ZNF107	2.382256143	
ZNF117	4.351130205	
ZNF124	1.351418059	
ZNF175	1.937902608	
ZNF185	3.034168442	
ZNF189	3.626558391	
ZNF197	4.394912454	
ZNF204P	-1.947372248	
ZNF254	2.795302125	
ZNF267	3.289172317	
ZNF273	1.685944021	
ZNF275	4.081533663	
ZNF280A	2.16666404	
ZNF280B	3.436783931	
ZNF281	3.792196915	
ZNF286A	3.605545625	
ZNF3	5.099360087	
ZNF330	5.620805874	
ZNF367	3.703496382	
ZNF385D	-1.16405969	
ZNF394	5.102771154	
ZNF436	4.11690067	
ZNF471	1.822453619	
ZNF483	-1.4045804	
ZNF493	1.678519613	
ZNF496	4.44118047	
ZNF570	1.277308875	
ZNF595	3.995894125	
ZNF621	4.71975198	
ZNF624	2.169239026	
ZNF626	1.486813794	
ZNF654	3.953609932	
ZNF662	1.283303728	
ZNF681	0.449068703	
ZNF683	1.752477624	
ZNF687	6.236478246	
ZNF689	3.632177737	
ZNF696	3.695070153	
ZNF697	5.971303664	
ZNF711	-0.162043529	
ZNF746	4.926521493	
ZNF749	3.473412368	
ZNF750	-1.18157944	
ZNF764	3.251830441	
ZNF775	3.52361956	
ZNF777	5.339726341	
ZNF789	2.776363712	
ZNF792	1.908468942	
ZNF793	1.083219441	
ZNF880	2.514774126	
ZNF91	2.525079889	
ZNFX1	6.958143209	
ZNRD1	4.933455231	
ZNRF3	3.723443288	
ZP1	-2.412119963	
ZSCAN18	4.803745096	
ZSCAN21	4.539018952	
ZSWIM6	4.212969111	
ZWINT	5.682908013	
ZZZ3	5.684235219	
		
		
		
		
		
		
		
		
		
		
		
		
		
		
		
		
		
		
		
		
		
		
		
		
		
		
		
		
		
		
		
		
		
		
		
		
		
		
		
		
		
		
		
		
		
		
		
		
		
		
		
		
		
		
		
		
		
		
		
		
		
		
		
		
		
		
		
		
		
		
		
		
		
		
		
		
		
		
		
		
		
		
		
		
		
		
		
		
		
		
		
		
		
		
		
		
		
		
		
		
		
		
		
		
		
		
		
		
		
		
		
		
		
		
		
		
		
		
		
		
		
		
		
		
		
		
		
		
		
		
		
		
		
		
		
		
		
		
		
		
		
		
		
		
		
		
		
		
		
		
		
		
		
		
		
		
		
		
		
		
		
		
		
		
		
		
		
		
		
		
		
		
		
		
		
		
		
		
		
		
		
		
		
		
		
		
		
		
		
		
		
		
		
		
		
		
		
		
		
		
		
		
		
		
		
		
		
		
		
		
		
		
		
		
		
		
		
		
		
		
		
		
		
		
		
		
		
		
		
		
		
		
		
		
		
		
		
		
		
		
		
		
		
		
		
		
		
		
		
		
		
		
		
		
		
		
		
		
		
		
		
		
		
		
		
		
		
		
		
		
		
		
		
		
		
		
		
		
		
		
		
		
		
		
		
		
		
		
		
		
		
		
		
		
		
		
		
		
		
		
		
		
		
		
		
		
		
		
		
		
		
		
		
		
		
		
		
		
		
		
		
		
		
		
		
		
		
		
		
		
		
		
		
		
		
		
		
		
		
		
		
		
		
		
		
		
		
		
		
		
		
		
		
		
		
		
		
		
		
		
		
		
		
		
		
		
		
		
		
		
		
		
		
		
		
		
		
		
		
		
		
		
		
		
		
		
		
		
		
		
		
		
		
		
		
		
		
		
		
		
		
		
		
		
		
		
		
		
		
		
		
		
		
		
		
		
		
		
		
		
		
		
		
		
		
		
		
		
		
		
		
		
		
		
		
		
		
		
		
		
		
		
		
		
		
		
		
		
		
		
		
		
		
		
		
		
		
		
		
		
		
		
		
		
		
		
		
		
		
		
		
		
		
		
		
		
		
		
		
		
		
		
		
		
		
		
		
		
		
		
		
		
		
		
		
		
		
		
		
		
		
		
		
		
		
		
		
		
		
		
		
		
		
		
		
		
		
		
		
		
		
		
		
		
		
		
		
		
		
		
		
		
		
		
		
		
		
		
		
		
		
		
		
		
		
		
		
		
		
		
		
		
		
		
		
		
		
		
		
		
		
		
		
		
		
		
		
		
		
		
		
		
		
		
		
		
		
		
		
		
		
		
		
		
		
		
		
		
		
		
		
		
		
		
		
		
		
		
		
		
		
		
		
		
		
		
		
		
		
		
		
		
		
		
		
		
		
		
		
		
		
		
		
		
		
		
		
		
		
		
		
		
		
		
		
		
		
		
		
		
		
		
		
		
		
		
		
		
		
		
		
		
		
		
		
		
		
		
		
		
		
		
		
		
		
		
		
		
		
		
		
		
		
		
		
		
		
		
		
		
		
		
		
		
		
		
		
		
		
		
		
		
		
		
		
		
		
		
		
		
		
		
		
		
		
		
		
		
		
		
		
		
		
		
		
		
		
		
		
		
		
		
		
		
		
		
		
		
		
		
		
		
		
		
		
		
		
		
		
		
		
		
		
		
		
		
		
		
		
		
		
		
		
		
		
		
		
		
		
		
		
		
		
		
		
		
		
		
		
		
		
		
		
		
		
		
		
		
		
		
		
		
		
		
		
		
		
		
		
		
		
		
		
		
		
		
		
		
		
		
		
		
		
		
		
		
		
		
		
		
		
		
		
		
		
		
		
		
		
		
		
		
		
		
		
		
		
		
		
		
		
		
		
		
		
		
		
		
		
		
		
		
		
		
		
		
		
		
		
		
		
		
		
		
		
		
		
		
		
		
		
		
		
		
		
		
		
		
		
		
		
		
		
		
		
		
		
		
		
		
		
		
		
		
		
		
		
		
		
		
		
		
		
		
		
		
		
		
		
		
		
		
		
		
		
		
		
		
		
		
		
		
		
		
		
		
		
		
