# Supplementary material for: Synergy from gene expression and network mining (SynGeNet) method predicts synergistic drug combinations for diverse melanoma genomic subtypes
Source: NPJ Syst Biol Appl. 2019 Feb 26;5:6. doi: 10.1038/s41540-019-0085-4 (PMC6391384; doi:10.1038/s41540-019-0085-4)
Supplement: Supplementary file 2 — Dataset 1 [file 41540_2019_85_MOESM2_ESM.zip › SynGeNet/GeneExpression/nraslogcpm.txt]

A1BG	4.200443313
A2ML1	6.59470416
AACS	5.36652118
AADAC	-1.803474683
AADACL2	0.6687635
AARS	7.582520439
AASS	4.559563227
AATF	6.404880951
ABCA12	3.493867067
ABCA17P	0.34613276
ABCA4	-1.748903036
ABCA9	3.508514069
ABCB5	4.816562833
ABCC2	4.499471234
ABCC3	1.758769888
ABCC4	4.30211616
ABCC5	6.095191046
ABCD1	6.995553871
ABCF2	6.969107325
ABHD13	4.684773364
ABHD2	8.393299959
ABHD5	4.400815249
ABHD6	4.444140414
ABI2	5.959522572
ABI3BP	2.43799449
ABL2	6.954056491
ABLIM1	6.088668915
ABR	7.87111196
ACAA1	5.977515833
ACACB	5.037552519
ACAD9	5.814551377
ACADVL	7.662139717
ACAT2	4.118524738
ACBD3	6.238086978
ACBD6	4.826755694
ACD	4.629435926
ACE2	-1.735252692
ACER1	1.695437083
ACER2	-0.077188255
ACO1	5.30904496
ACOT4	1.674699582
ACOT7	7.757171152
ACOT9	4.962243518
ACOX2	1.455722019
ACP2	5.865506675
ACP5	7.959184574
ACPP	1.5940963
ACSBG1	1.932865632
ACSF2	4.461902637
ACSL1	6.388101715
ACSL5	3.300898185
ACSM3	-1.210402555
ACSS2	5.414085448
ACSS3	0.815538184
ACTA1	-1.345896318
ACTR8	4.98975586
ACVR2B	4.546036956
ADAM10	6.735753391
ADAM12	4.878836408
ADAM23	3.820068253
ADAM33	0.386595515
ADAM9	6.520260302
ADAMTS15	-0.082463489
ADAMTS17	1.857526467
ADAMTS8	-1.22886567
ADAR	8.654318927
ADCY1	6.473193382
ADCY5	0.432874282
ADCY9	5.781495034
ADCYAP1R1	-2.332337121
ADH1B	-0.998201161
ADIPOQ	-1.319514121
ADK	3.410915735
ADO	5.20792565
ADORA3	2.670697311
ADPRHL1	0.175014856
ADRA2A	3.37945765
ADSL	6.447226211
ADSS	6.31710256
AEN	6.656665285
AGAP1	4.210388183
AGER	1.222426936
AGFG2	4.352322546
AGK	5.518521406
AGPAT3	6.936866138
AGPAT5	5.530148305
AGPS	6.200069952
AGR2	-1.994435945
AGTR1	-2.149107982
AHNAK	9.5728486
AHNAK2	7.710503072
AIDA	5.47834224
AIM1	5.306708764
AIM1L	3.639283279
AK2	7.598270663
AKAP1	5.708876449
AKAP12	7.025384479
AKAP13	6.374762543
AKAP5	1.436311435
AKR1B1	6.550357686
AKR1C1	3.28217165
AKR1C3	1.445392974
AKR1E2	1.218400784
AKT3	6.393762286
AKTIP	3.33505597
ALDH1A3	6.655059246
ALDH1L1	-0.774492061
ALDH1L2	4.470618273
ALDH2	5.94078051
ALDH3A1	3.113026855
ALDH3A2	5.64552711
ALDH3B1	5.085567164
ALDH3B2	6.481243819
ALG8	5.563374823
ALK	2.277019813
ALOX12	1.84009251
ALOX12B	5.59187897
ALOX15	-2.485638425
ALOX15B	3.318392268
ALOXE3	4.097059504
ALS2	5.145074644
ALS2CL	4.310944547
ALX1	4.073697128
AMD1	6.689986683
AMMECR1L	6.023145902
AMN1	2.949964102
AMPD2	6.566461609
AMZ2P1	3.236878932
ANGEL1	4.929314722
ANGPTL1	-0.845774225
ANGPTL2	4.970472755
ANGPTL6	0.175005728
ANK1	-0.787681497
ANK2	6.075161649
ANK3	1.659427688
ANKFN1	-2.714572028
ANKFY1	6.585644336
ANKH	5.739454095
ANKRD10	6.232339882
ANKRD13C	4.787205454
ANKRD22	3.054796424
ANKRD28	7.112494625
ANKRD29	0.341461669
ANKRD30B	1.497583119
ANKRD35	2.452428683
ANKRD36	2.67997568
ANKRD40	6.270955625
ANKRD44	3.436059847
ANKRD45	0.572904602
ANKRD52	6.785476272
ANKRD6	3.797653706
ANKRD7	-0.722320351
ANKS1A	8.61604715
ANKS6	4.971106561
ANO1	2.904159637
ANO4	3.962912176
ANO9	3.247741355
ANP32A	7.010342798
ANP32E	6.027901608
ANXA5	9.994583171
ANXA9	2.708912626
AOC3	2.877609369
AOX1	0.541894221
AP1M2	2.821041278
AP1S2	7.773472341
AP2B1	7.918713987
AP3M2	5.57764365
APBA2	4.296417908
APCDD1	5.765059894
APH1B	4.731884524
APOC2	5.775713383
APOD	11.46106671
APOM	0.686639088
AQP1	7.985495962
AQP11	1.354972869
AQP3	8.773866508
AQP5	2.208952588
AR	-1.568215174
ARAF	6.153840245
ARF4	7.864264132
ARG1	3.165672542
ARHGAP18	4.806940748
ARHGAP23	5.774240561
ARHGAP27	3.821003628
ARHGAP32	4.966928797
ARHGAP5	6.300424806
ARHGEF11	7.677032686
ARHGEF19	3.37580526
ARHGEF2	7.445977543
ARHGEF37	3.785221943
ARHGEF5	3.37334408
ARHGEF9	4.411045028
ARL4D	4.920014752
ARMC1	5.165225815
ARMC9	5.770153976
ARNT2	7.696393028
ARPC1B	8.998056503
ARPC5L	5.457258968
ARPP19	7.461423028
ARSB	5.114912597
ARSE	3.185506738
ARSF	-0.935112632
AS3MT	1.408497037
ASAH1	8.71177189
ASAP1	7.469819384
ASAP2	6.236933118
ASAP3	4.960908256
ASB7	4.288391898
ASB9	4.456622268
ASGR2	-1.226821741
ASIP	-2.793552028
ASPHD1	3.428361159
ASPRV1	7.350835262
ASRGL1	3.747585941
ASS1	4.079105483
ASXL1	6.517373597
ASXL2	4.786586032
ATAD1	5.888862783
ATG16L2	3.320099418
ATG9B	1.462483617
ATIC	7.191341033
ATM	6.21103719
ATP10D	4.373207176
ATP12A	1.450016052
ATP13A3	6.383928889
ATP13A4	0.13747746
ATP1A1	11.52955779
ATP1A2	-0.638675223
ATP2A1	0.778163669
ATP2B2	-2.369789597
ATP2C2	2.192440479
ATP5H	6.782799514
ATP6V0A4	2.822505009
ATP6V0E2	6.306306715
ATP6V1B2	8.65720867
ATP6V1C1	7.3471284
ATP6V1C2	2.908752874
ATP6V1D	5.882466269
ATP6V1G1	7.016876626
ATP6V1H	6.400510393
ATP8B1	2.852689379
ATP8B2	7.264184959
ATP8B3	1.933676469
AURKA	4.896366603
AURKAIP1	6.760713009
AUTS2	4.043003076
AVL9	3.851554804
AXIN2	2.577029735
AZGP1	6.063598145
AZIN1	7.523843401
B3GALT1	0.29974365
B3GALT5	-2.621504292
B3GALT6	5.261741565
B3GNT2	4.970772623
B3GNT7	4.312006785
B4GALNT3	4.136661778
B4GALT5	7.517286957
B4GALT6	5.30025227
BAALC	7.165635839
BACE2	8.550182812
BACH1	5.765309809
BAG4	3.207115854
BAHCC1	6.900660232
BAIAP2	7.026266301
BAIAP2L1	5.572526623
BAMBI	6.988362672
BARX2	2.114813249
BATF2	4.161757404
BAX	6.492188226
BBOX1	1.683211465
BBS12	3.200592131
BBS5	4.608427573
BBS9	3.679567949
BBX	5.534745355
BCAM	4.920608067
BCAR3	5.211312824
BCL10	3.775183048
BCL11A	1.497363222
BCL11B	2.919415684
BCL2	5.331459555
BCL2A1	5.297863637
BCL2L10	-0.696914563
BCL2L13	6.748333652
BCL6	4.917320695
BCL9	5.41257369
BDH1	5.099554048
BECN1	6.258418683
BEST1	5.085853664
BEST4	-2.024916831
BFAR	7.05113447
BHLHE41	6.147930242
BICD1	3.782400346
BICD2	6.263834385
BIN3	6.258132284
BIRC7	6.956903257
BIVM	4.944606282
BLM	4.226392683
BLNK	2.315609648
BLZF1	4.533259951
BMF	5.736897734
BMP1	6.47315695
BMP2	0.549035517
BMP2K	4.066889858
BMP4	0.346670061
BMP7	3.539650394
BMP8B	4.368148275
BNC1	2.869592765
BNIPL	4.443312617
BOC	3.778138113
BOK	5.272889438
BPGM	4.490622367
BPNT1	5.005505428
BRAF	2.638735897
BRAP	4.7659321
BRI3	7.251530898
BRI3BP	2.766267406
BRSK1	4.069268393
BSPRY	3.465046171
BTBD1	6.475932098
BTBD11	2.331743585
BTBD16	-1.51239986
BTBD19	1.595204896
BTBD3	6.012582262
BTBD9	4.913408779
BTC	-2.501463846
BTG3	5.130408338
BTN2A1	5.158654886
BTN2A2	5.347996762
BTNL9	0.048860815
BVES	3.205511378
C10orf11	2.187605122
C10orf2	4.951114602
C10orf82	-2.80144524
C10orf88	3.195413242
C10orf90	5.020251186
C11orf45	0.360818693
C11orf70	-0.75697002
C11orf80	3.43296769
C11orf84	4.798595032
C12orf49	5.475636922
C12orf60	0.082092014
C12orf76	3.913304714
C14orf132	3.231783649
C14orf169	4.805237707
C15orf39	6.336154047
C15orf62	1.01999543
C16orf52	4.107277425
C17orf51	5.192332303
C17orf58	3.656703796
C19orf12	5.799439121
C19orf33	5.088489432
C19orf66	5.703217571
C1GALT1	4.06208577
C1orf106	4.14646196
C1orf116	4.835662349
C1orf210	1.022781699
C1orf216	5.757172762
C1orf226	2.304082185
C1orf43	8.234728234
C1orf68	3.133373127
C1QTNF2	-0.119068015
C1QTNF6	6.01790448
C1QTNF7	-2.375741908
C1R	7.447199088
C1RL	4.348913083
C2	5.979613656
C20orf96	3.520610071
C22orf23	2.271751243
C22orf31	-2.196333354
C2CD2	4.622956817
C2orf40	-0.067319102
C2orf54	3.194785214
C2orf88	4.420863956
C3	6.00748498
C3orf38	4.080718318
C3orf52	2.015114505
C3orf58	3.549290003
C3orf67	2.093585973
C3orf70	3.621225428
C4orf19	2.729011637
C4orf48	2.895944954
C5orf15	6.491699072
C5orf22	6.357879384
C5orf24	6.033463379
C5orf30	4.613642917
C5orf46	-0.160862942
C5orf58	-1.592222235
C6orf120	4.858673882
C6orf132	3.200959241
C6orf141	-0.881383175
C7	-1.04705576
C7orf31	3.576904528
C7orf49	5.246736875
C7orf50	6.474708669
C7orf57	-1.256390559
C8orf33	6.715632156
C8orf46	4.685842301
C9orf3	3.637423243
C9orf47	-2.639798239
C9orf72	2.719211586
CA12	6.027242952
CA14	5.61382227
CA2	4.835573255
CA3	-1.951448901
CA6	-0.876372771
CABLES1	7.688482713
CACNA1G	-1.3172703
CACNA2D1	0.766766069
CACNA2D2	-0.025664778
CACNB4	0.129115943
CACYBP	6.102437902
CADM1	5.241444706
CADM2	-0.680973666
CADM3	5.101456279
CADPS	3.16024926
CALB2	0.383337849
CALCOCO1	6.108988536
CALML3	9.114979187
CALML5	7.867991172
CALU	9.246850448
CAMK1D	1.037956958
CAMK2B	-1.272309179
CAMK2G	4.138604239
CAMK2N2	0.62021771
CAMKK1	3.568033819
CAP1	8.749129844
CAPG	8.109032032
CAPN1	8.1189823
CAPN3	7.95037405
CAPN5	5.0978222
CAPN6	-0.798824158
CAPN8	-2.289752431
CAPNS2	3.042305805
CAPRIN1	7.854689239
CARD18	-0.218674596
CARD8	4.749903206
CARNS1	-0.412185477
CASD1	4.814498953
CASP14	5.606630789
CASQ2	-0.447992944
CASZ1	3.938689057
CAT	5.986399361
CBFB	5.60013054
CBLB	4.40573648
CBLC	4.057057044
CBLN2	-0.786307877
CBX3	7.927435174
CC2D1B	6.55994166
CC2D2A	4.931441938
CCBE1	-2.146835839
CCDC140	0.453245091
CCDC146	1.814246301
CCDC153	-1.344575514
CCDC3	3.809158137
CCDC36	1.053214489
CCDC43	4.866243798
CCDC50	7.506796195
CCDC6	5.417451149
CCDC69	3.655212055
CCDC78	2.50463633
CCDC80	5.658821036
CCDC82	4.182526874
CCDC85C	5.596063653
CCDC88A	6.128585803
CCL19	2.218653938
CCL23	-2.294212222
CCL26	-2.298906385
CCL27	-1.373880954
CCL3L3	-2.087351716
CCL4	3.039199356
CCNG2	4.656844736
CCR1	3.404889693
CCT2	7.402467794
CCT6A	8.04140213
CD163L1	1.497263993
CD180	1.679933297
CD1A	1.269608341
CD1B	-1.701552476
CD1C	-0.151234431
CD1E	-0.292022016
CD207	2.073024619
CD24	6.003627342
CD300LF	0.929277676
CD320	6.757831998
CD34	4.699340487
CD36	7.491813361
CD55	7.010087964
CD58	4.122985893
CD59	9.917028017
CD63	10.92631511
CD80	-0.421228135
CD82	6.128468775
CDA	5.258794321
CDADC1	2.996598521
CDC14B	4.051767418
CDC42BPA	6.264653793
CDC42BPG	3.270661238
CDC42EP3	5.441743342
CDC42EP4	5.369842082
CDC7	3.940038389
CDC73	5.298733886
CDCP1	5.229191989
CDH19	6.238425547
CDH2	3.904289538
CDH24	2.668072482
CDHR1	3.271051306
CDIPT	7.243344685
CDK12	5.924194051
CDK17	4.746648682
CDK19	4.914612494
CDK2	8.168486272
CDK20	3.538492397
CDK4	7.680679796
CDK5R1	6.140353225
CDK6	6.314355518
CDO1	-2.060966361
CDS1	2.341673862
CDS2	5.618250713
CDSN	8.495310373
CDYL	5.433978481
CEACAM19	3.79400312
CEACAM5	2.90869704
CEACAM6	0.861827378
CEBPA	5.19178257
CEBPG	5.470384772
CELF2	6.860178818
CELSR3	3.360618729
CENPBD1	4.154378663
CENPF	6.700077129
CENPL	3.250888342
CENPN	4.895189737
CENPO	3.546119987
CENPV	1.706182869
CEP97	3.656603146
CERCAM	6.771729817
CES3	0.620617328
CFD	2.98801337
CFHR1	-2.154738521
CFL2	4.726341899
CFLAR	4.84926447
CGB7	-1.493667269
CGGBP1	6.605400751
CGN	3.237081024
CGREF1	4.230085376
CHAD	3.935808333
CHCHD3	5.979225298
CHD1	5.585309045
CHD1L	6.053093311
CHDH	0.226287204
CHI3L1	4.721307189
CHI3L2	2.941544832
CHKA	5.183858055
CHL1	6.848294692
CHM	5.022384791
CHML	5.361169972
CHMP4C	1.36536839
CHODL	-0.248990149
CHP2	0.924252859
CHPF2	7.047597627
CHRDL1	1.353811583
CHRNA9	-1.147534873
CHST11	5.493757442
CHST13	-0.788429908
CHST14	5.507826763
CHST6	4.917347303
CHSY3	3.622486766
CIAO1	6.954663897
CIDEA	1.093274366
CILP	3.287739875
CINP	4.915474702
CISD1	4.110637633
CISD2	4.877570618
CISD3	5.403172387
CISH	3.240659236
CITED1	4.524979224
CITED4	4.591681498
CKB	5.63266165
CKLF	4.24767913
CKMT1A	3.221056888
CKMT2	3.828587486
CLASP2	6.146096271
CLCA2	6.124700997
CLCA4	-0.633057566
CLCN3	6.483643237
CLCN5	5.530816277
CLCN7	8.579909003
CLCNKB	-2.15753158
CLDN1	5.440633265
CLDN12	5.687926062
CLDN4	6.046851335
CLDN5	1.780447787
CLEC10A	1.704370651
CLEC2D	4.81207361
CLIC3	5.028478332
CLIC4	7.711949639
CLIC5	0.187312097
CLIC6	0.596683605
CLMN	5.242870861
CLN5	5.216386816
CLSTN2	-1.360924857
CLSTN3	4.365482211
CLTB	7.277678053
CLU	3.733011159
CLVS1	-2.375779421
CMA1	-2.554144805
CMTM1	2.457294952
CMTM3	6.266882132
CMTM7	5.874686711
CMYA5	1.024807346
CNDP2	7.778221404
CNFN	8.07786361
CNGA1	-1.650761249
CNIH3	5.738594166
CNKSR1	2.525778023
CNN1	1.858048738
CNN3	7.336813974
CNNM1	3.536288564
CNP	8.161312079
CNPY2	6.423185524
CNPY3	6.29481685
CNRIP1	4.339922174
CNST	5.434508746
CNTN1	1.527465833
CNTN2	-0.630666064
CNTNAP1	4.682570802
COBL	4.543073992
COBLL1	4.259665797
COCH	0.563240915
COG5	5.766003378
COL10A1	1.517851974
COL11A2	4.761863381
COL14A1	4.570353838
COL17A1	6.962531228
COL21A1	-0.367563831
COL23A1	0.826527991
COL27A1	3.641853166
COL28A1	-1.65051025
COL4A3BP	5.530234223
COL4A5	3.047533238
COL4A6	0.05904994
COL7A1	5.599253944
COLEC11	2.044012253
COLEC12	2.665208557
COMMD10	3.277234298
COMTD1	3.60228398
COPA	8.624394985
COPS8	6.409050538
CORIN	-1.180100518
CORO1C	7.859860497
CORO2B	5.816630112
COTL1	8.247409287
CP	-0.959587187
CPA3	0.77274122
CPA4	3.472639638
CPB2	0.181081691
CPD	5.817011634
CPE	2.882393922
CPEB1	3.631660497
CPEB2	6.634762914
CPEB3	1.406473664
CPLX3	-1.83980929
CPN1	4.147913381
CPOX	5.207499119
CPS1	4.046383958
CPSF3	5.561244606
CPXM2	4.006650573
CRABP1	-1.333931445
CRABP2	7.478042918
CRAT	5.531799805
CRB3	2.289569122
CRCT1	5.012653513
CREM	4.568202569
CRIM1	4.009834494
CRIP1	4.34806417
CRIPT	3.921924537
CRISP3	-2.410138479
CRISPLD2	4.584163064
CRTAC1	7.051465949
CRTAP	8.988547416
CRYGS	-0.361355336
CRYZL1	3.84121792
CSAG2	1.841149825
CSGALNACT1	5.18682621
CSGALNACT2	4.636918974
CSNK1D	7.635141447
CSNK1G3	4.492069232
CSPG4	9.741601258
CSRNP2	5.107192432
CSRNP3	-1.818508068
CSRP2	4.172567408
CST6	3.765514829
CSTA	7.751673483
CSTB	9.56615842
CTAG2	3.747366991
CTBP2	6.213044231
CTBS	4.291875375
CTDSPL2	4.610791152
CTHRC1	6.982567921
CTNNA2	0.745633409
CTNNB1	9.835267735
CTNNBIP1	6.460639719
CTNND2	-2.350054507
CTNS	5.039326152
CTSA	9.236519985
CTSB	11.08776652
CTSG	-0.077685378
CTSS	5.890861501
CUEDC1	4.356181807
CUX2	-2.305942435
CWH43	3.221028462
CXADR	2.475614928
CXCL1	3.25403875
CXCL11	2.018079627
CXCL12	5.158383842
CXCL14	6.95053398
CXCL17	0.051471008
CXCL2	0.019037
CXCL3	-0.209499908
CXCR2	0.969360611
CXorf38	2.983280208
CXXC5	5.170843818
CYB561	5.849937079
CYB561D1	4.413495577
CYB5A	4.27218224
CYB5B	6.267254593
CYBRD1	6.325302143
CYGB	7.468618697
CYP1B1	2.896626891
CYP26B1	3.576179882
CYP2C18	1.206422549
CYP2E1	0.368372828
CYP2U1	4.96886862
CYP39A1	1.914999336
CYP3A5	-0.650129458
CYP4B1	-1.658108177
CYP4F12	0.696520378
CYP4F2	-2.040066609
CYP4F22	4.976682693
CYP4F3	-1.205973425
CYP4V2	5.373360832
CYP4X1	-2.096703953
CYP7A1	-1.105865649
CYS1	-0.639744331
CYTH3	8.239912228
CYYR1	1.675106146
DAAM1	4.0378009
DAAM2	7.26112193
DACH1	-1.829989075
DACT2	1.013565952
DAG1	8.280688384
DAPK1	6.167646085
DAPK2	1.509942105
DAPL1	2.040909329
DAPP1	1.381078912
DARS2	5.205199174
DBF4B	3.77597023
DBI	6.897323829
DBNDD1	6.519361155
DBP	4.048778068
DCAF13	6.198005485
DCAF16	5.499357616
DCAF17	4.066375478
DCAF7	7.273624692
DCAF8	6.695745668
DCBLD2	6.477846703
DCDC2	1.029965019
DCLK2	3.033892839
DCLRE1B	4.086238607
DCN	6.463767471
DCP2	4.756005712
DCST2	-0.90919775
DCX	-2.679820004
DDAH1	2.614024203
DDIT3	4.894919502
DDIT4L	2.061770283
DDX55	4.950060473
DDX60L	4.577115892
DEF6	4.104198885
DEFB1	4.609802303
DEGS1	6.952733287
DEGS2	2.783706798
DENND2C	1.609899315
DENND2D	3.834590364
DENND4B	6.366021128
DENND5B	4.475766223
DEPDC1	3.605017155
DERA	5.235725647
DERL1	6.684675194
DES	0.445067708
DET1	3.334293622
DFFB	3.225680117
DGAT2	4.37772697
DGKA	5.017856086
DHCR24	7.431394544
DHCR7	5.671744976
DHDDS	5.779535515
DHODH	3.497611687
DHRS1	5.907937979
DHRS12	3.250778063
DHRS3	5.431702813
DHRS4L2	4.190403239
DHRS7	5.902229019
DHRS9	0.893189658
DHX33	5.191656928
DHX37	6.006549336
DHX57	4.791449457
DIO3	-2.615996154
DIP2C	6.215047534
DIRAS1	6.062401736
DIRAS3	1.968630914
DISP1	3.534786605
DISP2	3.187231457
DKFZP434L187	-0.615575433
DKFZP586I1420	2.631888924
DKK2	0.638941298
DKK3	4.436699543
DLC1	6.594529762
DLEU2	1.811939671
DLG2	-0.672818951
DLG3	4.180853735
DLG5	5.563027047
DLK2	0.423863749
DLL1	1.891425501
DLL3	5.973637246
DLX3	2.784294966
DLX5	3.060151875
DLX6	0.048074656
DMD	3.826057852
DMKN	9.501354072
DMWD	5.538859146
DMXL2	5.880610627
DNAH14	2.53873488
DNAH3	-1.504126095
DNAH8	-2.773585708
DNAJB9	4.923108262
DNAJC1	4.790949109
DNAJC10	6.77213929
DNAJC12	1.665934594
DNAJC13	6.580814134
DNAJC22	2.2438891
DNASE1L2	0.693947501
DNASE1L3	-0.386447875
DNER	0.84731434
DNMBP	4.725470303
DNMT3A	4.931005967
DOCK1	5.899305602
DOCK10	5.575936308
DOCK4	3.904152386
DOCK5	4.495332799
DOCK7	6.531076653
DOCK9	5.567219376
DOK4	5.127562437
DPF3	-0.068786807
DPH3	5.141604351
DPP4	3.374867802
DPP6	-0.756257758
DPP8	4.071422923
DPT	3.192055922
DPY19L1	5.376129308
DPY19L2P2	3.203880526
DPY19L3	4.40460007
DPY19L4	5.68102064
DPYSL3	5.562935635
DPYSL4	3.175714885
DQX1	-0.028784223
DRAM1	5.191156398
DSC1	4.612100574
DSC2	6.144577457
DSC3	6.433807736
DSCR8	2.013867454
DSG1	7.045934969
DSG2	2.970993018
DSG3	6.4873129
DSP	9.24996782
DST	7.661267633
DSTYK	6.609863861
DTL	4.864494176
DTNA	2.748194944
DTNBP1	4.603848593
DTX1	1.891027548
DTX3L	6.335050307
DTX4	4.523211395
DUOX1	6.263312025
DUOX2	0.367120666
DUOXA1	4.086001719
DUOXA2	1.148703994
DUSP10	4.756635702
DUSP13	-2.070477372
DUSP16	5.650702954
DUSP4	7.500218629
DUSP6	7.707648633
DUSP7	6.21146948
DYNLRB2	-2.636435865
DYRK2	4.967339867
DYRK3	3.394102574
E2F3	5.444349795
E2F5	3.560725921
E2F8	1.651841998
EBF1	1.324318238
EBF2	-1.940914736
EBF3	2.481999154
EBP	5.187261453
EBPL	4.397548364
ECHDC2	3.762865558
ECM2	1.095676574
ECSCR	0.071746968
EDA	1.776214115
EDEM3	5.653760541
EDN1	0.378486028
EDN2	0.696569567
EDNRA	1.810003262
EDNRB	9.541601911
EFCAB1	-2.710609962
EFCAB6	-1.943243772
EFEMP1	3.517486373
EFNA3	4.353964435
EFNA4	3.308610408
EFNA5	3.982991792
EFNB1	5.380423463
EFNB2	3.86209309
EFR3B	5.685303594
EFS	3.809058618
EGFL8	5.063690052
EGFR	2.165537985
EGLN1	6.322992789
EGLN3	3.483513615
EGR3	4.371968308
EHD2	7.072655404
EHD4	6.463698729
EHF	2.832879014
EID1	7.245235885
EID2B	1.461121713
EIF2AK1	7.582037233
EIF2AK2	4.119450883
EIF2AK4	6.467695571
EIF2B2	5.364003384
EIF3E	8.663031547
EIF3F	7.278608227
EIF4A2	8.202925674
EIF4E3	2.82922076
EIF4EBP1	6.821347147
EIF5A2	3.888775217
ELAVL4	-1.153882483
ELF3	3.610155146
ELF5	-0.901475878
ELFN2	-2.09820341
ELK3	4.403914421
ELK4	2.813012551
ELL3	2.031251236
ELMO3	3.767797761
ELN	2.797484131
ELOVL2	4.587996131
ELOVL3	-1.236062389
ELOVL4	2.843373775
ELOVL5	6.315413374
ELOVL7	3.256558427
ELP2	6.142566197
ELP3	5.559207437
EME1	2.672949531
EMID1	2.769931584
EMILIN2	6.293864856
EMILIN3	1.316670322
EML5	0.005918374
EMP2	6.742234399
EMP3	7.926891043
EMX2	0.313919771
EMX2OS	0.878372747
EN2	3.71343136
ENAH	6.674306263
ENDOU	1.759665728
ENO2	6.991117656
ENOX1	2.834773156
ENOX2	4.169988433
ENSA	7.258464183
ENTHD1	4.749473883
ENTPD2	0.391732617
ENTPD3	1.485967966
ENTPD6	7.756660861
ENY2	4.897001177
EPB41	5.045315565
EPB41L1	4.899608099
EPB41L3	6.809559193
EPB41L4B	1.072196298
EPB41L5	3.455504356
EPCAM	0.010794593
EPHA1	3.611172226
EPHA4	4.739814778
EPHA5	2.029766914
EPHB1	0.88477981
EPHB3	5.349235595
EPHB6	3.540073283
EPHX2	2.934233136
EPHX3	5.24456083
EPM2A	2.980025677
EPN3	3.53671109
EPOR	3.792804774
EPPK1	5.492946291
EPS8	6.565105501
EPS8L1	5.006953972
EPS8L2	5.835099096
EPSTI1	3.085339797
ERBB2	6.677923453
ERBB3	8.946365185
ERBB4	0.23874289
ERC1	6.694767605
ERCC8	2.59861211
ERI1	4.202335975
ESM1	1.442781556
ESPN	1.82742971
ESR1	1.338923578
ESRP1	5.617906112
ESYT3	1.27718328
ETFDH	3.937278422
ETNK1	6.012035485
ETNK2	5.96185859
ETS1	7.236092252
ETS2	5.901317464
ETV1	5.806287991
ETV4	6.659890451
ETV5	8.258524728
EVI5	4.39397602
EVPL	7.126982115
EVPLL	-1.562399075
EXOC2	5.361913657
EXOSC4	6.112471362
EXOSC6	3.960055049
EXOSC7	5.063770032
EXPH5	1.752793439
EXTL1	6.993774504
EXTL2	4.510944685
F10	-0.090869279
F11R	6.012113796
F13A1	4.225851601
F2R	7.294445661
F2RL1	2.581084242
FA2H	-1.052905442
FAAH	1.72788961
FAAH2	0.16276554
FABP4	1.335472684
FABP6	-1.979455288
FABP7	6.083154569
FADS2	4.565275137
FAH	6.273705074
FAM101B	5.822451083
FAM102B	5.37433303
FAM107A	1.362938437
FAM109A	4.366577067
FAM110A	3.782300434
FAM110C	-0.204054002
FAM118B	3.505845347
FAM122C	0.446512557
FAM124A	2.371641873
FAM126A	6.217434119
FAM131C	-0.273603366
FAM132A	-1.185819854
FAM134A	7.589446279
FAM13B	5.134071827
FAM13C	-0.428990309
FAM149A	3.648212408
FAM160A1	1.492169777
FAM161A	3.112712028
FAM162A	5.434282516
FAM162B	-2.268105214
FAM167A	2.699006558
FAM167B	5.168920917
FAM171A1	3.13064945
FAM182B	0.666153075
FAM186A	-1.881917387
FAM189B	6.316161272
FAM198A	-0.08843222
FAM198B	6.6093396
FAM19A2	-1.331078892
FAM200B	4.594617354
FAM20B	6.252481702
FAM26E	0.506333984
FAM27B	-2.011888266
FAM3B	-0.814335739
FAM3D	-0.158499986
FAM46B	6.375580781
FAM49B	6.070878524
FAM57A	4.787170829
FAM69A	4.168894071
FAM72A	0.433869382
FAM78B	3.154017714
FAM83A	5.204666699
FAM83B	1.467265803
FAM83C	5.273596142
FAM83F	3.114471158
FAM83G	4.665280208
FAM83H	7.044349132
FAM84A	4.126374483
FAM84B	4.255014684
FAM91A1	6.505844886
FAM96A	5.390078167
FANCB	1.719784379
FANCE	3.305796701
FAR1	5.417342061
FARP1	7.273669352
FARP2	6.125981058
FASN	9.59347235
FAT2	4.835756207
FAT3	-2.194164264
FBLN1	6.430594882
FBLN2	5.216488948
FBLN5	3.432667861
FBN2	1.634801581
FBP1	3.114964729
FBXL13	-1.121782473
FBXL17	3.970154362
FBXL2	3.167143503
FBXL4	3.771339017
FBXO22	4.899189266
FBXO27	3.658371213
FBXO7	8.098547911
FBXW7	4.066377483
FCER1A	0.760920365
FCGBP	4.672818872
FCGR1A	2.610825061
FCGR1B	2.439525909
FCGR2A	6.209998253
FCGR2C	2.604128047
FCRLA	7.698870659
FCRLB	2.793313423
FDPS	6.882073725
FECH	5.033966505
FEM1C	4.603914538
FERMT1	2.586561678
FERMT3	5.824585926
FETUB	-0.284461598
FGD1	6.067808082
FGD6	2.019793577
FGF11	2.838950177
FGF14	0.051890689
FGF18	0.793417118
FGFBP1	6.447753737
FGFR1OP2	4.313790358
FGFR2	1.728094611
FGFR3	4.842450202
FGGY	2.178882085
FHL1	3.365273509
FIBIN	0.965342882
FIGN	2.467195948
FILIP1L	2.993079744
FKBP10	8.622243849
FKBP11	6.157218456
FKBP14	4.434879912
FKBP5	5.259564954
FKBP7	5.111821747
FKRP	4.634834567
FLG	7.944926606
FLG2	6.349884413
FLJ10038	3.158653939
FLJ23867	4.696775368
FLNB	7.676254574
FLNC	3.039507851
FLOT1	8.299344359
FLRT3	2.764887227
FMN1	4.850951126
FMN2	1.455236432
FMNL2	5.993933849
FMNL3	6.151119936
FMO2	1.549294867
FMOD	5.332016436
FN1	11.99494991
FNDC3A	6.647593952
FNDC4	3.029431312
FNDC5	-1.625557094
FNIP1	4.870403346
FNIP2	5.122033898
FOLR1	-2.574800486
FOSL2	6.064055126
FOXC1	2.94023894
FOXD1	2.131121157
FOXD2	3.128485826
FOXD3	4.307269694
FOXF2	2.996630871
FOXN1	3.227351579
FOXN2	5.187902542
FOXN3	5.296316789
FOXP1	3.748019767
FOXQ1	1.421399852
FOXRED2	6.468983788
FRMD5	3.410181488
FRMPD1	0.255553546
FST	3.811391542
FSTL4	0.109464526
FSTL5	3.826801224
FTH1	10.7089351
FTL	12.06407188
FUCA2	6.517023568
FUT1	2.826900997
FUT11	3.035917895
FUT2	2.975167609
FUT4	3.022537584
FUT8	4.136323334
FXR1	6.831990933
FXYD3	7.254976565
FXYD6	3.754013366
FYN	6.515399009
FZD1	5.180061483
FZD10	1.054382247
FZD4	3.637330306
FZD7	5.145367226
GAB2	6.575863426
GABBR1	5.127654883
GABPB2	1.370518802
GABRA4	-1.565318209
GABRP	-0.879824115
GADD45G	1.170935659
GAL	0.373924265
GALC	4.717189236
GALE	6.229997078
GALK2	4.360852254
GALNT2	8.145452679
GALNT6	4.438845192
GAN	1.531758106
GANC	4.998294963
GART	6.48876633
GAS1	4.035568672
GAS2L3	4.167744681
GAS5	7.099192976
GAS6	5.655960687
GAS7	8.87516733
GAS8	5.077708392
GATA3	2.569082092
GATAD1	5.478902174
GATM	5.520909493
GCNT2	5.576601481
GCOM1	1.361779312
GDA	0.061506344
GDAP1	3.888343229
GDF11	5.084754792
GDF15	9.275536098
GDPD2	1.468169483
GDPD3	3.304619197
GEMIN8	4.141289422
GFI1	1.711521161
GFPT1	6.540175287
GFRA1	0.08176877
GFRA2	1.040685385
GGH	5.226211991
GGT6	3.012366468
GHDC	5.75939714
GHITM	7.428919999
GHR	1.289118577
GIPC2	-1.383774847
GIPR	-0.928618001
GIT2	7.050688084
GJA1	6.767661624
GJB1	7.264046856
GJB2	9.482091339
GJB3	4.495327659
GJB5	3.964609217
GJB6	6.709489771
GJC1	5.513021701
GK5	4.323782788
GLB1L	5.060377292
GLB1L3	-1.128935258
GLDC	5.0948129
GLDN	0.281787326
GLE1	5.511833292
GLI1	-0.189652611
GLI2	0.269662163
GLRX	3.343168202
GLS	6.720258398
GLS2	-1.226350259
GLT8D1	5.799733534
GLTP	6.902054631
GLUD2	4.53457688
GM2A	7.836252058
GMDS	3.432065786
GMFB	5.876258947
GMPR	7.240079959
GNA12	6.563360114
GNA13	6.585043796
GNA15	5.416511093
GNAL	3.991523693
GNAQ	5.794579541
GNE	5.02894425
GNG10	4.290973083
GNG2	6.797119514
GNG4	3.171707549
GNG7	6.7816573
GNL3L	5.622914747
GNPDA1	6.207774178
GNPTAB	7.318450396
GNS	8.160798691
GOLGA7	5.902482102
GOLGA7B	5.952208776
GOLM1	6.899331622
GOLT1B	5.803127897
GORAB	3.637638078
GOSR1	5.173367639
GOT1	5.780320963
GPC1	6.654460802
GPC3	0.204512498
GPD1	-1.152640523
GPIHBP1	-1.012743431
GPLD1	-0.625314004
GPM6A	-0.943176645
GPM6B	7.730443824
GPNMB	10.55355459
GPR137B	7.052630785
GPR157	1.181699987
GPR158	2.672067959
GPR161	5.50375617
GPR180	5.027305927
GPR19	3.070477672
GPR3	2.740470271
GPR37	5.598379712
GPR39	-0.961198622
GPR85	3.665023913
GPR87	2.082601368
GPRC5B	6.077293844
GPRC5C	2.362178358
GPRIN1	4.941150554
GPRIN2	0.941992585
GPSM3	5.767102751
GPT	-0.383066081
GPT2	5.08312257
GPX1	8.219196019
GPX2	3.090862391
GPX3	7.949414086
GPX8	5.500392213
GRAMD1A	6.578085154
GRAMD1C	1.663903797
GRAMD2	-0.672840175
GRB10	6.20968485
GRB14	-1.470099651
GRB7	2.459687264
GREB1	6.763678723
GRHL1	3.543853476
GRHL2	1.754693059
GRHL3	4.389433069
GRIN2A	-1.641162453
GRIN2D	3.955011727
GRK4	2.170945595
GRN	9.67017863
GRSF1	7.160959966
GRTP1	2.218263446
GSDMC	3.356866531
GSK3B	6.21141652
GSN	9.47816966
GSR	5.442492471
GSTA3	-1.985874447
GSTA4	4.854520788
GSTM5	-0.816068167
GSTO1	7.587976225
GSTO2	1.463318031
GTF2E1	3.828597829
GTF2H1	5.625542303
GTF2H2B	1.194177511
GTF2H2C	3.803024015
GTF2IRD2	3.909116409
GTF3C6	5.327881256
GTPBP2	6.219954589
GTSF1	-1.573543592
GUCY1A2	0.017936262
GUCY2D	-2.449935294
GUSB	6.980936638
GUSBP1	2.763003675
GXYLT2	2.514547606
GYG2	7.72554215
GYPC	7.867739669
GZF1	4.434502322
H2AFY2	2.337119159
H2AFZ	8.748254191
HABP4	5.343221336
HADH	5.36347304
HAL	3.434570962
HAO2	-1.639625619
HAPLN3	5.039577832
HAS3	4.510664162
HBS1L	5.293243801
HCG18	4.658022244
HCG26	0.936226245
HCG4	2.614112435
HCN1	1.203158249
HCN3	2.51779639
HDAC8	3.638995972
HDC	-1.256029412
HDGFRP3	4.025948412
HEATR1	6.234647282
HEATR5A	5.169933771
HEBP2	4.629426921
HELB	0.152290818
HELQ	3.287619636
HELZ	6.020348148
HEPH	1.85895978
HEPN1	0.564680868
HERC4	5.072927136
HERC5	3.89022795
HES2	4.570458425
HES6	5.623167087
HESX1	-0.347131501
HEXA	7.984447502
HEXB	7.371544111
HEXIM2	3.545765214
HEY1	5.918779533
HFM1	0.223005805
HGF	-0.396145192
HIF3A	-0.927495773
HILS1	3.021778933
HIP1	6.038291681
HIP1R	5.611526873
HIST1H2AE	0.04428393
HIST1H2BJ	1.874504296
HIVEP3	4.021670332
HK2	6.805536441
HKDC1	2.070025005
HLA-DQB2	3.211378189
HLF	1.292109011
HMCN1	8.241645308
HMG20B	7.776604331
HMGA2	4.93394521
HMGCR	5.591929488
HMGCS1	5.350128818
HMGN4	6.05750998
HOOK2	3.886274274
HOPX	5.040823207
HOXA11	2.161596779
HOXA13	-0.464459395
HOXB4	2.249359634
HOXB6	1.765175064
HOXB7	4.236383527
HOXB8	1.422384461
HOXB9	2.584182369
HOXD13	3.743288402
HPCAL1	6.458348063
HPDL	3.453022653
HPS1	6.922596925
HPS3	5.555597777
HPS4	7.367577796
HPS5	6.501923766
HR	5.947619707
HRAS	5.743572089
HRK	0.783291074
HS1BP3	6.130681372
HS2ST1	5.583661367
HS3ST6	0.618977815
HS6ST1	4.728574486
HSBP1	7.031742942
HSD11B1	0.060641361
HSD11B1L	3.394457673
HSD11B2	0.894726385
HSD17B1	4.250059056
HSD17B11	5.82021726
HSD17B14	4.581750823
HSD17B2	-0.349970503
HSD17B7	3.158859646
HSDL2	4.802681621
HSF1	7.434357974
HSPA12A	5.261777614
HSPA13	5.56956386
HSPB3	-2.335676183
HSPH1	7.574867731
HTRA2	5.311373432
HTRA4	-0.143233657
HUNK	1.227424933
HUS1	4.235540371
HUS1B	-1.822279208
HYAL4	-1.602351678
ICAM1	7.991923931
ICAM4	-0.733716649
ICOSLG	2.373842911
ID1	5.110679973
IDE	4.643676336
IDH2	6.842528112
IDI1	5.294609746
IER3	7.769739158
IFFO1	5.378018496
IFFO2	6.954444804
IFI16	8.577526505
IFI6	7.938170508
IFIT2	4.724394469
IFIT3	6.265028162
IFIT5	4.416049826
IFITM2	7.196747571
IFNAR2	4.485487638
IFT81	5.15611564
IGF1R	7.511597484
IGF2BP2	6.150530614
IGF2BP3	4.223972056
IGF2R	8.302914661
IGFL2	1.284983227
IGSF1	-2.248475274
IGSF10	-0.348774061
IGSF11	5.795928628
IGSF3	7.988306838
IGSF6	1.773996306
IGSF9	1.590832556
IKBIP	4.975227176
IKZF2	1.364592544
IL11RA	3.541154118
IL12RB2	5.42079508
IL17RE	3.183892617
IL18	3.698882119
IL18R1	-0.343094726
IL1F10	-1.36468721
IL1R1	4.074202073
IL1R2	0.979034368
IL1RAP	6.071698845
IL1RL2	-0.9634837
IL1RN	6.483056987
IL20RA	1.495970242
IL20RB	3.708397987
IL22RA1	2.871561082
IL24	2.536231043
IL31RA	-1.935147499
IL33	2.809104482
IL34	1.688020408
IL6	2.250018258
ILDR1	-1.442592203
IMMP2L	2.750549349
IMPA1	5.14042817
IMPA2	5.921234938
IMPAD1	7.267328915
INF2	7.372177756
ING1	3.988171326
ING3	3.1341115
INHBB	1.512919437
INMT	0.174728894
INPP4A	4.894008728
INPP4B	5.434955092
INPP5B	4.731446152
INPP5F	6.860461253
INSC	2.198878478
INSIG1	4.745684216
INTS4	4.850730468
INTS9	5.087518517
INVS	3.548982451
IPO7	7.580953307
IPO9	7.081079591
IPPK	4.581232497
IQGAP3	5.290904763
IREB2	5.73059582
IRF4	6.638146183
IRF6	4.028667676
IRGQ	5.562039072
IRS2	6.536470519
IRX2	2.58204191
IRX3	3.981952562
IRX4	1.047079735
IRX5	2.890721603
ISG20	4.687645518
ISM1	2.064785798
ISOC1	3.442163763
ISYNA1	7.489622271
ITCH	5.516420961
ITFG1	5.097408114
ITGA1	4.242812773
ITGA10	5.914706593
ITGA2	4.249076457
ITGA3	8.73855018
ITGA4	5.552691618
ITGA8	-1.736479918
ITGB1	8.695196197
ITGB1BP1	6.405853
ITGB3	6.826130443
ITGB4	6.44658704
ITIH5	6.518110373
ITM2A	2.769183932
ITM2B	8.682329057
ITM2C	7.817513277
ITPK1	7.513523042
ITPKB	8.340223749
IVL	8.383226443
IVNS1ABP	7.881642575
JAG2	4.779448459
JAKMIP3	-2.103623687
JAM2	0.181388393
JPH2	0.296370977
JUP	10.19424863
KALRN	2.790689469
KANK1	6.627732601
KANK4	-2.060117323
KAT2B	6.490426699
KATNAL1	4.616936667
KBTBD2	6.030845424
KBTBD6	4.616957075
KCNAB2	7.196309892
KCNB1	-2.401021445
KCND3	0.081358524
KCNE3	1.990354853
KCNG3	0.137498206
KCNJ10	3.124153269
KCNJ13	2.677645128
KCNJ15	1.897178552
KCNK1	0.701031883
KCNK5	2.552582254
KCNK6	3.951904002
KCNK7	2.453458516
KCNN2	4.246848234
KCNT2	-1.744507502
KCTD1	4.858982237
KCTD20	6.489010404
KCTD3	6.212963831
KCTD7	5.216821508
KDELC1	3.303745706
KDELR3	6.019105808
KDM1B	5.176683155
KDM4D	1.41469093
KHDRBS3	5.093871243
KIAA0141	5.906863916
KIAA0196	6.66272334
KIAA0513	4.602550304
KIAA1024	3.784581672
KIAA1033	5.557659365
KIAA1211	4.601579681
KIAA1217	4.489593551
KIAA1324	0.396518403
KIAA1429	6.449008691
KIAA1522	6.003962718
KIAA1524	3.448546463
KIAA1586	2.806593799
KIAA1671	4.741874597
KIAA1804	-0.05702796
KIF13A	6.447266693
KIF26A	1.33647705
KIF26B	4.063215084
KIF3C	6.080321179
KIRREL	6.11300494
KITLG	2.284760114
KLB	-2.093281059
KLC3	4.457697766
KLF12	4.172801122
KLF4	5.495651639
KLF5	4.630630915
KLF6	7.170539534
KLF7	2.009480127
KLF8	1.799243486
KLHDC10	5.051239065
KLHDC4	4.228216877
KLHDC8A	-1.150390745
KLHL12	5.517029141
KLHL15	3.970474961
KLHL20	4.248268515
KLHL24	5.627938174
KLHL25	3.165254022
KLHL31	-0.571943281
KLHL6	2.343608568
KLHL7	4.813529181
KLK1	0.155517335
KLK10	7.748295778
KLK11	6.075212392
KLK12	3.920643975
KLK13	5.841694829
KLK5	7.141531451
KLK6	6.205834097
KLK7	6.742617685
KLK8	6.306330632
KLRC3	-1.381506946
KLRG2	-1.129227573
KMO	1.016646492
KNDC1	0.259149287
KPNA1	6.38210745
KPNA5	1.374646325
KPNB1	8.22543949
KRT1	10.43536631
KRT10	10.48142364
KRT14	14.27585554
KRT15	4.397587515
KRT17	12.92216849
KRT19	-0.442179897
KRT2	6.858804342
KRT23	3.24527617
KRT27	-1.011244901
KRT31	-0.712442022
KRT4	-1.601275635
KRT5	12.58749745
KRT6B	13.2298428
KRT7	0.379228801
KRT73	-2.809145655
KRT75	6.237012115
KRT77	-0.646014934
KRT78	4.657287526
KRT79	-0.428369313
KRT8	2.719598988
KRT80	6.394820149
KRT81	-1.844631393
KRT82	-2.392807692
KRT9	7.24516768
KRTCAP2	6.858894905
KRTCAP3	-0.060153188
KRTDAP	8.376486527
KSR1	3.503684491
KSR2	-2.355412247
KTI12	4.159361712
KY	-1.626427162
L1CAM	8.139917029
LAD1	8.079270246
LAMA1	7.407618626
LAMA2	2.459552428
LAMA3	4.03385655
LAMA4	7.463145574
LAMB3	5.670772799
LAMB4	0.133364293
LAMC1	8.917022041
LAMC2	4.264862914
LAPTM4B	8.284995755
LATS2	5.569444017
LCE1B	2.831552432
LCE1E	1.297669826
LCE2B	3.450643801
LCN2	3.422823625
LCOR	1.375758576
LCP2	5.282202672
LDHB	9.415098261
LDHD	2.783605634
LDLR	6.034552378
LDLRAD3	6.332375836
LDOC1	2.83852023
LEF1	7.055693807
LEFTY1	-1.513100145
LEKR1	-0.703036117
LEPROTL1	6.059649814
LETM2	0.908702898
LFNG	3.996639908
LGALS3BP	10.57060637
LGALS7B	6.54979421
LGMN	7.058513014
LGR4	4.226736005
LGR5	-1.508193513
LGR6	-1.355041609
LHFPL2	6.720026445
LHX2	1.092209727
LIFR	1.958924432
LILRB4	3.880819651
LIMD2	5.729978405
LIMK2	6.373776879
LINGO2	0.466856796
LIPG	2.13253834
LIPH	0.217415344
LIX1L	5.733208017
LLGL2	4.563914133
LLPH	4.659301383
LMCD1	5.129407955
LMF1	4.284180148
LMO1	-2.113103317
LMOD1	1.91719651
LNX1	1.469885598
LOC100126784	3.466400941
LOC100130987	-1.21232152
LOC145783	1.916303927
LOC151174	1.577505126
LOC154761	1.289983478
LOC284023	2.568949303
LOC340357	1.250507835
LOC374443	2.894866758
LOC642852	4.136946133
LOC646762	5.219837716
LOR	5.373932667
LOXL1	3.627292735
LOXL3	6.588848036
LOXL4	7.973441521
LPAR1	3.706799249
LPAR2	3.595456588
LPAR3	0.380065616
LPAR5	2.860558984
LPCAT1	6.407524593
LPCAT3	5.678140832
LPGAT1	6.388875701
LPXN	4.754769031
LRBA	5.387664536
LRCH3	4.577229425
LRG1	2.155920122
LRIG1	3.714235084
LRP11	4.700349102
LRP12	5.842196748
LRP2	5.51752765
LRP3	4.560534871
LRP4	3.969756289
LRPAP1	8.257444291
LRRC1	4.17589116
LRRC17	-0.501476602
LRRC25	2.801161545
LRRC41	7.083286829
LRRC43	-0.642674893
LRRC58	6.275858902
LRRC59	7.973571222
LRRC8D	5.714365774
LRRIQ3	-1.150377791
LRRN1	0.114755911
LSAMP	4.748268198
LSR	5.403001152
LSS	6.31774955
LTB4R	5.795610021
LTBP1	5.306433137
LTBP2	5.296644277
LTBR	7.842379584
LTF	1.801738345
LY6D	8.43697053
LY6G6C	5.592763465
LYN	4.47235645
LYNX1	7.099769366
LYPD1	4.530123453
LYPD3	9.142563516
LYPD6B	-0.399201928
LYSMD2	3.443298018
LYSMD3	4.22505558
LYST	7.463699247
LZTFL1	4.092714724
LZTS1	8.043829243
M6PR	7.431995205
MACC1	0.767050485
MACF1	7.781005674
MAD1L1	6.851085099
MAD2L1	4.385211197
MAD2L1BP	5.885347404
MAF	5.460819822
MAFB	6.646718575
MAFG	6.292073683
MAGEA12	3.815910656
MAGEA6	4.770751535
MAGEC2	4.691854194
MAGI1	1.866467451
MAGI2	2.97455628
MAGOHB	3.701971237
MAK16	4.96211454
MAL2	4.792151526
MALL	6.246370164
MAMDC2	3.373331451
MAML3	5.135550454
MAMLD1	4.571799988
MAN2B1	7.848130066
MANBA	5.028636609
MANSC1	3.914758101
MAOA	2.932255723
MAOB	4.043353712
MAP1S	5.790508276
MAP3K12	5.065475534
MAP3K13	-0.720826599
MAP3K2	4.212930139
MAP3K3	6.15572814
MAP3K9	1.66340212
MAP4K4	7.906110416
MAP6D1	2.980541226
MAP7	3.612525177
MAPK13	5.392056372
MAPRE1	7.114295027
MAPRE2	6.036760191
MARCH1	0.998056828
MARCKSL1	8.584119856
MARK1	2.422608597
MARVELD1	7.111934199
MARVELD2	0.243652659
MARVELD3	-0.167708872
MASP1	2.026777369
MAST4	2.951671729
MBOAT1	4.991866406
MBOAT2	4.384779587
MBP	8.176118279
MBTPS2	5.572212706
MC1R	6.710879117
MCF2L	5.126356109
MCOLN2	2.675739707
MCOLN3	5.208413861
MCPH1	4.152110649
MDC1	6.169527033
MDFIC	5.425730667
MDM2	7.031568317
MDM4	5.126434568
ME1	3.202571048
ME2	5.68317596
MED11	3.226032392
MEF2C	5.137321838
MEF2D	7.065519898
MEGF10	3.242536282
MEGF11	-2.229085463
MEGF6	3.528362813
MEOX1	0.716908708
MEOX2	-0.027715206
MESDC1	6.510561861
MESDC2	6.720965995
METRN	5.393803236
METTL13	6.014929174
METTL7A	3.995249059
METTL9	8.001566004
MEX3A	4.37150841
MFAP4	3.273341111
MFAP5	2.342285822
MFF	6.26980016
MFGE8	9.59229978
MFN2	7.565768974
MFSD2A	3.81840389
MGAT2	5.084980491
MGAT3	2.58398148
MGAT5	4.180119597
MGC16025	2.14247936
MGC57346	2.50241641
MGST1	4.28342201
MGST2	4.657666619
MIA	7.93836894
MICAL3	7.415629499
MICALCL	-0.164148363
MICALL2	5.601087655
MIER3	4.315659847
MINPP1	4.387755594
MITF	7.908798526
MLANA	9.091251727
MLF1	3.624885887
MLLT11	4.718522008
MLPH	8.017714097
MLX	5.861548696
MMAB	4.414718523
MMEL1	-0.054557783
MMP1	5.542132549
MMP10	0.744646743
MMP11	5.019652172
MMP13	1.951184934
MMP14	10.0117006
MMP16	4.509716987
MMP17	6.503807762
MMP23A	-1.78747339
MMP28	1.687485895
MMRN2	3.623122335
MOB2	5.045446757
MOCS1	4.972362122
MORC4	4.638403085
MORF4L1	7.461177066
MORN3	-1.967199707
MORN4	3.233966963
MOXD1	5.671823907
MPDZ	4.859118364
MPHOSPH9	3.384376122
MPI	5.157658591
MPP2	2.194587864
MPP7	1.907084226
MPPED2	3.204975605
MPZL2	5.186558489
MPZL3	-0.443530409
MR1	3.62510227
MRC2	5.533063673
MRGPRF	2.231570631
MRPL44	5.884895358
MRPS23	5.423154502
MS4A4A	3.000146599
MS4A7	3.722080088
MSC	4.977573264
MSI2	4.226865912
MSMB	-0.737262648
MSR1	4.259057584
MSRB2	5.211201617
MSRB3	3.946993689
MST1R	2.560786512
MSTO1	5.745581569
MT1X	5.185823762
MTAP	5.263253635
MTBP	2.836990415
MTDH	7.740047865
MTHFD2	6.316613048
MTHFR	5.762662107
MTMR2	5.704185272
MTMR6	5.562531325
MTR	5.886072712
MTRF1	2.742752948
MTSS1	5.103346442
MTSS1L	6.792079064
MTUS2	-2.010891626
MUC1	2.781220693
MUC15	1.682062003
MUC20	1.138315147
MUC7	-1.261745513
MUCL1	1.093689188
MUM1	5.941242781
MURC	-0.711979892
MVD	5.485604354
MVK	4.845450621
MX2	5.962146351
MXI1	6.618855294
MXRA5	5.31632421
MYBPC1	0.244740016
MYEF2	5.9172353
MYEOV	0.96015825
MYH11	2.766839375
MYH14	6.121709149
MYL12A	8.199782846
MYLK	5.315698351
MYO10	8.56599142
MYO1B	6.95967744
MYO5A	7.872863892
MYO5B	4.448211698
MYO5C	1.761216079
MYO6	4.522215522
MYO9B	7.895267706
MYOF	6.552174317
NAAA	3.650633618
NAB1	5.736463985
NACC2	3.033264353
NADSYN1	5.572926121
NAGA	6.440532099
NAGS	1.51883067
NANP	3.525783794
NAP1L1	8.572293812
NAP1L2	-1.635790335
NAT1	1.917605635
NAT14	5.283149905
NAT8L	4.930719053
NAV1	6.619975239
NAV2	7.183843084
NAV3	3.874445198
NBPF4	-0.410334383
NCALD	4.182722332
NCDN	6.260866717
NCKAP5L	6.17681579
NDE1	6.203363041
NDFIP2	5.713573331
NDOR1	5.739405288
NDP	-2.058162894
NDRG1	9.474032127
NDRG2	5.045631716
NEBL	2.107183934
NEDD4L	6.970816987
NEK1	3.989927909
NEK3	3.338439523
NEK6	6.136676118
NEK7	5.746263231
NELL1	2.665741009
NENF	6.409297947
NEO1	5.686682709
NES	9.235438828
NET1	4.569733082
NEURL1B	3.761909297
NF2	6.045083195
NFATC3	4.710216955
NFIB	3.89430757
NFIX	6.317536573
NFKBIA	5.658564361
NFKBIB	5.144223156
NFYA	5.701932829
NGEF	1.330818009
NHLRC3	5.251296537
NHS	0.610761585
NIN	6.365627207
NIP7	5.242685247
NIPA1	5.416965612
NIPA2	6.379215416
NIPAL2	2.842510214
NIPAL4	5.104847218
NKAIN4	2.617617553
NKIRAS1	3.209619253
NKPD1	1.515225868
NLGN1	4.200647569
NLK	4.239345829
NLRP1	3.311830994
NLRP2	3.483729938
NLRX1	5.583220142
NME4	7.171746395
NME7	2.86367951
NMNAT2	-0.658976942
NMNAT3	-0.434020664
NMU	0.680557319
NNAT	-1.592737803
NOD2	3.133733208
NONO	8.890082445
NOS1	-2.44050251
NOS1AP	0.1489052
NOS3	3.377540907
NOTCH1	6.300423129
NOTCH3	6.856870202
NOV	6.828447589
NOVA1	-2.272360496
NOX4	4.547036829
NPAS3	0.761030166
NPC1	7.011961171
NPHP1	1.892910627
NPL	4.434872587
NPM1	9.040255034
NPNT	1.221170258
NPR3	-0.870845921
NPY1R	-2.594485762
NR4A2	4.399901011
NR4A3	4.903029403
NRARP	3.753257727
NRAS	6.548196457
NRCAM	3.746186205
NRG3	3.349305541
NRIP1	5.394150169
NRIP3	3.538533672
NRP2	8.323761771
NRSN2	6.341518641
NSD1	6.063484601
NSDHL	5.111273389
NSL1	4.350293609
NSUN3	2.185297535
NT5DC3	5.541101813
NTF3	-1.769175083
NTN1	2.574303163
NTN4	1.485986111
NTRK2	2.501202096
NTRK3	-1.969942677
NUAK1	2.720831675
NUB1	6.271114732
NUDCD1	4.951975498
NUDT3	5.171662255
NUFIP1	4.0888345
NUFIP2	6.6560206
NUP133	5.854454844
NUP160	5.82128077
NUP62CL	-2.237692227
NUP93	6.822173126
NXPH4	2.725148769
NYNRIN	4.380224367
OAS3	6.352285476
OCIAD2	3.189724002
OGFRL1	3.078545963
OGN	-0.633740432
OLAH	0.728156679
OLFM2	4.972962384
OLFML2A	5.610491457
OLIG1	4.731555915
OLIG2	1.787673969
OLR1	0.880492843
OMD	0.098569427
OOEP	-1.969247767
OPLAH	2.39187136
OPN3	5.343388545
OR2A4	-0.881480721
OR2A9P	1.829590511
ORAI2	6.229089308
ORAI3	5.185199476
OSBPL10	5.548429657
OSBPL1A	6.724736988
OSBPL2	5.763698991
OSBPL6	2.844504436
OSGIN1	5.587614094
OSM	0.663262669
OSR1	-1.140312662
OSR2	0.417124951
OSTM1	6.902889541
OTUB2	3.257608201
OTUD6B	4.311841098
OTUD7A	0.011624227
OTUD7B	6.461111975
OVOL1	6.022080414
OVOL2	-0.256628637
OXR1	5.049566724
P2RX1	0.050289373
P2RX4	5.288075382
P2RX7	5.926961598
P2RY14	-0.34310125
P4HA1	5.791138169
PABPC5	1.725434078
PACRGL	3.437087912
PACSIN2	7.207995305
PADI1	0.362265341
PADI3	-1.884159974
PAFAH2	4.226638757
PAG1	6.747948385
PAICS	7.655955209
PAIP2B	1.708604916
PAK2	6.861170294
PAK6	3.641544695
PALLD	5.843130265
PALMD	3.621757015
PAM	5.525592962
PAMR1	0.268786654
PANK1	2.471197404
PANK2	4.772847532
PAPD7	4.47515583
PAQR5	3.363716836
PAQR7	5.371481025
PAQR8	5.579523142
PARD3	4.805524386
PARD6G	4.817970284
PARM1	1.858928278
PARP1	7.964810827
PARP14	6.574750131
PARP4	6.774573119
PARP9	6.17899501
PART1	0.316785458
PARVA	6.89739635
PARVB	6.796341806
PATL1	6.241381348
PAWR	2.077836976
PAX3	5.779272444
PBX1	2.430661186
PBXIP1	6.932113132
PCDH19	-1.13590378
PCDH7	6.874197155
PCDH9	2.721875477
PCDHB13	0.902219166
PCDHGA1	0.031564813
PCGF2	6.043051416
PCMT1	6.259199602
PCP4L1	0.944813371
PCSK1	2.877494794
PCSK9	1.858954855
PDAP1	7.234480306
PDE10A	1.931991775
PDE3B	4.962456033
PDE4B	5.9806378
PDE4D	3.997077503
PDE5A	2.232386411
PDE6A	-1.896186503
PDE8B	-1.389827599
PDE9A	2.319679687
PDGFRA	3.740346568
PDLIM1	6.062374524
PDLIM2	5.72080339
PDP1	6.309678128
PDXK	6.980511518
PDZD2	2.424939387
PDZK1	-1.629133144
PDZK1IP1	6.195526371
PDZRN4	-2.396414654
PEBP4	-1.197504598
PECR	3.028537882
PEG10	7.68464458
PER2	3.371420887
PERP	8.984490759
PEX11A	1.554854654
PEX3	3.438830395
PFAS	5.81954761
PFDN4	4.845688901
PFKFB2	5.742885335
PFKM	7.124305385
PGAP1	5.356610644
PGAP2	4.808199102
PGBD1	2.25312216
PGD	6.89715852
PGK1	9.180143998
PGLYRP4	2.953903079
PGM1	6.639050507
PGM2L1	2.376171392
PGM5	1.845921896
PGPEP1	5.521942117
PGR	-1.847250748
PGRMC1	6.19627716
PHACTR1	3.64049811
PHC1	5.248134021
PHC2	8.163823192
PHC3	5.225203741
PHF19	5.917877988
PHF20L1	5.764770798
PHF23	6.100762135
PHF7	1.578909851
PHLDA1	8.422924123
PHLDA3	7.508665538
PHTF1	4.369724581
PHTF2	4.801480033
PHYHD1	2.106425046
PHYHIP	2.295562411
PI16	2.229337525
PIAS2	3.566551063
PID1	0.349206628
PIGA	4.006642921
PIGK	5.061145135
PIGM	4.379995034
PIGR	1.682189507
PIGT	7.97880893
PIGW	3.935986225
PIK3C2B	4.675480804
PIK3C2G	-1.846793207
PIK3CD	7.124262927
PIK3R1	5.405044406
PIN1	5.775874129
PINK1	6.356777624
PIP4K2A	6.382962038
PIP4K2B	6.80737061
PITPNC1	3.532017643
PITPNM3	2.035684211
PIWIL4	0.434814723
PJA2	6.784879976
PKD2	6.016650024
PKHD1L1	-2.420220332
PKIA	0.539763946
PKIB	1.939075539
PKIG	5.32519668
PKLR	3.411942489
PKN1	8.448619553
PKNOX2	5.494157948
PKP1	9.188836008
PKP2	-0.610925657
PKP3	7.553638
PLA1A	6.565253591
PLA2G15	5.698127281
PLA2G2A	1.907001607
PLA2G3	3.53286456
PLA2G4F	4.902937272
PLA2R1	1.403648089
PLAC9	0.014271447
PLAG1	3.03716978
PLAGL1	1.842016527
PLAT	8.798216098
PLAUR	5.790786032
PLB1	2.374288353
PLBD1	4.430423488
PLBD2	6.948968978
PLCD1	5.100212465
PLCG2	3.668719934
PLCH2	2.427867477
PLCXD1	5.527887405
PLCXD3	-2.438949926
PLEK2	3.105246329
PLEKHA1	4.726632608
PLEKHA2	6.312732381
PLEKHA3	3.641153602
PLEKHA4	7.59663378
PLEKHA5	6.226983764
PLEKHA6	3.37376621
PLEKHA7	1.626710216
PLEKHB1	6.344129646
PLEKHG3	5.910527127
PLEKHG4	5.540374309
PLEKHG5	4.25653045
PLEKHG6	1.593954534
PLEKHN1	2.69863237
PLEKHO2	7.358575933
PLIN1	-1.586466423
PLIN2	5.472150549
PLIN4	-0.234436347
PLIN5	-0.794566456
PLLP	2.138162629
PLOD3	9.370538674
PLP1	8.968131805
PLSCR1	5.966874592
PLTP	9.122283293
PLXDC2	2.788070181
PLXNA1	8.614666463
PLXNA4	-0.183107211
PLXNB3	5.876825931
PLXNC1	6.445292768
PM20D1	-2.651384068
PMS1	3.86511763
PMVK	5.969366852
PNKD	6.668615003
PNLDC1	2.516870863
PNLIPRP3	1.702916371
PNMA1	5.700524978
PNMA2	2.484736712
PNMA6A	4.382826649
PNMAL2	0.262574877
PNO1	4.973743573
PNPLA1	0.930988554
PNPLA6	6.93541836
PNPLA7	2.366534355
PNPT1	5.249235084
PODN	3.775531671
POF1B	3.040898798
POGK	6.392765528
POLB	4.416532895
POLK	3.987855938
POLR1B	5.746437304
POLR2B	6.779479006
POLR2D	5.023935266
POLR2F	5.907205496
POLR2K	5.684179843
POLR3C	5.107633582
POLR3D	5.358339687
POLR3G	4.625079621
POMGNT1	7.54068692
POMP	6.826815393
POMT2	5.25198221
PON3	-0.202489194
POPDC3	3.344777028
POT1	4.54244835
POU2F3	1.8853619
POU3F1	3.90468293
POU3F2	3.023790287
POU4F1	-0.41074259
PPA2	4.985906323
PPARA	5.066956862
PPARG	1.427573511
PPARGC1A	5.035299892
PPAT	4.602943909
PPEF1	0.441976887
PPFIBP1	7.485227552
PPHLN1	5.634431204
PPIC	4.17215668
PPL	7.302959849
PPM1D	3.921420084
PPM1H	4.96542277
PPM1J	1.349805563
PPM1L	0.973290157
PPP1R13B	3.809280259
PPP1R13L	5.346420991
PPP1R14C	3.212714729
PPP1R15B	5.928268901
PPP1R1A	0.130732185
PPP1R1B	0.181714278
PPP1R2	5.117753206
PPP1R3C	3.514333702
PPP1R9A	3.778396943
PPP2R2C	4.605994202
PPP2R3A	5.092328906
PPP2R3B	3.546221463
PPP2R3C	4.144463521
PPP3CA	4.683547717
PPP4R1L	2.51445315
PPT1	7.79144702
PRAF2	5.674851327
PRAME	8.906469027
PRCD	1.230444849
PRDM13	1.31668729
PRDM16	-0.109143367
PRDM7	2.705886101
PRDX2	7.252126543
PRDX4	7.085856595
PRELID2	1.592209868
PRELP	5.826791349
PREX1	7.63657425
PRKAB2	4.934378075
PRKACB	5.259396243
PRKAG2	3.254156059
PRKAR1A	8.755105958
PRKCA	5.160631729
PRKCE	4.740570981
PRKCSH	9.081175247
PRKD1	4.43765961
PRKD3	6.661760668
PRKY	2.693036678
PRLR	0.20718675
PRMT6	4.159265269
PROM2	5.973505965
PRPH	-1.599320322
PRPH2	-1.211323771
PRPS1	5.72219584
PRR11	3.208483221
PRR15L	-2.500221169
PRR19	2.301825402
PRR5-ARHGAP8	-0.482594834
PRRG1	4.478811513
PRRG2	1.244051425
PRRG4	2.223573586
PRSS12	1.870435903
PRSS16	0.824380265
PRSS22	2.028155839
PRSS3	4.267494204
PRSS33	5.574050145
PRSS8	5.226480176
PRTG	3.808969839
PSAP	11.44352657
PSAPL1	2.980903573
PSD2	1.51407081
PSD4	4.338102465
PSEN2	6.584374795
PSMB4	8.695964955
PSMC3IP	2.984605916
PSMG1	5.13899698
PSORS1C2	1.994444859
PSRC1	5.045927857
PTAR1	5.557754611
PTCH2	-0.58143078
PTGER3	1.924481768
PTGES	4.273103174
PTGR1	4.926678611
PTGS1	5.253502558
PTH1R	-0.218006665
PTK2	7.007808309
PTK6	4.426520053
PTN	0.905084057
PTPN18	6.086367111
PTPN2	4.398031042
PTPN3	3.701379719
PTPN9	6.057001218
PTPRD	-0.276461703
PTPRF	7.252791925
PTPRG	5.279957797
PTPRH	3.960799542
PTPRJ	7.026687062
PTPRK	3.936547061
PTPRM	7.006901279
PTPRR	0.918715142
PTPRZ1	6.796875988
PTRH2	4.729285862
PTTG1	5.626225397
PTTG1IP	9.074487544
PUF60	8.33067704
PWP1	6.003097848
PXMP2	2.429996199
PXMP4	4.532156346
PXN	8.263660414
PYCR1	7.020092448
PYDC1	-0.139394849
PYGM	-1.57461256
QDPR	7.150796606
QKI	6.936945768
QPCT	8.043877358
QPRT	6.134607021
QSOX1	7.761404995
RAB11FIP2	4.613009434
RAB11FIP3	5.855119811
RAB13	6.561831548
RAB17	5.647771884
RAB25	6.606996184
RAB26	-0.153852525
RAB27A	6.463650839
RAB27B	-0.333213933
RAB32	6.268957186
RAB3B	-2.118272867
RAB3D	5.982114463
RAB3GAP2	5.701649271
RAB3IP	2.183267454
RAB42	0.637538424
RAB6B	5.360962626
RAB7A	9.097387594
RAB8B	4.991058053
RABEP1	5.757409453
RABGAP1L	3.613602647
RABIF	4.714739901
RAD18	4.125081065
RAD23B	7.230004492
RAD51C	4.063859973
RAD54B	3.138446364
RAI1	6.948740952
RAI14	6.087480817
RAI2	0.48277273
RALGAPA2	2.821480289
RANBP10	5.957778485
RANBP17	1.759116533
RAP1GAP2	2.644586709
RAP1GDS1	5.618850865
RAP2A	5.960762412
RAP2B	6.690465989
RAPGEF5	2.604097475
RAPGEFL1	5.330627158
RARG	6.503366101
RARRES1	2.073783956
RASA3	6.693741782
RASAL1	3.380343013
RASAL2	4.984135545
RASGRF1	3.183055317
RASL12	1.720248957
RASSF10	-0.413548206
RASSF3	5.106071176
RASSF5	4.440126326
RASSF6	-1.737724982
RASSF7	3.879847061
RASSF8	5.357384376
RASSF9	-1.278206962
RB1	5.988600001
RB1CC1	5.976170586
RBL1	3.156592831
RBM12B	4.246520292
RBM45	3.07693387
RBM47	3.998086385
RBM8A	6.608563494
RBMS3	1.976974753
RBP1	4.174497517
RBP4	-1.801949179
RBP5	-0.83112796
RCAN1	7.238399093
RCAN2	2.194096835
RCBTB1	5.264266384
RCL1	4.065617006
RCOR3	4.768706988
RDH12	4.205435285
RDH13	4.220522328
RDX	6.658857069
RECQL	5.702487638
REEP1	-0.494007365
REEP5	6.77352959
RELL1	5.189421744
RELN	-0.571633506
RENBP	6.625503181
RERG	2.180262481
RET	1.129163838
RETSAT	7.226061272
REV3L	5.814591758
RFX5	5.851411001
RGL3	1.62023216
RGMA	1.781544274
RGN	-2.36381628
RGS1	6.207245025
RGS12	7.228117924
RGS20	5.125361175
RGS4	1.068575755
RGS5	4.406943048
RHBDL2	0.815104445
RHBDL3	-0.429462542
RHBG	-1.642012684
RHCG	7.397591391
RHEBL1	1.902507735
RHOBTB2	6.265421654
RHOBTB3	6.483963972
RHOD	5.218206263
RHOJ	5.004617465
RHOQ	7.560024338
RHOV	4.496176085
RIC8B	3.821683323
RILP	2.975867526
RILPL1	5.096420303
RIMBP2	-1.65470504
RIMKLB	4.428787858
RIMS3	3.635544039
RIN1	5.501174739
RIN3	5.796394354
RIOK2	4.425324596
RIPK2	4.542826475
RIPK3	2.618668041
RIPK4	6.025448778
RIT1	4.727983562
RLBP1	4.286005342
RMND1	4.094540685
RNASE2	-0.036866728
RNASE4	3.526138734
RNASE7	2.344693975
RNASEH2B	4.203156557
RNF112	-0.414933165
RNF114	6.872784729
RNF115	4.328218514
RNF138	4.36480758
RNF14	5.936155064
RNF141	5.292987221
RNF144A	6.460014463
RNF157	5.725371936
RNF165	-1.99166472
RNF175	3.233688506
RNF19B	5.977206672
RNF213	7.621731818
RNF216	6.368382252
RNF39	3.579609313
RNFT2	2.050312073
RNLS	2.635165027
RNMT	6.332518286
ROCK1	5.666109822
ROR2	1.60761422
RORA	3.214281406
RORC	3.024992424
RP1L1	-1.41921721
RP9P	3.929261278
RPAIN	4.507733121
RPH3AL	-0.11961731
RPL23AP7	2.421690487
RPL35A	8.680589503
RPP25	5.845778715
RPS27L	6.21253262
RPS6KA3	6.592334858
RPS6KA5	3.963963852
RPS6KA6	-1.696243373
RPS6KC1	4.842491087
RPTN	2.871985001
RPUSD3	5.888874244
RRAGD	5.864910027
RRBP1	8.44393329
RRM1	5.987261486
RRM2B	5.612755747
RRP15	5.319899096
RSAD2	2.890284499
RSPH1	-0.984944614
RSPH9	0.956137413
RSPO1	-1.531347228
RSPO4	2.634548321
RTN3	6.773709138
RTN4	7.708665543
RTP4	4.036290483
RTTN	4.921086328
RUNDC3B	-0.722829841
RUNX1T1	-1.452027952
RUNX2	3.255198518
RXRA	6.568835417
RXRG	5.976173644
RYBP	5.71555557
RYR1	3.837192167
RYR3	-0.871080903
S100A1	9.012484741
S100A14	7.773441776
S100A2	8.92359166
S100A3	2.413863722
S100B	9.023043977
S100P	1.690384518
S1PR2	5.516248101
S1PR5	2.291639254
SAA2	-0.952432959
SACS	6.060903673
SAMD11	-0.396286943
SAMD12	-1.156766547
SAMD13	1.839376753
SAMD4A	5.637449914
SAMD9	4.391937282
SAP30	2.982009215
SAP30L	4.924839142
SAT1	7.92822258
SATB2	4.056965887
SAV1	4.550272075
SBNO1	4.474727145
SBSN	10.115728
SCAMP3	7.36194319
SCARA3	1.896361778
SCARA5	0.088224422
SCARF2	5.662453156
SCCPDH	6.410751261
SCD5	2.252619484
SCEL	2.661646297
SCFD2	5.219497914
SCG2	4.553014527
SCGB1D2	-2.660583692
SCN3B	-0.203131992
SCN4B	2.856434544
SCN5A	-1.5508666
SCN7A	-1.977585767
SCNN1A	4.24744642
SCNN1B	3.256916773
SCNN1G	-0.709995735
SCRN1	6.632699944
SDC1	8.824340493
SDC3	9.610306715
SDC4	6.179550641
SDCBP	10.05949825
SDCCAG8	4.340108223
SDK1	1.643640296
SDPR	0.580766967
SDR16C5	3.592857268
SDR42E1	0.879537578
SDR9C7	2.327334838
SDS	2.923538968
SEC14L4	0.520687038
SEC14L5	0.354391275
SEC22C	5.018701149
SEC23A	5.750880808
SEC23IP	5.325659361
SEL1L	6.650608175
SELT	5.993593408
SEMA3E	4.042712201
SEMA3F	5.145865571
SEMA3G	1.769796838
SEMA4A	4.701404364
SEMA4G	3.051447924
SEMA5B	0.418349102
SEMA6D	4.086401099
SEPN1	8.486277867
SEPP1	5.874382879
SEPT2	8.424840674
SERHL2	0.820485483
SERINC2	6.046532141
SERPINA12	1.989100502
SERPINB12	1.763791527
SERPINB13	4.602220809
SERPINB3	6.649607831
SERPINB5	6.355507521
SERPINB7	3.245520596
SERPINB9	3.857535722
SERPINE1	5.55818887
SERPINE2	12.02786018
SERTAD4	-0.345522266
SETDB1	5.911711367
SETDB2	5.015811428
SEZ6L2	6.134611072
SF3B4	7.134496184
SFN	11.387866
SFRP1	7.857985884
SFRP5	0.222922918
SFTA1P	-2.566127457
SFTPD	0.342711763
SGCA	-1.126390092
SGCB	5.270873718
SGCD	6.04944274
SGCE	5.520180079
SGCG	-2.68617298
SGK2	-0.06485023
SGMS2	3.040108239
SGPP2	1.822922516
SGSM1	-1.29717706
SGTB	4.217670159
SH2B3	6.356729985
SH2D2A	3.279829774
SH2D3A	2.938054844
SH3BGRL2	2.022203271
SH3BP2	6.276620538
SH3BP5	6.276299244
SH3GL3	-2.275859288
SH3GLB2	5.912401987
SH3PXD2A	6.904307717
SH3RF2	3.560289511
SH3TC2	4.90448003
SH3YL1	3.787393656
SHANK2	-0.726662162
SHB	4.641660445
SHC1	8.672985605
SHC4	5.238607469
SHISA4	4.984838328
SHISA6	-2.473033151
SHISA9	-0.805880215
SHROOM3	2.919471156
SIAE	4.415359648
SIDT2	6.354774179
SIGIRR	5.048823239
SIGLEC7	0.858090055
SIKE1	5.266350529
SKA2	4.936072434
SKIL	3.417464097
SLC11A1	2.784628715
SLC12A2	5.008977715
SLC12A7	5.100232079
SLC13A3	5.354002078
SLC13A4	-1.37820988
SLC14A1	-1.248343423
SLC15A1	1.833625897
SLC15A4	5.596610748
SLC16A1	6.531446803
SLC16A11	-1.802204409
SLC16A14	0.561786162
SLC16A4	4.569368625
SLC16A7	0.907422297
SLC16A9	0.049958976
SLC18A2	-2.502201189
SLC19A1	5.423014445
SLC19A2	5.219579261
SLC19A3	1.916509776
SLC1A2	-0.421543983
SLC1A6	-0.965718787
SLC20A1	7.084542168
SLC20A2	5.318962624
SLC22A23	5.321466763
SLC22A3	0.850256301
SLC23A1	-1.058942743
SLC23A2	7.451161314
SLC23A3	-0.217601699
SLC24A3	1.899829159
SLC24A4	1.497429121
SLC25A10	4.484629554
SLC25A13	6.457095306
SLC25A18	-0.784001629
SLC25A24	5.457089478
SLC25A30	4.751812729
SLC25A32	5.769972728
SLC25A40	3.29883625
SLC25A44	5.884800023
SLC26A4	3.44415848
SLC26A7	-1.053493045
SLC26A9	0.799772013
SLC27A2	-0.337824025
SLC28A3	-0.665485549
SLC29A2	2.090731976
SLC2A1	7.614616117
SLC2A13	3.677159325
SLC2A14	0.983541805
SLC2A3	6.583541834
SLC2A4RG	5.995673837
SLC2A6	3.37820524
SLC2A9	1.813841227
SLC30A6	3.686765802
SLC30A7	4.890750046
SLC31A2	3.990106022
SLC35B4	6.008560609
SLC35D2	5.013393025
SLC35F1	4.219553964
SLC35F2	3.073253614
SLC35F3	-2.179444521
SLC35F5	4.921913812
SLC38A1	4.50526803
SLC38A10	7.666596097
SLC38A4	-1.809662519
SLC38A6	3.06485112
SLC38A7	4.500020726
SLC38A9	3.063410129
SLC39A13	6.534124873
SLC39A2	2.410832367
SLC39A6	8.272064311
SLC39A8	5.139615447
SLC40A1	4.194952162
SLC43A3	7.415341523
SLC44A2	7.035126325
SLC45A2	7.271601248
SLC46A1	4.882553374
SLC46A2	0.135460487
SLC4A11	2.290682073
SLC4A2	8.599385305
SLC5A1	1.958274016
SLC5A9	-1.16688048
SLC6A11	1.47745476
SLC6A14	2.637634405
SLC6A15	6.837249742
SLC6A17	6.461329033
SLC6A2	-1.865632868
SLC6A4	-2.087384228
SLC6A8	7.806913858
SLC7A2	4.209711155
SLC7A6	5.870602015
SLC7A6OS	3.721134015
SLC9A3R1	5.951503615
SLC9A9	2.005320352
SLCO3A1	3.952005926
SLCO4C1	-1.339668412
SLFN5	4.392502863
SLIT2	0.63997769
SLIT3	2.812256458
SLITRK4	-2.202956318
SLN	-2.393854242
SLPI	8.542663993
SLURP1	4.957695127
SMAD1	2.967811361
SMAD2	6.448417549
SMAD4	5.907199577
SMAGP	2.943758721
SMARCB1	6.670467675
SMARCC1	7.281633146
SMARCD1	6.781519502
SMCHD1	5.919885929
SMOC1	-1.468271741
SMOC2	2.767484658
SMPD3	3.197080901
SMPDL3A	4.216013748
SMS	6.814276788
SMURF2	3.896325852
SMYD3	4.009690902
SMYD5	5.842274177
SNAP23	6.039465432
SNCA	7.046336252
SNCAIP	-1.596370589
SNCG	3.238330171
SNHG4	1.155477269
SNRNP27	4.473833251
SNRPD1	5.386080689
SNRPE	5.422541641
SNTB1	5.807589477
SNURF	1.584260535
SNX10	6.320337363
SNX18	5.328056992
SNX21	4.819908566
SNX25	4.763436142
SNX27	5.811735693
SNX30	5.770733711
SNX5	6.237514736
SNX9	6.787804726
SOCS2	3.135148737
SOCS4	4.302897155
SOCS6	5.853905167
SOD3	3.973039574
SORBS2	4.833834304
SORCS1	4.863569039
SORD	5.399965807
SORT1	8.538107589
SOSTDC1	1.373314494
SOX10	9.466960223
SOX12	5.931714652
SOX13	6.937795269
SOX15	4.327118781
SOX30	-1.428464703
SOX5	3.725208775
SOX7	3.201691492
SOX9	4.864601975
SP100	5.994052058
SP110	4.715549018
SP5	-1.219883086
SP6	2.006871322
SPAG9	7.318692983
SPARCL1	6.649517452
SPAST	4.152118558
SPATA18	2.89538378
SPATA20	6.561458126
SPATA2L	3.997115146
SPATA5	3.766593385
SPATA6	2.674962379
SPATA9	-1.269511119
SPATS2L	6.638842875
SPDEF	-2.367606296
SPHK2	4.752359428
SPINK5	6.610406909
SPINT1	6.285263174
SPINT2	6.369218179
SPIRE1	6.636603772
SPNS2	4.033333001
SPOCD1	2.296029631
SPP1	9.904073319
SPRED1	6.972406315
SPRED2	6.356139604
SPRR1A	9.329987205
SPRR1B	10.610754
SPRR2G	7.606536622
SPRR4	1.563286752
SPRY2	7.144519191
SPRY4	7.666243205
SPSB1	6.286062567
SPTBN2	6.283205712
SPTBN5	0.808637794
SPTLC3	2.496740346
SQRDL	4.901465098
SQSTM1	9.379853846
SRD5A1	4.034653147
SREBF1	6.987147966
SREBF2	7.649372775
SRFBP1	3.291117206
SRGAP1	5.472146847
SRI	6.229116588
SRL	-1.797344121
SRM	8.055448362
SRPK2	5.854428874
SRPX	6.791447765
SRRD	4.715969942
SSBP4	6.142678206
SSH1	6.621907821
SSH2	4.730476233
SSH3	5.311560801
SSPN	3.350639545
SSX1	2.041929995
ST14	6.253096111
ST3GAL1	6.672204291
ST3GAL2	5.952105904
ST3GAL3	4.620365217
ST3GAL4	7.845930534
ST3GAL5	6.733481246
ST3GAL6	6.269220634
ST5	7.149834441
ST6GAL1	6.639387251
ST6GALNAC2	6.485416665
ST8SIA1	4.893063251
STAC2	0.622658052
STAG3	1.971208258
STAM	5.999494397
STAP2	4.705772631
STAR	-0.992948057
STARD10	5.664653559
STARD3NL	5.274554294
STARD5	3.458272592
STAT1	8.477463117
STAT2	7.400011177
STAT5A	6.224126814
STEAP3	4.509951443
STK10	7.168382651
STK32A	4.008728512
STK36	4.859214151
STK4	5.556996876
STMN1	7.898307513
STON2	1.885333485
STOX1	-0.646375132
STOX2	0.442222775
STRADB	4.838463584
STS	4.482257906
STX19	-1.684324491
STX1A	2.238080695
STX2	4.550706239
STX3	6.110925561
STX7	7.337884937
STXBP1	8.129749062
STYK1	-1.406781283
SUGT1	4.877606762
SULT1C2	2.840636107
SULT1E1	-2.801468543
SULT2B1	6.255332084
SUPT3H	2.882716477
SUPT4H1	6.227209542
SUPT7L	5.58854181
SUSD2	4.237044968
SUSD4	1.122750436
SV2A	4.398575247
SVEP1	1.575396961
SVIL	7.029777759
SWAP70	6.612541613
SYCE1L	-1.755872584
SYDE1	6.243882741
SYK	4.154443548
SYN2	-1.389003907
SYNE1	5.304088944
SYNE2	6.43766873
SYNPO2	3.572198406
SYT11	4.952702568
SYT14	0.858501694
SYTL1	4.156149821
TACC2	5.113231675
TACR1	-0.819073073
TACSTD2	6.596671744
TADA1	3.76690795
TAF1A	2.092333066
TAF5L	4.997073753
TAGLN3	-2.486418654
TAP2	7.358286037
TAS2R14	-1.264292813
TATDN3	4.217400622
TBC1D15	5.416217226
TBC1D16	7.242251484
TBC1D19	2.006264632
TBC1D24	4.779696562
TBC1D7	6.558991566
TBCB	6.505173255
TBCCD1	3.567866692
TBCE	4.280209165
TBL1X	4.725148441
TBL3	6.326795844
TBRG4	7.262294068
TBX1	0.517998366
TBX2	6.126970674
TBXAS1	3.038326144
TC2N	1.852869544
TCEA3	4.341718099
TCEAL2	-2.626391351
TCEAL7	-2.572460178
TCEB1	5.462060445
TCF25	7.164163125
TCF4	3.5820636
TCHH	0.700421035
TCTN1	4.480464716
TDRD7	5.024632658
TDRKH	2.918050373
TEAD1	7.006404537
TEAD2	5.816007601
TECPR2	5.832320275
TECR	7.1702975
TEF	4.793689498
TEPP	-1.202472855
TERF2IP	6.148962398
TESK2	4.092897833
TET1	1.85698094
TEX101	-2.136918289
TF	2.33025394
TFAP2C	5.112435145
TFB1M	3.304199837
TFB2M	4.641606624
TFCP2L1	2.721332993
TFEC	1.755833798
TFIP11	6.165341921
TFPT	5.244157097
TG	0.492622524
TGDS	4.74582086
TGFA	3.018126049
TGFBR1	6.486308637
TGFBRAP1	5.065074642
TGM1	7.967321826
TGM3	5.205075224
TGM5	2.776896466
TGOLN2	8.14599592
TGS1	5.358446555
THBD	5.707302542
THEM4	5.127392207
THNSL1	3.168192806
THNSL2	5.112306824
THRB	1.820874165
THSD4	2.241512476
TIAM1	5.399168871
TIGD4	0.056570423
TIMM17A	5.99155339
TIMP1	9.107368438
TIMP2	10.30704287
TIMP4	-2.251156423
TINAGL1	3.199754128
TIPRL	5.849649826
TJP2	4.359747705
TJP3	-0.785376378
TLE2	1.941169015
TLR5	1.092475251
TM4SF1	6.286931854
TM7SF2	4.699038902
TM7SF3	6.949471719
TMC4	-0.101271847
TMC5	-0.974894244
TMCC2	5.915363509
TMCC3	2.857776526
TMCO1	6.63650085
TMCO3	5.680971383
TMED8	4.107214306
TMEM100	-1.658043494
TMEM11	5.220764382
TMEM116	2.395273833
TMEM117	4.097311708
TMEM125	1.340309458
TMEM126B	4.121944904
TMEM132B	-2.518943809
TMEM133	3.103582647
TMEM134	5.173997466
TMEM139	0.331880738
TMEM140	5.949578138
TMEM147	7.23491632
TMEM150C	0.707221433
TMEM154	2.961226906
TMEM170B	2.88097849
TMEM182	2.27969115
TMEM184A	3.789575293
TMEM185B	4.918679096
TMEM19	4.947893472
TMEM198	3.335416737
TMEM200B	2.616189506
TMEM200C	-2.576688579
TMEM201	6.314477608
TMEM206	4.143638114
TMEM229B	6.078703611
TMEM231	3.952992546
TMEM30A	6.920613889
TMEM30B	1.859708355
TMEM33	6.616495893
TMEM39A	4.937790507
TMEM40	4.436290429
TMEM41A	4.892836784
TMEM45A	6.770161659
TMEM45B	3.742599532
TMEM47	3.033121725
TMEM5	4.751457665
TMEM50A	6.761013018
TMEM51	5.847017955
TMEM54	6.738752652
TMEM55A	5.504507118
TMEM56	2.901995018
TMEM60	4.299703522
TMEM61	-1.282691751
TMEM63C	-0.334996683
TMEM65	4.521572701
TMEM67	4.50446432
TMEM68	4.354921791
TMEM79	6.277331675
TMEM87A	6.664147964
TMEM8A	7.364417273
TMEM8B	3.580507839
TMEM91	2.692951315
TMEM97	5.261994303
TMEM99	3.662547049
TMF1	5.453070513
TMOD2	4.681997302
TMPRSS13	4.854980677
TMPRSS2	0.754367093
TMPRSS3	-1.644919302
TMPRSS4	4.91420859
TMPRSS6	-2.558925606
TMSB4Y	-1.277814943
TMTC4	4.360070288
TMX3	5.7481597
TMX4	6.071731733
TNFAIP8	2.885817318
TNFRSF10B	6.492213173
TNFRSF14	8.097932958
TNFRSF18	1.379337463
TNFRSF25	1.032389024
TNFSF4	2.152752707
TNFSF9	3.410679453
TNIK	3.987910629
TNK1	2.367125257
TNKS1BP1	7.599682488
TNN	3.090671715
TNNC1	-2.493535365
TNNI2	-0.713897033
TNNT2	-1.127761954
TNPO1	6.952281528
TNS1	7.043346398
TNS3	8.1645606
TNS4	5.919523451
TNXB	3.44914165
TOB1	5.424476172
TOR1AIP1	6.334955177
TOR1AIP2	4.215362255
TOX3	0.565593634
TP53AIP1	1.204407113
TP53BP2	5.803659948
TP53I11	4.856565785
TP53INP1	4.888720628
TP53TG3B	1.903921548
TP63	4.710643507
TP73	0.763691414
TPBG	3.750842451
TPD52L1	3.668927094
TPK1	1.188481015
TPM1	5.973479317
TPM3	8.88159716
TPP1	9.098819984
TPP2	5.942019588
TPPP3	4.148089571
TPRG1	1.652970429
TPRXL	1.94922325
TPSAB1	2.915303011
TPSB2	3.514312991
TPST1	4.210354104
TPTE	-0.089184538
TRA2B	6.898243267
TRAF1	5.020318667
TRAF4	6.556227491
TRAF5	4.678005035
TRAK2	6.858479351
TREM1	0.840164895
TRHDE	-1.812709904
TRIB1	7.309693787
TRIB2	8.259002349
TRIB3	6.616465911
TRIM23	3.539972402
TRIM27	6.50043314
TRIM29	8.968050646
TRIM37	4.934950325
TRIM38	4.506613869
TRIM44	5.698192785
TRIM6	2.653869344
TRIM63	5.795266043
TRIM7	3.516636788
TRIM9	4.583809961
TRIP13	4.329555102
TRMT12	4.727193049
TRNP1	4.968166692
TROVE2	5.656381535
TRPS1	4.154213749
TRPV2	7.275305717
TRPV6	-1.508491203
TSC22D1	7.463147962
TSC22D3	5.428798969
TSEN15	5.009698357
TSHZ2	-0.832012228
TSKU	5.724739087
TSN	6.960340017
TSNAX	6.050732274
TSNAX-DISC1	-2.79916161
TSPAN10	6.440706496
TSPAN12	0.989038719
TSPAN13	2.883070909
TSPAN18	2.529197793
TSPAN3	7.944276168
TSPAN4	7.318729805
TSPAN5	0.660470381
TSPAN8	-1.802788706
TST	4.672567826
TSTD1	2.922471784
TTBK2	2.258386052
TTC22	1.912297169
TTC23	4.233581416
TTC23L	0.061477063
TTC30B	2.627640245
TTC39B	1.445126879
TTC7A	4.682468399
TTC7B	5.607035299
TTC9	2.519730413
TTLL6	-1.27466034
TTR	1.813573573
TTYH2	6.525369211
TTYH3	9.485296464
TUBA1A	7.963632891
TUBA4A	7.809207741
TUBB2B	5.448963586
TUFT1	4.397506787
TULP4	5.95077456
TUSC3	5.123069903
TWIST2	1.048569335
TXNDC12	6.414678755
TXNIP	7.58911245
TXNRD1	6.386613025
TYMS	6.851911386
TYR	9.496199923
TYRO3	6.872927657
TYRP1	8.908280566
TYW3	4.747681778
UBA2	7.080360031
UBAC1	5.261312024
UBAP2L	7.919413522
UBASH3B	4.273576292
UBE2B	5.211239306
UBE2E1	5.966605812
UBE2J1	6.178212538
UBE2Q1	6.766856989
UBE2QL1	-0.453080131
UBE2W	4.507033209
UBFD1	6.781116019
UBIAD1	5.401106652
UBL3	8.055944966
UBXN2B	4.666910092
UBXN8	3.99220193
UCHL5	4.659095132
UCN	-1.804260115
UGCG	4.730136688
UGDH	5.529856231
UGGT1	6.610469916
UGGT2	4.970532635
UHMK1	4.162718756
UHRF1BP1	5.407328911
UNC5B	4.882137034
UNC80	3.768478697
UNC93A	0.889121006
UPB1	-2.376978502
UPP1	6.665218158
URB1	6.653329252
URB2	4.796858269
UROD	6.67929521
USP11	7.128832537
USP18	4.272840082
USP2	4.06577569
USP27X	3.081978384
USP31	4.386366402
USP32	6.199519695
USP48	6.753853257
USP8	5.817741716
UTP18	5.574582696
UTP23	4.704030355
VAC14	6.526259295
VAMP8	6.284199453
VANGL2	5.501304733
VARS2	6.31651298
VASH2	-1.23964775
VAT1	9.827316187
VAV3	4.212560624
VAX2	1.228962036
VCPIP1	5.121390368
VDR	4.853924827
VEPH1	3.79792412
VEZF1	5.889686416
VGLL3	1.764984432
VIM	12.1873192
VIPR1	1.98163519
VIT	-0.233014119
VLDLR	5.830766949
VN1R1	-0.888086071
VPS13D	6.025683504
VPS18	6.595687167
VPS33A	5.144017581
VPS41	6.072076751
VPS72	5.7995068
VPS8	5.220393313
VSIG10L	5.306785428
VSIG2	-2.652749089
VSNL1	2.232845106
VTCN1	-2.05114214
VTI1B	5.646270863
VWA5A	3.66714911
WARS	9.559708367
WASF1	3.481390741
WBP11	6.967865962
WBP2NL	-0.839783516
WDFY1	7.245088581
WDFY2	3.93527309
WDR1	9.041348706
WDR12	5.196927363
WDR26	7.240149382
WDR3	6.270787813
WDR35	5.076895412
WDR54	3.900524311
WDR63	2.786936293
WDR66	1.546521428
WDR81	6.898453131
WDR91	6.301265096
WDYHV1	3.757948589
WFDC12	4.085068014
WFDC2	0.556374643
WFDC3	-2.092733066
WFDC5	4.741404073
WHSC1	6.243721829
WHSC1L1	5.503242766
WIPF1	7.358039448
WIPF3	2.750787997
WIPI1	7.202494265
WISP1	1.222483179
WISP3	-0.336490888
WNK2	3.404425254
WNK4	5.257216447
WNT10A	1.777108287
WNT10B	1.156441135
WNT11	-0.494593297
WNT16	-0.753350312
WNT2B	-0.613173431
WNT4	2.868114542
WRB	4.646240275
WSB2	6.774545383
WSCD2	-2.778846554
WWC1	3.574645349
WWC2	4.572028101
WWTR1	5.879087852
XBP1	7.246135959
XDH	0.158158676
XG	2.25953674
XKRX	0.998721929
XPNPEP2	-0.434729385
XPR1	5.185912068
XRN1	5.136877453
YBX2	-0.850968041
YIF1B	6.300203767
YME1L1	7.114082653
YOD1	4.678101759
YPEL1	2.543565414
YRDC	4.892305858
YTHDF3	6.50704734
ZADH2	5.246820597
ZBTB10	4.69243146
ZBTB16	-2.323216503
ZBTB2	3.966905881
ZBTB37	0.472786632
ZBTB41	4.393914406
ZBTB7B	6.387250866
ZBTB7C	3.598371179
ZC3H10	3.420874864
ZC3H12B	-0.759544179
ZC3H13	8.463162829
ZC3H14	5.290212334
ZC3H7A	6.306647962
ZC3HAV1	5.933487752
ZC3HC1	5.015892804
ZCCHC24	6.60478058
ZCCHC3	5.453912685
ZCCHC6	4.344341233
ZCCHC9	4.379850779
ZDHHC13	3.214750041
ZDHHC14	4.294808173
ZDHHC15	-0.50539739
ZDHHC3	5.941013165
ZDHHC4	5.850358444
ZEB2	6.842184039
ZFAND2A	4.309844299
ZFP36L2	6.957699722
ZFP82	2.10956953
ZFX	4.474755672
ZFYVE16	6.653109355
ZG16B	-0.330193331
ZKSCAN2	3.780317033
ZMAT3	4.275590904
ZMYM5	4.402064754
ZNF107	2.521436068
ZNF117	4.303323859
ZNF124	1.812792363
ZNF175	2.591304576
ZNF185	5.896139553
ZNF189	3.802063868
ZNF204P	-1.850778508
ZNF225	1.734305238
ZNF239	1.164496525
ZNF24	6.834502393
ZNF254	3.298910679
ZNF267	3.524209274
ZNF273	1.609369146
ZNF275	4.891289965
ZNF280A	2.296749921
ZNF280B	3.607295803
ZNF280C	2.293290116
ZNF281	4.099143879
ZNF283	1.945307535
ZNF3	4.740564344
ZNF333	3.851304067
ZNF362	6.480618011
ZNF382	1.171741381
ZNF385A	6.453140038
ZNF385D	-2.174967565
ZNF391	0.867706103
ZNF394	4.490621869
ZNF396	0.330043631
ZNF436	4.303928254
ZNF496	4.548978445
ZNF497	1.274896445
ZNF518B	4.741118279
ZNF527	1.716414178
ZNF529	3.724487715
ZNF557	2.984714336
ZNF570	1.259000979
ZNF595	3.848753151
ZNF597	0.898408758
ZNF599	1.811650851
ZNF618	5.288218967
ZNF621	5.526429187
ZNF622	5.317902869
ZNF626	1.67714177
ZNF641	2.519601549
ZNF644	5.127695014
ZNF662	1.95594117
ZNF664	6.920780449
ZNF669	2.061970479
ZNF670	1.76338297
ZNF681	0.145947787
ZNF682	-0.269505925
ZNF689	5.078498789
ZNF696	4.372671222
ZNF697	6.338346407
ZNF70	3.559537254
ZNF704	4.880022016
ZNF711	1.262360712
ZNF74	4.756233473
ZNF746	5.037768148
ZNF750	4.820951841
ZNF764	3.390149429
ZNF780A	3.71472801
ZNF785	3.057958558
ZNF789	2.222660451
ZNF792	2.094149394
ZNF814	3.227809357
ZNF827	3.00795094
ZNF91	3.379475425
ZP1	-1.98406147
ZSCAN21	3.667766842
ZSCAN29	4.338328861
ZZZ3	5.350567298
