# Supplementary material for: Synergy from gene expression and network mining (SynGeNet) method predicts synergistic drug combinations for diverse melanoma genomic subtypes
Source: NPJ Syst Biol Appl. 2019 Feb 26;5:6. doi: 10.1038/s41540-019-0085-4 (PMC6391384; doi:10.1038/s41540-019-0085-4)
Supplement: Supplementary file 2 — Dataset 1 [file 41540_2019_85_MOESM2_ESM.zip › SynGeNet/GeneExpression/twtlogcpm.txt]

A1BG	4.404457843	
AACS	5.077316843	
AAK1	5.111879148	
AATF	6.772714812	
ABCA4	-0.955975195	
ABCA8	2.282927284	
ABCA9	1.28336703	
ABCB5	5.803680996	
ABCC2	4.646394475	
ABCC3	1.953408192	
ABCC4	3.879683956	
ABCC8	-2.312602257	
ABCD1	7.78561517	
ABCF2	6.945817566	
ABHD2	7.156121996	
ABHD5	4.417484986	
ABI2	5.820415939	
ABL2	7.27817344	
ABLIM1	5.802708531	
ABO	-2.436409944	
ABR	8.332265592	
ACAA2	5.699781974	
ACACA	6.040910931	
ACACB	4.607619237	
ACAD8	4.499242162	
ACAD9	5.598979251	
ACADVL	8.061233401	
ACAP2	5.297325892	
ACAT2	4.443147203	
ACBD5	4.483278218	
ACBD6	5.242854461	
ACER1	0.330481721	
ACER2	-0.116313466	
ACO1	5.256804076	
ACOT1	4.953987896	
ACOT7	7.90487485	
ACOT9	5.150964365	
ACOX1	5.637093361	
ACOX2	0.853912947	
ACP5	7.907893171	
ACSBG1	3.348334747	
ACSF2	4.681960002	
ACSL1	6.385522357	
ACSM1	-2.802489498	
ACSM3	-0.200567125	
ACSS2	5.791902203	
ACSS3	2.214384816	
ACTA1	-0.994407337	
ACTA2	6.818984322	
ACTC1	-0.732355154	
ACTG2	4.659706985	
ACTL6A	5.571687882	
ACTR2	7.8887452	
ACTR8	4.824795474	
ACVR1B	5.330188541	
ACVR2A	3.717677285	
ADAM10	6.223138533	
ADAM12	4.725450171	
ADAM33	1.716198417	
ADAMDEC1	1.384137518	
ADAMTS15	0.199367734	
ADAMTS2	4.169863762	
ADAMTS8	-0.256260416	
ADAMTSL1	1.463203756	
ADAR	8.602906009	
ADCY4	1.876869229	
ADCY5	0.715659175	
ADCY8	-1.855674564	
ADCY9	5.944652436	
ADCYAP1R1	-2.060382281	
ADH1B	1.665876963	
ADIPOQ	-0.439624269	
ADO	5.227617353	
ADORA1	1.814223054	
ADORA3	2.429849498	
ADPRH	4.595857821	
ADPRHL1	2.141335982	
ADRB1	-2.258076925	
ADSL	6.506106803	
AEN	6.227925658	
AFAP1L1	4.984489719	
AFF3	4.80761347	
AGAP11	1.222020473	
AGER	1.895994331	
AGFG2	4.53503298	
AGK	5.235789559	
AGPAT3	7.108382069	
AGPS	5.669508987	
AGR2	-0.473296089	
AGTR1	-1.437034141	
AHCYL2	6.688073077	
AHNAK	9.59615031	
AIFM2	5.360217469	
AIM1	4.798830252	
AIM1L	2.154787757	
AIM2	3.319436567	
AIP	6.794646032	
AK2	7.532631761	
AK3	5.452394723	
AK5	2.849839566	
AK7	-1.268452121	
AKAP1	5.539054771	
AKAP13	6.677378507	
AKAP7	2.622924553	
AKIRIN2	4.978336062	
AKNA	5.061471171	
AKR1B1	6.929658305	
AKR1C1	2.367822955	
AKR1C3	2.038193243	
AKT3	6.137093453	
ALAS2	-2.999473878	
ALDH1L1	0.580971371	
ALDH1L2	4.28106521	
ALDH2	5.224086753	
ALDH3A2	5.733604828	
ALDH3B1	5.840670034	
ALDH3B2	5.384238758	
ALDH5A1	4.356754745	
ALDH6A1	3.121446705	
ALDH9A1	6.922566913	
ALK	4.05054285	
ALOX12	0.182170015	
ALOX12P2	-2.14837936	
ALOX15B	1.31697021	
ALS2CL	3.396044704	
ALX1	4.388579791	
AMBRA1	6.09345313	
AMD1	6.401692648	
AMMECR1L	5.980045621	
AMOTL1	6.572678527	
ANGEL1	4.908806954	
ANGPTL1	-0.510446288	
ANGPTL6	-0.02784148	
ANGPTL7	5.427624792	
ANK3	2.32561067	
ANKFN1	-1.281359756	
ANKH	5.924105655	
ANKRD10	6.190966266	
ANKRD13C	4.453640207	
ANKRD28	7.0220763	
ANKRD39	4.582949067	
ANKRD40	6.173731759	
ANKRD44	3.182949624	
ANKS6	4.766467198	
ANLN	5.677231222	
ANO1	4.673554794	
ANO9	3.021912315	
ANP32A	7.294404049	
ANP32E	6.120006441	
ANXA3	3.441209538	
ANXA5	10.21387857	
ANXA8L1	-2.776847571	
AOC3	3.371855009	
AOX1	1.253225042	
AP1M1	7.02471487	
AP1M2	2.452128389	
AP1S2	7.92597672	
AP2B1	8.19680399	
AP3B2	1.698783451	
AP3M2	5.961164565	
APBA2	5.053471103	
APH1B	4.717758776	
APOBEC3B	3.818225631	
APOBEC3C	5.176384716	
APOBEC3G	4.181844566	
APOL2	6.062592785	
APOL6	5.910926076	
APOM	1.64206131	
AQP11	1.740005893	
AQP5	2.056321705	
AR	-1.681693786	
ARAF	5.873668545	
ARF3	8.409742201	
ARF4	7.771331811	
ARHGAP18	4.571998832	
ARHGAP23	5.636024978	
ARHGAP32	5.354406906	
ARHGAP4	5.529449085	
ARHGAP6	1.626067376	
ARHGAP9	3.135845757	
ARHGDIA	9.640302756	
ARHGEF11	7.718980318	
ARHGEF19	3.903684344	
ARHGEF5	3.403428507	
ARID5A	5.273038095	
ARL17B	-2.725278205	
ARL5B	2.365046048	
ARMC7	4.339179664	
ARMC9	5.614214437	
ARMCX3	5.728763018	
ARNT2	7.266915603	
ARPC1B	9.608132622	
ARPC5	7.443274979	
ARPP19	7.218248251	
ARRB2	5.061761242	
ARSB	5.27918275	
ARSE	3.524330963	
ARSF	-1.610734128	
ARX	0.482023518	
ASAH1	8.536514663	
ASAP1	6.730256936	
ASAP3	4.33390944	
ASB9	4.066917412	
ASF1B	5.030127678	
ASIP	-1.281013311	
ASPHD1	2.913498581	
ASPM	4.505864112	
ASS1	4.153174441	
ASXL1	6.925398912	
ATE1	2.65315105	
ATF7IP	4.905433648	
ATG16L2	3.533184968	
ATG9B	1.615137023	
ATIC	7.093901022	
ATL1	2.962216984	
ATL2	5.061771437	
ATOX1	7.039649361	
ATP10A	6.286505327	
ATP11A	6.507066595	
ATP13A3	6.110506013	
ATP13A5	-2.915470152	
ATP1A2	1.446470595	
ATP1B1	5.801386516	
ATP2B2	-0.695662585	
ATP2C1	6.578225792	
ATP2C2	1.516301923	
ATP5S	2.296219663	
ATP6V0A2	4.915395491	
ATP6V0A4	2.927149515	
ATP6V0E2	6.699501338	
ATP6V1B1	2.530601351	
ATP6V1B2	8.755776834	
ATP6V1C1	7.020820335	
ATP6V1C2	2.819136946	
ATP6V1G1	7.217247375	
ATP8B1	2.72001901	
ATP8B2	6.894597438	
ATP8B3	2.486616093	
ATP9A	5.659711643	
ATXN1	5.185616565	
AURKA	5.015833929	
AURKB	4.79387513	
AUTS2	4.819851749	
AZGP1	5.283111142	
AZI2	4.923865338	
AZIN1	7.218213242	
B3GALT5	-2.422738463	
B3GALT6	5.334272352	
B4GALT6	4.266092329	
BACE2	8.622435337	
BAG5	5.536663562	
BAHCC1	6.40371109	
BAIAP2L1	5.158348305	
BAIAP2L2	5.325509194	
BAMBI	6.859300517	
BARX2	2.336015423	
BATF2	4.164113997	
BAX	6.476876715	
BBOX1	1.542691511	
BBS12	3.036638006	
BBS5	4.680410437	
BBS9	3.949707838	
BBX	5.301199112	
BCAM	6.091605662	
BCAT1	2.691558206	
BCAT2	4.784399304	
BCKDHB	3.472479038	
BCL11A	2.733961773	
BCL11B	3.011279184	
BCL2	5.752928732	
BCL2A1	5.691755891	
BCL2L12	4.643680654	
BCL2L13	6.750551187	
BCL2L14	-1.95415793	
BCL6	4.823115529	
BEST1	5.768403476	
BEST4	-1.21309424	
BFAR	6.930912006	
BICD1	3.713154933	
BIRC3	4.311157696	
BIRC5	4.77479288	
BLM	3.565880915	
BLVRA	5.993146626	
BMP1	6.248817018	
BMP2	1.369483454	
BMP2K	3.866870093	
BMP4	2.581475547	
BMP6	1.447230128	
BMP8B	4.292861751	
BMPR1A	4.132023139	
BMPR1B	2.97902334	
BMPR2	6.534814127	
BMX	2.744099185	
BNIPL	3.202389951	
BOC	4.968399821	
BOLA3	4.4668638	
BPGM	4.55705374	
BRAF	2.561676906	
BRCA2	2.577737918	
BRI3	7.478644512	
BRI3BP	2.23056853	
BSPRY	1.846404778	
BST2	7.551292254	
BTBD11	2.502759574	
BTBD16	-2.618705065	
BTC	-1.737650142	
BTG1	7.51701927	
BTG2	5.311769097	
BTG3	5.003544703	
BTN2A1	5.225813893	
BTN2A2	5.780650949	
BTN3A2	6.272136666	
BTNL9	1.969872538	
BUB1	4.689853603	
BUB1B	4.367772089	
BVES	3.066821065	
C10orf11	3.393361896	
C10orf2	4.956232905	
C10orf82	-0.505059024	
C10orf88	2.976891019	
C10orf90	4.695679601	
C11orf24	7.608921716	
C11orf45	0.809622554	
C11orf80	3.797846745	
C11orf84	5.260688327	
C12orf49	5.342052343	
C12orf54	-2.455632758	
C12orf76	4.026670592	
C14orf169	4.944517848	
C14orf180	-2.883975283	
C15orf57	4.142300079	
C15orf62	1.142330871	
C17orf51	4.425406479	
C17orf89	4.872559829	
C18orf25	4.721321836	
C18orf54	2.360992256	
C19orf12	5.910447012	
C19orf66	5.715147525	
C1GALT1	3.993936694	
C1orf106	3.26847503	
C1orf115	3.640571591	
C1orf116	3.777027921	
C1orf210	-0.337276448	
C1orf216	5.875539731	
C1orf226	2.356676501	
C1orf43	8.183452222	
C1orf61	-1.089410275	
C1orf68	1.768845412	
C1QA	7.21813747	
C1QB	7.248177837	
C1QC	7.002577044	
C1QTNF6	5.706263975	
C1QTNF7	0.403640127	
C1RL	4.043243823	
C2	6.796269259	
C20orf196	1.684443864	
C20orf27	6.411349484	
C21orf33	6.547069986	
C22orf23	2.07611743	
C22orf31	-2.210162593	
C2CD2	3.822549066	
C2CD3	4.948885976	
C2orf15	-0.829907576	
C2orf40	0.88341894	
C2orf54	2.160853014	
C2orf82	0.632932982	
C3AR1	3.110888404	
C3orf38	4.064606223	
C3orf52	1.553764031	
C3orf58	3.49229541	
C3orf67	2.042840939	
C4orf46	3.595601519	
C4orf48	4.249209686	
C5orf15	6.191002828	
C5orf22	5.537629339	
C5orf24	5.756186077	
C5orf30	4.681323635	
C5orf46	-0.127845707	
C6	-1.439523364	
C6orf1	6.19548077	
C6orf141	-0.975877929	
C6orf163	-1.524911104	
C6orf226	3.392608564	
C6orf62	7.410187642	
C7	1.439847578	
C7orf49	5.45134547	
C7orf57	-1.579289789	
C8orf22	-2.824566065	
C8orf46	3.70812489	
C9orf24	-1.846046721	
C9orf40	2.666195023	
C9orf47	-2.75876919	
C9orf64	3.85028532	
C9orf72	2.663038224	
CA12	4.838542414	
CA14	6.494264822	
CA3	-2.398288952	
CA5B	4.195687021	
CA6	0.766938573	
CABLES1	8.173105367	
CACNA2D2	1.832840437	
CACNB2	-0.786576278	
CADM1	5.660056082	
CADM2	-1.920973652	
CALCOCO1	6.070069937	
CALM3	8.333829337	
CALML3	7.117554991	
CALU	8.75463351	
CAMK2B	-0.057347417	
CAMK2D	5.296486825	
CAMK2N2	0.855073639	
CAMK4	-0.525260527	
CAMKK1	3.510877276	
CANX	9.651497979	
CAP1	8.556705214	
CAPN13	-2.972200336	
CAPN3	8.351979789	
CAPN5	6.759137379	
CAPN6	1.815809612	
CAPN8	-2.890794339	
CAPNS1	9.006620722	
CAPNS2	2.812192414	
CAPRIN1	7.996145887	
CAPZA3	-2.840465831	
CARD11	2.650994109	
CARD8	4.926806131	
CASK	4.945500816	
CASP8	4.110534486	
CASQ2	-0.324622797	
CASZ1	4.278545747	
CAT	5.349380406	
CATSPERG	-1.224200104	
CBFB	6.017353945	
CBLB	4.396026232	
CBLN2	-0.492173411	
CBX2	4.587456608	
CBX3	8.109538537	
CBX4	6.507841527	
CC2D1B	6.481681425	
CCBE1	0.048382911	
CCDC127	4.622184803	
CCDC140	1.732830081	
CCDC43	4.959726805	
CCDC6	5.319128962	
CCDC78	3.172010617	
CCDC82	4.289813912	
CCDC85A	0.157117741	
CCDC88A	5.190290306	
CCKBR	0.276617156	
CCL18	4.410020567	
CCL26	-2.440816271	
CCL27	-2.01343212	
CCL3L3	-1.953057272	
CCL4	3.120129107	
CCL5	5.952571528	
CCL8	1.326846527	
CCNA2	4.496513173	
CCNB1	5.853411957	
CCNB2	4.772187011	
CCND1	9.69654904	
CCNE1	3.502288382	
CCNE2	2.775426122	
CCNG2	4.872951449	
CCR1	2.893598151	
CCR7	2.200822085	
CCRL2	0.551786721	
CD163	4.888487014	
CD180	1.468136464	
CD1A	0.493424223	
CD2	3.662109597	
CD207	1.073335282	
CD22	3.823186905	
CD226	-0.683150533	
CD24	5.631033819	
CD244	0.528390774	
CD247	2.118537771	
CD27	3.551161978	
CD274	0.362987848	
CD276	7.794074799	
CD28	1.288411153	
CD300LF	0.671655101	
CD300LG	0.045578606	
CD320	6.950751921	
CD34	4.904428313	
CD36	4.549680105	
CD37	4.048791237	
CD38	1.241448234	
CD3D	2.844929055	
CD3E	4.246340031	
CD44	10.30442666	
CD47	6.567889453	
CD48	3.218438847	
CD53	4.314476733	
CD63	11.47272682	
CD7	3.588527966	
CD79A	3.771938644	
CD80	-1.048050829	
CD83	4.959480023	
CD84	0.963503637	
CD86	2.687197085	
CD8A	4.347818287	
CD96	1.807729391	
CD99L2	7.037782465	
CDC14B	4.203738796	
CDC25A	3.79962149	
CDC25B	7.24033661	
CDC25C	2.353344081	
CDC27	5.823795124	
CDC42	7.743613394	
CDC42BPA	6.199358455	
CDC42BPG	3.214454049	
CDC42EP3	5.882470163	
CDC42SE2	5.177722215	
CDC45	4.264412884	
CDC6	4.819140404	
CDC73	5.06317232	
CDCA2	3.424187005	
CDCA3	4.084939319	
CDCA5	4.979447986	
CDCP1	4.441596258	
CDH19	5.810527145	
CDH22	1.170487175	
CDHR1	2.708543116	
CDHR3	0.950440829	
CDK1	4.844816108	
CDK10	5.443379921	
CDK12	5.772623849	
CDK2	8.696551176	
CDK4	7.904283551	
CDK5R1	6.07576148	
CDKL2	0.16593059	
CDKN2A	4.597738227	
CDKN2AIPNL	4.590046518	
CDKN3	3.549900144	
CDO1	0.816440493	
CDS1	2.179848794	
CDS2	5.793092776	
CDV3	7.300684979	
CDYL	5.63674256	
CEACAM5	2.078981606	
CEACAM6	2.30780615	
CEACAM7	-2.067728847	
CEBPA	4.392246788	
CELF2	6.984251608	
CELSR1	6.372989979	
CELSR3	3.178989642	
CEMP1	4.775349352	
CENPA	3.29671128	
CENPE	3.367205401	
CENPF	6.615282181	
CENPH	3.39042754	
CENPI	1.678474783	
CENPL	3.424838015	
CENPM	4.241388353	
CENPN	5.114965469	
CENPO	3.308851394	
CENPW	3.372209652	
CEP55	4.241753245	
CEP72	2.802562291	
CEP97	2.333386215	
CES3	1.151462574	
CFD	3.489522097	
CFH	4.601881664	
CFLAR	4.637799991	
CFTR	-0.394120057	
CGB7	-0.675986261	
CGGBP1	6.592310681	
CGN	3.263676068	
CGREF1	4.136678216	
CHAC2	1.147303518	
CHAD	2.335643595	
CHAF1A	5.565260008	
CHCHD3	6.260285939	
CHDH	0.681609764	
CHEK1	3.491273991	
CHI3L1	4.16022375	
CHI3L2	3.114317384	
CHIT1	2.505309932	
CHKA	6.132580524	
CHM	4.388151055	
CHMP4C	0.898694653	
CHN1	4.272484854	
CHP2	-0.061252068	
CHPF2	6.879825792	
CHRDL1	2.993066681	
CHRM3	-0.044622329	
CHST10	5.02646929	
CHST11	5.760256517	
CHST13	-0.314579666	
CHST14	5.554493717	
CHST15	3.363016915	
CHST6	4.395414842	
CHSY3	3.903949232	
CHUK	4.205284288	
CIDEA	1.084475927	
CILP	2.585893326	
CINP	5.216113784	
CIRBP	8.469824983	
CISD2	5.071818465	
CITED1	5.789107797	
CITED4	3.232860072	
CKAP2L	2.981246217	
CKAP5	6.994906216	
CKLF	4.439419446	
CKM	-0.547500595	
CKMT1A	2.584008954	
CKMT2	2.456410692	
CKS2	5.067097062	
CLASP1	6.35966215	
CLCA2	5.864326602	
CLCA4	0.792081291	
CLCN3	6.306718424	
CLCN5	5.110327136	
CLCN7	9.198877513	
CLCNKB	-1.234816329	
CLDN1	5.416459563	
CLDN10	-1.146494336	
CLDN11	3.967713849	
CLDN18	-1.802061217	
CLDN19	0.481045837	
CLDN3	-1.068359495	
CLDN4	3.370944326	
CLDN7	1.612752108	
CLDN8	-1.70034358	
CLEC12A	0.226260325	
CLEC2D	4.932951601	
CLEC4E	0.89997822	
CLEC4F	-1.84830126	
CLEC4GP1	-2.335755601	
CLEC7A	1.985655389	
CLIC5	0.472951959	
CLIC6	0.947444179	
CLN5	4.801336838	
CLN6	7.218310603	
CLP1	4.118966164	
CLPX	4.895547658	
CLSPN	3.098072875	
CLSTN2	0.197308399	
CLVS1	-1.223496548	
CLYBL	2.768264973	
CMA1	-1.767044467	
CMKLR1	3.613700091	
CMPK2	2.797580845	
CMTM1	1.818348046	
CMTM3	6.432196694	
CMTM8	0.976782309	
CMYA5	0.946284328	
CNDP1	3.626208632	
CNDP2	8.009487019	
CNGA1	-1.699281818	
CNIH3	5.175441564	
CNKSR1	1.689579303	
CNN1	2.004336037	
CNNM1	4.040115172	
CNP	8.659742399	
CNPY3	6.741407742	
CNST	5.025953221	
CNTN2	-1.245233664	
CNTN4	1.951500894	
CNTNAP3	1.57566987	
COBL	3.863222595	
COBLL1	4.138640728	
COCH	1.068543334	
COG2	5.368661517	
COL14A1	5.166601194	
COL17A1	6.431363579	
COL21A1	0.167416448	
COL23A1	1.113023715	
COL28A1	0.009851086	
COL4A1	7.960162681	
COL4A3BP	5.727018419	
COL4A5	3.864843559	
COL4A6	1.337009581	
COL7A1	5.520432864	
COMMD10	3.780046789	
COPA	8.489044838	
COPS8	6.716776519	
COQ10B	4.797981313	
COQ2	3.408462941	
CORIN	-0.809988213	
CORO1B	7.621440239	
CORO1C	7.849781947	
CORO6	1.29970448	
COTL1	8.077505581	
CPA2	1.864620102	
CPA3	0.55282741	
CPA4	2.562532249	
CPAMD8	1.366658187	
CPE	3.677865797	
CPEB1	3.046060614	
CPEB2	6.893683694	
CPEB3	1.105040279	
CPN1	3.74794392	
CPPED1	5.995319943	
CRAT	5.628644228	
CREB1	4.930402481	
CREB3L4	3.788761425	
CREG1	5.976322122	
CREM	4.230433825	
CRIM1	4.671770418	
CRISP3	-2.376235615	
CRTAC1	7.050199189	
CRTAM	0.314715554	
CRTAP	8.983887775	
CRYGS	0.154115973	
CRYL1	6.418164879	
CS	7.844997687	
CSAG2	2.176548571	
CSDC2	0.664212888	
CSF3R	2.462587573	
CSGALNACT2	4.212294303	
CSK	7.12480764	
CSNK1D	7.81728626	
CSNK1G2	6.73292836	
CSPG5	3.327438328	
CSRNP2	5.263580363	
CSRNP3	-2.347947596	
CST6	2.695227289	
CST7	3.716335244	
CTBP2	6.082200991	
CTDP1	5.582843722	
CTDSPL	6.294233736	
CTHRC1	6.221125592	
CTLA4	1.469826973	
CTNNA2	2.505343326	
CTNNBIP1	6.1142394	
CTNND2	-1.896785633	
CTNS	5.414687074	
CTSA	8.897379814	
CTSB	11.2957417	
CTSD	11.11518392	
CTSG	0.720834639	
CTSS	6.100777825	
CTSW	3.317309684	
CTSZ	9.446223464	
CTTN	8.864736577	
CUBN	4.101853845	
CUEDC1	4.410319943	
CUTA	8.021768252	
CUX2	-0.024161819	
CWH43	2.499824201	
CXADR	1.693560534	
CXCL1	3.986220192	
CXCL10	4.655120897	
CXCL11	2.115701566	
CXCL12	5.219309061	
CXCL13	3.751648078	
CXCL14	8.145418238	
CXCL2	0.930736929	
CXCL9	5.513746824	
CXCR3	2.850680206	
CXCR4	4.566182916	
CXCR6	2.132447638	
CXorf36	3.006614284	
CXorf38	2.99418567	
CXorf65	-0.188912751	
CXXC5	5.552259762	
CYB561	5.657563707	
CYB561D1	4.170248785	
CYB5A	4.35084793	
CYB5D1	4.111129048	
CYB5RL	2.188334912	
CYBA	7.202935868	
CYBB	4.276115241	
CYGB	7.129185161	
CYP1B1	2.381670914	
CYP2E1	2.042832786	
CYP2U1	5.354268022	
CYP39A1	1.300432633	
CYP3A4	0.788872079	
CYP3A5	-0.787957132	
CYP4B1	-1.072530852	
CYP4F12	-0.977555112	
CYP4F2	-1.559436388	
CYP4F3	-1.388669943	
CYP4X1	-0.91900707	
CYTH3	8.209264453	
CYTL1	4.726781051	
CYYR1	2.284775727	
D2HGDH	4.734351131	
DAAM1	3.747345609	
DAB1	-2.914289069	
DACH1	1.720570372	
DACT2	2.851516421	
DAPK1	6.203608438	
DAPK2	1.680819784	
DAPL1	2.474043884	
DBF4	3.825304038	
DBF4B	3.813193792	
DBI	7.307401242	
DBNDD1	6.94582598	
DBP	4.441942956	
DCAF17	3.961740275	
DCAF7	7.344277898	
DCD	1.885510999	
DCLRE1B	3.752138987	
DCLRE1C	3.362967818	
DCN	6.645205082	
DCPS	5.686284818	
DCST2	-0.338399447	
DCT	8.964203638	
DCTD	6.485805996	
DCTN4	6.029004413	
DDAH1	2.453178857	
DDC	-2.725099208	
DDI2	1.792492953	
DDIT3	5.240059184	
DDN	1.386149718	
DDOST	8.381703619	
DDX18	6.07678924	
DDX60	4.328090227	
DEF8	6.407456742	
DEGS1	6.870317457	
DEGS2	1.75933532	
DENND1B	0.348635854	
DENND2C	1.192934177	
DENND5A	6.412434853	
DENND5B	4.594042585	
DEPDC1	3.18875981	
DEPDC1B	2.824722632	
DERA	5.921766007	
DERL1	6.556169776	
DERL3	3.650116765	
DES	2.117652256	
DFFA	4.890588449	
DFFB	2.911804049	
DFNA5	5.170799927	
DGAT2	4.053095266	
DGKA	4.42700473	
DHCR24	7.085479318	
DHCR7	5.476860225	
DHDDS	5.429812348	
DHFR	4.335533153	
DHRS1	5.023610607	
DHRS3	4.437308828	
DHRS7	6.198846408	
DHRS9	0.32404944	
DHX30	7.226003019	
DHX57	4.683981847	
DHX58	4.537468495	
DHX8	5.87326908	
DIP2C	6.20625082	
DIRAS3	0.535937141	
DIS3	5.425862657	
DKK2	0.30211202	
DLG2	0.436684015	
DLG5	5.382538124	
DLGAP5	3.940543367	
DLK2	0.639052403	
DLL3	5.598658792	
DLX3	2.006960534	
DMWD	5.307468103	
DMXL2	5.142177805	
DNA2	1.848467008	
DNAH14	2.373893739	
DNAH3	-2.037766641	
DNAH8	-2.732787601	
DNAJC13	6.956354038	
DNAJC15	5.40017412	
DNAJC22	2.269746967	
DNAJC5B	-1.680663651	
DNAJC8	6.779577703	
DNAJC9	5.235731403	
DNASE1L2	0.779385262	
DNER	1.37606147	
DNMBP	4.313907922	
DNMT3A	4.857085512	
DOCK10	5.361573215	
DOCK7	6.107268833	
DOCK8	4.27727994	
DOCK9	5.494184651	
DOK1	3.698331318	
DOK2	3.057621171	
DOK4	4.704995638	
DOPEY2	4.58247192	
DPEP1	-0.104833947	
DPH3	5.057274069	
DPP7	8.303724529	
DPP8	3.832405636	
DPY19L1	5.596703255	
DPY19L2P2	2.808913833	
DPYSL4	4.282911157	
DQX1	-1.224404529	
DRAM1	4.658572459	
DSC3	6.432750913	
DSCAM	-2.91868451	
DSG1	6.368449075	
DSG2	4.784080893	
DSG3	5.969591472	
DSN1	4.513023476	
DSP	8.710932604	
DST	7.843142668	
DSTYK	6.982108147	
DTL	4.971199706	
DTNA	2.461366621	
DTNBP1	5.228882216	
DTX3L	6.079691903	
DTYMK	5.557182558	
DUOX2	0.621801206	
DUOXA1	2.8182192	
DUSP10	4.96114193	
DUSP3	7.37087655	
DUSP4	6.907930324	
DUSP9	2.56817493	
DYNLL2	6.69330028	
DYNLRB2	-1.938982497	
DYRK2	5.025202505	
DYRK3	3.331337269	
E2F1	5.700542732	
E2F3	5.543421451	
E2F7	3.390057592	
EBF1	1.647483738	
EBF2	-2.45472672	
EBF3	0.838394486	
EBP	5.470272976	
ECH1	7.593030642	
ECHDC2	3.792113262	
ECM2	1.285485257	
ECSCR	0.907764591	
EDA	2.128853475	
EDAR	-0.565112448	
EDN1	0.962795591	
EDN2	0.645259035	
EDN3	2.323429499	
EDNRB	9.239139818	
EED	4.401997931	
EFCAB1	-0.668635318	
EFCAB6	-0.768828148	
EFEMP1	4.140466572	
EFHC2	-1.272653893	
EFNA1	5.30798239	
EFNA3	3.816046764	
EFNA4	3.427725255	
EFNA5	3.666746097	
EFNB1	5.421705301	
EFNB2	3.908150432	
EFR3B	5.556126537	
EFS	4.587447053	
EGF	0.498663485	
EGFR	2.93839363	
EGR3	4.701649993	
EHD4	6.622031652	
EHF	2.890028382	
EID2B	2.072442435	
EIF2AK2	4.112079759	
EIF2AK4	6.051611298	
EIF3E	8.062109179	
EIF4E3	3.158487334	
EIF4EBP1	6.767832107	
EIF5A2	3.643976397	
EIF5B	6.763815282	
ELANE	-2.893148969	
ELF3	2.091345345	
ELF5	-1.116884105	
ELFN1	4.404111093	
ELK4	2.599896252	
ELL2	4.823738477	
ELL3	2.364525612	
ELMO2	6.35203697	
ELN	3.969354305	
ELOVL3	-0.993439826	
ELOVL4	2.419395575	
ELOVL5	6.518038107	
EMCN	2.953952601	
EME1	2.980261369	
EMILIN2	5.488296308	
EMILIN3	1.141897511	
EML6	0.555798842	
EMP1	8.955186179	
EMP2	6.480148933	
EMP3	8.817058245	
EMX2	0.545002003	
EMX2OS	0.740198425	
EN1	1.959727013	
EN2	4.303756727	
ENDOU	0.901204118	
ENG	7.405958561	
ENPP3	-1.959682952	
ENPP5	0.788356126	
ENTHD1	4.053762982	
ENTPD2	2.594845575	
ENTPD3	0.635327637	
EOMES	2.891513224	
EP400NL	2.946152239	
EPB41	5.377136818	
EPB41L1	4.857091742	
EPB41L3	6.248496369	
EPB41L4B	1.699513099	
EPB41L5	3.72846724	
EPCAM	2.703981396	
EPHA1	2.4140699	
EPHA5	1.718424068	
EPHA7	-0.523174141	
EPHB3	5.006526964	
EPHB6	3.773779092	
EPHX2	3.539129478	
EPM2A	3.61583069	
EPOR	3.880886486	
EPPK1	3.46954234	
EPS8L2	5.306098	
EPSTI1	2.934218758	
ERBB2	6.344704587	
ERBB4	-2.379442155	
ERC1	6.52530583	
ERCC6L	2.222341781	
ERI1	3.871308012	
ERI2	3.387530036	
ERICH1	3.937056039	
ERLIN2	5.540312053	
ERN2	-2.587042389	
ERRFI1	4.645002656	
ESPL1	4.598956291	
ESPN	2.014422274	
ESRP1	5.630641345	
ESRRG	-1.025250716	
ESYT2	7.273596629	
ETNK1	5.725880885	
ETS1	7.702553168	
ETV1	5.598570414	
ETV5	8.088492202	
EVI2A	2.921424325	
EVI2B	3.245864904	
EVPL	5.598843448	
EVPLL	-1.726525005	
EXO1	3.993114911	
EXOC2	5.84235575	
EXOSC2	4.614628518	
EXOSC7	5.02522653	
EXPH5	1.437323691	
EXT1	5.634741914	
EZH1	5.088132384	
F10	0.831010658	
F11R	5.8280163	
F2R	6.623440514	
F2RL1	2.391715939	
F8	3.639399583	
FA2H	-0.239630576	
FAAH	2.433400978	
FAAH2	-0.291793073	
FABP4	2.392943272	
FABP7	5.350727689	
FADD	5.979543263	
FADS2	6.118758052	
FAM101B	6.086806787	
FAM102B	4.731049066	
FAM107A	1.28440151	
FAM118B	3.709294928	
FAM122A	4.048408052	
FAM122C	0.534483309	
FAM124A	2.419710929	
FAM126A	6.069780468	
FAM134A	7.731224052	
FAM13B	5.26083496	
FAM150B	-2.497213714	
FAM160A1	0.773705719	
FAM161A	3.143077651	
FAM166B	-2.733587987	
FAM167A	3.098599964	
FAM167B	5.774750831	
FAM168A	3.281370701	
FAM182B	0.821426367	
FAM186A	-1.342826223	
FAM189A1	-0.63421975	
FAM19A2	-1.794326235	
FAM26E	0.723916172	
FAM26F	2.258492261	
FAM27B	-1.334734099	
FAM3B	-0.972648756	
FAM3D	-0.670911889	
FAM49B	5.597570942	
FAM50A	6.941442004	
FAM57A	4.710602379	
FAM63A	5.044595618	
FAM64A	3.956792252	
FAM65A	6.877209732	
FAM65B	4.454992532	
FAM69A	4.018319769	
FAM69B	6.171297633	
FAM69C	5.023677003	
FAM72A	0.390504552	
FAM83B	1.374704281	
FAM84A	3.491676706	
FAM84B	4.948270431	
FAM89B	6.033189576	
FAM91A1	6.232366647	
FAM96A	5.266955131	
FANCB	0.762626841	
FANCD2	4.401281376	
FANCI	5.804712618	
FAR1	5.284069415	
FARP1	7.30525858	
FARP2	6.240387161	
FASN	9.673067051	
FAT2	4.466916712	
FAT3	-1.105743888	
FBLN1	6.497347099	
FBP1	2.716988543	
FBXO22	4.724149041	
FBXO32	5.946749219	
FBXO5	3.027451262	
FBXO7	8.169606413	
FBXW11	5.886876101	
FBXW7	4.108949025	
FCER1A	0.026969529	
FCER1G	4.809949527	
FCGBP	4.131695602	
FCGR1A	2.359791241	
FCGR1B	2.185289531	
FCHSD2	4.422184916	
FCRL3	-0.057600083	
FCRLA	7.014307318	
FCRLB	2.465635605	
FDPS	7.084251361	
FECH	4.9556969	
FEN1	6.273308046	
FER	1.650896372	
FER1L4	0.3529449	
FERMT1	3.362329365	
FERMT3	5.558513886	
FETUB	-1.105793628	
FGD1	6.114912849	
FGF14	0.594637454	
FGF18	-1.328000425	
FGF7	1.439197574	
FGFR1	6.491936908	
FGFR2	4.277364783	
FGFR3	4.557891484	
FHL1	4.046443767	
FHL5	-1.819171752	
FIGN	2.566812885	
FITM2	2.304724634	
FKBP11	6.374958788	
FKBP14	3.728689711	
FKBP5	5.669163842	
FKBP7	4.577299544	
FLJ23867	4.065483809	
FLNB	7.280950705	
FLNC	2.925228191	
FLOT1	8.793601613	
FMN1	4.698754189	
FMNL1	4.748018943	
FMNL3	6.33469619	
FMO5	1.224918061	
FN1	11.42466589	
FNBP1L	5.092690647	
FNDC3A	5.953539665	
FNDC5	-1.120126957	
FNIP1	4.831472344	
FNIP2	5.209374466	
FOLR1	-0.626128495	
FOSL2	5.524450545	
FOXA1	-1.367999553	
FOXC1	3.76884291	
FOXD3	4.311066436	
FOXF2	3.791055826	
FOXI1	-1.937462977	
FOXM1	6.516642239	
FOXN1	1.240723504	
FOXN2	4.64253117	
FOXN3	5.69123687	
FOXP2	-1.059421943	
FOXRED2	6.699854684	
FPR3	3.338226867	
FREM1	2.043151709	
FRK	-0.304689559	
FRMD5	2.481870014	
FRMD8	6.819675987	
FRMPD1	-0.321804909	
FRY	3.700272154	
FRZB	2.948519233	
FSD1L	1.414250491	
FSTL5	3.598234986	
FTH1	11.38798398	
FTL	11.67438015	
FUCA2	6.473226384	
FUT11	2.940191298	
FUT4	2.944397094	
FUT5	-2.656328032	
FXN	3.536392552	
FXR1	6.706135731	
FXYD3	7.199352717	
FXYD5	8.58720189	
FYB	3.821055045	
FYN	6.692824736	
FZD1	5.21801899	
FZD10	0.311192778	
FZD4	4.917628339	
FZD7	5.263743828	
G0S2	2.273454565	
G6PC3	7.473807863	
GAB2	8.444053792	
GABPB2	1.577245214	
GABRA4	-0.875954495	
GABRP	2.468191988	
GADD45GIP1	6.416679664	
GAL	3.9844417	
GALC	4.680025451	
GALE	6.18415635	
GALK1	5.616898931	
GALM	4.419078239	
GALNT2	7.548915962	
GALT	4.849466412	
GAN	1.078815869	
GAPDHS	5.998106981	
GART	6.301671583	
GAS2L3	3.073897112	
GATA3	3.323496793	
GATA6	1.661930425	
GATM	3.929944886	
GBP1	5.738376942	
GBP2	6.146520777	
GBP4	5.257836443	
GBP5	4.046251095	
GCNT2	5.62261775	
GCOM1	1.406530543	
GDF11	5.059274363	
GDF15	8.823386934	
GDPD2	-0.826288503	
GDPD3	1.882526315	
GEMIN7	4.333494127	
GET4	5.948372002	
GFI1	1.086233501	
GFRA3	4.590399211	
GGH	5.446663962	
GGT6	1.944770352	
GGTLC1	-2.53937676	
GHDC	6.04458101	
GHR	1.148548033	
GIGYF2	6.347400263	
GINS2	4.340758924	
GINS4	3.462918108	
GIPC2	-1.526468921	
GJA1	6.70670182	
GJA3	3.861150038	
GJB1	7.113289678	
GJB3	3.250194083	
GJB4	0.405293316	
GJB5	2.553998274	
GK5	3.853741543	
GKAP1	0.511460982	
GLA	5.709517217	
GLB1L	5.229740692	
GLDC	3.650617231	
GLDN	0.468100929	
GLE1	5.755052148	
GLI2	2.550004417	
GLIPR2	4.259992855	
GLRX	3.530405107	
GLS2	0.206583882	
GLUD2	4.22594682	
GLYATL2	-2.012943418	
GMEB1	2.930069334	
GMFB	5.905081594	
GMPR	7.860916054	
GMPS	5.754020229	
GNA12	6.57306195	
GNA13	6.522076756	
GNAO1	4.404700126	
GNAQ	5.659415083	
GNAS	10.60150275	
GNB1	8.903160019	
GNB3	-0.144387887	
GNB5	4.576996985	
GNG10	4.459696983	
GNG2	6.225929053	
GNG4	3.091194943	
GNG5	6.967194825	
GNG7	6.67140572	
GNGT2	-0.20488338	
GNL3L	5.409020247	
GNLY	2.772184286	
GNPAT	5.617100887	
GNPDA1	6.415698467	
GNPTAB	6.904222307	
GNS	8.264284674	
GOLM1	6.759669246	
GOLT1A	-0.670898674	
GOLT1B	5.487992218	
GPC1	7.364591743	
GPC3	2.666092187	
GPC4	4.601628688	
GPC6	3.381540132	
GPD1	0.910742208	
GPIHBP1	0.980550566	
GPM6B	7.489560748	
GPNMB	11.11670151	
GPR107	6.962448296	
GPR137B	6.787316472	
GPR143	7.83842824	
GPR153	6.418378489	
GPR157	0.934110015	
GPR158	3.290890245	
GPR180	4.674931374	
GPR183	1.770062445	
GPR19	3.03739025	
GPR27	-1.304655411	
GPR3	2.534628231	
GPR39	-0.267474761	
GPR65	0.788839019	
GPR75	-0.818563434	
GPR85	2.753509852	
GPR87	2.02027593	
GPRC5C	2.760573231	
GPRC5D	-2.307613426	
GPRIN1	5.608119038	
GPRIN2	0.373655983	
GPRIN3	2.62984623	
GPSM3	6.373700294	
GPT	-0.127028542	
GPT2	4.557618234	
GPX1	8.463869791	
GPX3	7.231906039	
GPX8	5.431340139	
GRAMD1A	6.562359419	
GRAMD1C	1.228192916	
GRAMD2	0.257639907	
GRB10	5.993565526	
GRB14	-1.775661241	
GRB2	7.204883407	
GRB7	1.270581364	
GREB1	6.603742536	
GREB1L	-0.369913358	
GRHL1	3.599215837	
GRHL2	2.762526712	
GRIA1	-0.861685267	
GRIN2A	0.558255442	
GRIN2D	3.962748272	
GRIP1	2.114417305	
GRK4	2.178516586	
GRK6	6.044484082	
GRN	9.655632011	
GRP	-2.711860865	
GRTP1	1.861951496	
GSG2	2.010096362	
GSK3A	6.794396612	
GSN	9.895505624	
GSR	4.836657512	
GSTA3	0.674318349	
GSTA4	5.1499836	
GSTM1	3.308648045	
GSTM2	5.161562676	
GSTM3	5.216186738	
GSTM5	-0.379986451	
GSTO1	7.90972524	
GSTO2	1.361913163	
GTF2H1	5.622734445	
GTF2H2C	3.459070698	
GTF2IRD2	4.459246318	
GTF3C2	6.445012002	
GTSE1	4.729030072	
GTSF1	1.863371633	
GUCY2D	-2.258351938	
GULP1	4.114235644	
GYG1	5.64764072	
GYG2	7.253044899	
GYPC	8.283864825	
GZF1	4.422231647	
GZMA	2.700516288	
GZMB	3.253354495	
GZMH	2.03362868	
GZMK	2.272191798	
H2AFZ	8.89260927	
HABP4	5.772957293	
HADH	5.696092712	
HAO2	-0.598603375	
HAPLN3	4.96766194	
HAUS2	4.545760791	
HAUS8	3.447873182	
HAVCR2	3.426455018	
HBA2	3.457903857	
HBB	2.584861183	
HBD	-2.706277057	
HBG2	-1.975846835	
HBS1L	5.323519829	
HCG4	3.077891144	
HCK	3.679933499	
HCN3	2.744165364	
HDAC5	6.419856051	
HDC	-1.170096265	
HEATR3	3.944504375	
HEATR6	4.308313776	
HEBP2	4.447164532	
HELLS	2.390829233	
HELZ	5.817853075	
HEMK1	4.518692303	
HEPH	2.732955141	
HEPN1	-0.193784226	
HERC5	4.289610854	
HERC6	4.089595444	
HES6	6.104201931	
HEXA	8.063302629	
HEXIM2	3.927160758	
HGD	-1.857701327	
HGSNAT	6.830593454	
HHIP	-2.213523039	
HIF3A	1.699581333	
HILS1	3.473667365	
HIP1R	5.781763828	
HIST1H2BJ	1.340572596	
HJURP	4.540851931	
HK2	6.714659742	
HKDC1	2.871252881	
HLA-A	11.78943193	
HLA-F	7.195064648	
HLA-G	4.418638664	
HLA-J	0.083500139	
HLCS	4.599985757	
HLF	2.071891899	
HMCN1	7.59201146	
HMGA2	3.409957526	
HMGCR	5.555246276	
HMGCS1	5.456324812	
HMGCS2	-0.682342209	
HN1	6.088609234	
HOMER2	3.979901801	
HOOK2	3.97629656	
HOPX	3.672938921	
HOXA11	3.011820011	
HOXA7	2.875863873	
HOXC13	3.310976373	
HOXD10	-0.481710111	
HOXD13	3.253100279	
HPCAL1	7.013046362	
HPDL	4.112678202	
HPS1	6.976204631	
HPS3	5.447237376	
HPS4	7.403394191	
HPS5	6.892097747	
HPSE	2.058381099	
HRASLS5	0.519631933	
HRCT1	0.01762383	
HRK	0.948142268	
HS2ST1	5.809928879	
HS3ST2	1.715477928	
HS3ST3A1	1.157154275	
HS3ST4	-1.986454475	
HS3ST6	-0.708382868	
HS6ST1	5.034688382	
HS6ST2	1.837189345	
HS6ST3	-2.719044341	
HSD11B1	0.067387421	
HSD11B2	0.770189136	
HSD17B1	3.695065884	
HSD17B11	5.611679503	
HSD17B14	5.248302115	
HSD17B2	0.103443584	
HSD17B7	3.316961301	
HSDL2	4.850320657	
HSH2D	1.244889693	
HSPA12A	5.796113109	
HSPA13	5.09861445	
HSPA4L	2.613670121	
HSPB3	0.787326199	
HSPB6	4.078813151	
HSPB7	2.156180229	
HSPH1	7.423811964	
HTRA2	5.464874997	
HTRA4	-0.762031291	
HUS1	4.455798101	
HUS1B	-1.399716239	
IAH1	5.239086035	
ICAM1	7.742064719	
ICOS	0.923620463	
ID4	4.443587266	
IDH1	6.215352157	
IDH2	6.469686772	
IDI1	5.410107844	
IDO1	2.995122486	
IFFO1	5.610142344	
IFI16	8.406670036	
IFI27	8.511337092	
IFI27L2	5.80264783	
IFI30	7.425758623	
IFI35	6.062149785	
IFI44	4.146882776	
IFI44L	4.532302883	
IFI6	8.907866722	
IFIH1	4.338645938	
IFIT1	4.442944444	
IFIT2	4.096309647	
IFIT3	5.755616289	
IFIT5	4.323611577	
IFITM1	7.56541285	
IFITM2	7.369373294	
IFITM3	9.382409484	
IFNAR2	4.318219083	
IFNG	-0.471085844	
IFT81	4.95585519	
IGF1R	7.052924342	
IGF2BP3	3.463144567	
IGF2R	7.954526982	
IGFBP5	8.808607332	
IGFL1	4.028197367	
IGFN1	-0.687993788	
IGSF1	-1.160982056	
IGSF10	0.418854735	
IGSF11	5.2833133	
IGSF5	-1.749038497	
IGSF6	1.441788526	
IGSF9	2.793128164	
IKBIP	4.51295771	
IL10RA	4.347366889	
IL11RA	4.255184764	
IL12B	-2.613688015	
IL12RB1	2.684613136	
IL12RB2	5.284097934	
IL16	5.897657995	
IL17RB	0.682567162	
IL17RE	3.395596043	
IL18	2.831565198	
IL18BP	4.700278418	
IL18RAP	-1.18185265	
IL1R2	0.906900889	
IL1RAP	5.287826814	
IL1RL2	-1.076941856	
IL1RN	4.400260557	
IL20RA	0.319585497	
IL20RB	3.248803217	
IL21R	1.803510488	
IL24	1.10522304	
IL2RA	0.587561036	
IL2RB	4.413990186	
IL31RA	-2.176834742	
IL34	2.002672654	
IL4I1	4.007664046	
IL6R	4.709308352	
ILDR1	-1.727703969	
IMPA1	4.998602673	
IMPA2	5.179771799	
ING1	4.120525318	
ING3	3.285888172	
INHBB	3.210851376	
INMT	0.711611063	
INPP4A	4.861792865	
INPP4B	5.518651403	
INPP5F	6.570715063	
INSIG1	5.244275711	
INSL3	-1.888328838	
INSM1	-2.487159503	
INSR	5.025325632	
INVS	3.190004325	
IP6K2	5.961868081	
IP6K3	2.451424795	
IPO9	7.134335356	
IPPK	4.301153651	
IRAK4	4.214109824	
IREB2	5.378392918	
IRF1	6.127581163	
IRF2	4.805263466	
IRF4	7.355221872	
IRF6	3.245870241	
IRF7	5.376691169	
IRF9	6.291617096	
IRX2	3.898764687	
IRX3	4.106038772	
IRX4	1.873264556	
ISG15	6.381369905	
ISG20	4.612291059	
ISG20L2	5.320525581	
ISM1	4.307567579	
ISOC1	3.696262659	
ISYNA1	7.444302789	
ITGA2	4.206922333	
ITGA4	4.028824369	
ITGA7	6.470623734	
ITGA8	-1.456598969	
ITGAL	4.33955719	
ITGAX	4.094771899	
ITGB1	8.257801213	
ITGB1BP1	6.610248384	
ITIH5	6.689771028	
ITM2B	8.439121358	
ITM2C	7.92983488	
ITPK1	7.979988275	
ITPKB	8.476287084	
JAG1	5.982901263	
JAG2	5.344654414	
JAK3	4.288751166	
JAKMIP1	0.173751689	
JAKMIP3	-1.015002077	
JAM2	1.139780749	
JAZF1	4.992008703	
JMJD6	5.172308768	
JPH2	1.740273153	
KALRN	3.581543881	
KANK1	6.776670801	
KANK4	0.977163313	
KATNAL1	4.495737997	
KBTBD12	-2.702595934	
KBTBD2	6.3328779	
KBTBD8	0.28162073	
KCNAB1	0.859152774	
KCNAB2	8.207329591	
KCNB1	-2.086235129	
KCND3	-1.284330623	
KCNE4	3.136583837	
KCNH2	1.35887977	
KCNIP3	4.799949255	
KCNJ10	4.431546114	
KCNJ13	4.146779635	
KCNJ15	1.003359694	
KCNJ16	-2.832016163	
KCNK1	1.107770272	
KCNK5	3.016752737	
KCNK7	0.939729217	
KCNMB4	1.756123526	
KCNN2	3.843998833	
KCNQ4	-0.145879313	
KCNQ5	2.80865274	
KCNT2	-2.458068699	
KCTD1	4.672366895	
KCTD21	5.492532423	
KCTD7	4.880963652	
KDELR2	8.031861004	
KDELR3	5.763659448	
KDM4D	1.771907447	
KHDRBS3	4.619610298	
KHSRP	7.783744398	
KIAA0040	3.937172324	
KIAA0101	4.127282057	
KIAA0196	6.176249817	
KIAA0513	4.583251566	
KIAA1024	3.454003965	
KIAA1211	5.044059487	
KIAA1324	0.916338915	
KIAA1462	3.480656997	
KIAA1522	5.74172574	
KIAA1524	2.767027239	
KIAA1586	2.914771774	
KIAA1644	2.870669632	
KIAA1671	4.756815557	
KIAA1755	5.492724179	
KIAA1804	0.200817089	
KIAA2022	-2.410780843	
KIF13A	6.448795159	
KIF14	3.194142594	
KIF18B	4.32210234	
KIF20A	5.023670493	
KIF23	5.030791142	
KIF26B	4.445869633	
KIF2C	5.191549349	
KIF3C	6.120441439	
KIF4A	4.688694509	
KIF5B	6.730040101	
KIF6	2.351758484	
KIFC1	5.620637679	
KIFC2	5.103404402	
KIR2DL4	0.110642774	
KIRREL	5.338848431	
KL	-1.12193509	
KLB	-1.941631253	
KLC1	6.684338009	
KLC3	3.023243865	
KLF12	3.717579238	
KLF5	4.396220885	
KLF7	1.553650092	
KLF8	1.624577281	
KLHDC10	4.815588572	
KLHDC4	4.426118497	
KLHDC7B	2.002453097	
KLHL15	3.750625785	
KLHL31	-0.479828006	
KLHL6	2.585731212	
KLHL7	5.08398429	
KLK1	0.520730345	
KLRC2	-1.372887529	
KLRC3	-0.63144738	
KLRD1	0.764238905	
KLRG2	-1.694919455	
KMO	1.188793041	
KPNA2	7.425757105	
KREMEN1	6.570048987	
KRT15	6.414276092	
KRT18	4.577488161	
KRT19	3.500546032	
KRT2	5.225212313	
KRT23	2.837470454	
KRT25	-0.739177694	
KRT27	0.593648957	
KRT31	1.640593892	
KRT32	-0.739053715	
KRT33A	-2.961845062	
KRT35	-1.797114274	
KRT4	-1.427078972	
KRT40	-3.124890754	
KRT7	2.488878013	
KRT71	-0.239933531	
KRT72	-2.505001067	
KRT73	-2.672556804	
KRT74	-1.752905096	
KRT75	4.560046083	
KRT77	1.897075492	
KRT79	2.293587196	
KRT8	3.69221026	
KRT80	4.906244042	
KRT81	-0.71365371	
KRT82	-2.746881084	
KRT83	-2.372355508	
KRT85	1.090802506	
KRT9	5.797819661	
KRTAP1-3	-2.826899181	
KRTAP11-1	-2.251488594	
KRTAP17-1	-2.033820517	
KRTAP3-1	-2.592594149	
KRTAP5-8	-2.960355955	
KRTAP9-8	-3.044205101	
KRTCAP3	1.395416048	
KTI12	4.100169469	
KY	0.008105459	
KYNU	2.080153681	
L1CAM	8.214834495	
LACTB	3.978933841	
LAG3	3.986904638	
LAIR1	3.852183476	
LAIR2	-1.972448759	
LAMA1	5.688312209	
LAMA3	3.640209875	
LAMB3	5.669503902	
LAMB4	0.349709783	
LAPTM5	6.97301953	
LASP1	8.260339616	
LCK	3.206872794	
LCP2	4.571915219	
LCT	-3.051809738	
LDB2	2.480933028	
LDHB	9.336332384	
LDHD	2.298247655	
LDLRAD3	6.00364365	
LEF1	6.879407682	
LEP	-2.406678987	
LEPROT	4.254293142	
LEPROTL1	5.81952317	
LETM1	6.473980618	
LETM2	1.022379611	
LGALS12	-0.344013617	
LGALS3BP	10.8505236	
LGALS9	5.355181925	
LGMN	6.964880505	
LGR4	4.370058568	
LGR5	3.4426247	
LGR6	1.669092889	
LHFPL2	6.683735185	
LHX4	-2.084700125	
LIFR	1.645508072	
LIG1	6.427828137	
LILRA2	0.120217491	
LILRB1	1.51983016	
LILRB2	2.788021676	
LILRB3	1.724432058	
LILRB4	3.680354978	
LIMCH1	3.72514483	
LIMD2	6.190980748	
LIMK1	6.609087207	
LIMK2	5.885883028	
LIN54	3.765384848	
LIPA	6.456922592	
LIPH	-0.242301324	
LLGL2	3.74739793	
LMCD1	5.363891987	
LMNA	10.47757245	
LMNB1	5.363994795	
LMNB2	6.956139018	
LMO4	5.844625579	
LMO7	4.425081767	
LMOD1	2.233370705	
LNP1	2.911280968	
LNPEP	2.663492199	
LNX1	1.260997373	
LOC100126784	4.454435985	
LOC145783	2.060567421	
LOC151174	1.640420184	
LOC284023	3.033701688	
LOC284578	-2.716282147	
LOC340357	2.028537114	
LOC374443	2.735360136	
LOC642852	4.356065984	
LOC646762	5.684259823	
LOC728392	2.718999262	
LPAR1	2.846243452	
LPAR3	0.424336518	
LPCAT1	6.714626421	
LPGAT1	6.491821808	
LPIN1	5.519871021	
LPXN	5.449513097	
LRBA	5.151374901	
LRCH1	5.026274507	
LRCH3	4.131461419	
LRFN4	5.493953104	
LRG1	1.419517503	
LRIG1	3.694075817	
LRP11	4.590744161	
LRP12	4.858993511	
LRP2	5.541601599	
LRP4	4.531470107	
LRP8	4.390389362	
LRPAP1	8.919266701	
LRRC1	3.845954605	
LRRC10B	0.120200138	
LRRC17	0.551769284	
LRRC18	-2.560506821	
LRRC25	2.736666492	
LRRC41	6.765889526	
LRRC58	5.62768163	
LRRC59	7.774115719	
LRRC8D	5.553558543	
LRRIQ3	-1.080669108	
LRRN1	0.690848767	
LSAMP	4.919701937	
LSM10	5.51639705	
LSM11	3.134770386	
LSM5	5.036898103	
LTBP2	5.767066922	
LY6G6C	3.524767077	
LY6K	3.4248708	
LY86	2.173202121	
LY9	1.061571052	
LY96	3.409093767	
LYG2	-2.783695441	
LYN	4.324074404	
LYPD1	5.726420319	
LYPD3	6.942563134	
LYPD6B	0.082853452	
LYRM4	5.296420129	
LYSMD2	3.253706581	
LYST	7.501900956	
LYZ	6.486036517	
LZTS1	8.486824395	
M6PR	7.564206405	
MACC1	0.429694325	
MACROD2	1.642671446	
MAD1L1	7.306745162	
MAD2L1	4.171751036	
MAD2L1BP	5.702204506	
MAFG	6.002293816	
MAGED2	8.925501237	
MAGI1	2.639564636	
MAL2	4.179354189	
MAMDC2	1.439686899	
MAMLD1	5.250024991	
MAN1A2	3.94250116	
MAN2B1	8.32098093	
MAOA	2.70265344	
MAP1A	4.199015157	
MAP1S	6.140058726	
MAP3K11	8.314439318	
MAP3K12	5.025113335	
MAP3K13	-0.518339544	
MAP3K3	6.244015221	
MAP4K2	4.483029613	
MAP4K4	7.780763919	
MAP6	1.69576243	
MAP6D1	3.004033883	
MAP7	3.326148061	
MAPK1	7.342344561	
MAPK10	0.767004796	
MAPKAP1	6.457186576	
MAPRE1	7.414337591	
MAPRE2	6.033046411	
MARCH1	0.251400467	
MARCKSL1	8.944552748	
MARVELD2	0.873884407	
MARVELD3	0.465025132	
MAST4	2.810320219	
MAX	6.547223478	
MB	-1.515613501	
MBOAT2	4.272748663	
MBP	9.00994719	
MBTPS2	4.917020668	
MC1R	7.144155068	
MCCC1	4.28480484	
MCF2L	6.117470951	
MCM10	2.931001159	
MCM3	7.590542127	
MCM5	6.841197376	
MCM6	5.903470198	
MCOLN3	5.464514017	
MCPH1	3.791041245	
MDC1	6.33001082	
MDFIC	5.497850204	
MDGA2	1.756278259	
MDM1	2.97055231	
MDM2	7.110881834	
ME1	2.844084952	
ME2	5.190858969	
MED13	5.644506994	
MED14	5.717836763	
MEF2C	5.420084123	
MEF2D	7.096888218	
MEG3	0.62646255	
MEGF11	-2.482486206	
MEGF6	5.047874886	
MEI1	1.555205429	
MELK	3.961418513	
MEOX1	1.62207475	
MESDC1	6.512380602	
MESDC2	6.479128313	
MEST	3.143485998	
METRN	6.278329639	
METTL13	6.04824704	
METTL6	3.824066848	
METTL7A	4.149521631	
METTL7B	1.899489185	
METTL9	7.839590609	
MFAP3L	4.722641808	
MFAP5	2.349973147	
MFN2	7.430674841	
MFSD2A	3.292891074	
MGAT2	5.328587142	
MGAT3	2.62963395	
MGAT4A	3.924301312	
MGAT4B	7.542403405	
MGAT5B	5.260101782	
MGC16025	3.335359767	
MGC57346	2.580772262	
MGST1	4.07983234	
MGST2	4.658540623	
MIA	8.134397094	
MICAL1	7.388842104	
MICAL3	7.478128111	
MICALCL	-0.298045052	
MICB	3.069184481	
MIF	9.665053898	
MIIP	5.22833836	
MINPP1	3.90483302	
MITF	8.181252383	
MKI67	6.298685819	
MKL2	4.60655906	
MLANA	9.730441704	
MLPH	8.466896335	
MLX	6.100007739	
MLXIPL	0.048816347	
MMAB	5.007955086	
MMEL1	-0.194144835	
MMP1	5.994328516	
MMP10	1.822158001	
MMP11	6.85027525	
MMP13	1.831131004	
MMP14	10.11917419	
MMP17	6.953177394	
MMP19	4.129993925	
MMP28	1.477026894	
MMP7	2.809191587	
MMP8	4.473568747	
MMP9	5.666024333	
MND1	2.306041791	
MON1B	5.026714873	
MORF4L1	7.579247793	
MPDZ	4.821138606	
MPHOSPH9	2.934830151	
MPL	-1.275059414	
MPPED1	-0.637407885	
MPV17L	0.678959328	
MPZL2	4.618532909	
MRAP	-3.004433559	
MRAP2	1.143751266	
MRC2	5.809062205	
MREG	6.092291283	
MRPL17	6.213315209	
MRPL44	6.334767268	
MRPS35	5.393116034	
MRVI1	1.904114248	
MS4A1	0.716772386	
MS4A4A	2.756846349	
MS4A6A	4.190316599	
MS4A7	3.755289714	
MSC	6.833725309	
MSI2	4.21684217	
MSMB	0.079282529	
MSN	9.816182832	
MSR1	3.68388151	
MSRB2	5.775990192	
MSRB3	4.640933397	
MST1	3.048661993	
MST1R	2.123287018	
MT1X	4.968766864	
MTAP	5.241938073	
MTHFD1	6.760383546	
MTHFD2	5.49178381	
MTMR14	5.794968864	
MTSS1	5.613355076	
MUC1	2.591584023	
MUC15	2.479963523	
MUC20	1.251512237	
MUC7	2.652781502	
MUCL1	2.397982222	
MURC	-0.265225052	
MVD	5.130257085	
MX1	7.238945155	
MX2	5.621613249	
MXI1	6.744987217	
MYBL1	3.240802819	
MYBPC1	0.052928565	
MYCT1	1.453040322	
MYD88	6.012874717	
MYEF2	6.098981	
MYEOV	5.035455749	
MYH11	3.819005913	
MYH14	6.444363286	
MYH3	0.710175062	
MYL12A	8.130192358	
MYL4	-2.297650359	
MYL9	7.072149089	
MYLK	4.908402048	
MYO10	9.175165772	
MYO15B	4.495448161	
MYO1B	7.084347086	
MYO3A	-1.023174909	
MYO3B	-1.497571154	
MYO5A	8.377837925	
MYO5B	4.408555571	
MYO5C	1.995010057	
MYO6	4.581816968	
MYO9B	8.297450485	
MYOC	1.778301704	
MYOCD	-2.213806733	
NACC2	2.663494228	
NAGA	6.53974891	
NAGS	1.61022219	
NAIF1	3.909909667	
NANOG	-2.921775891	
NANP	3.494711693	
NANS	6.473944625	
NAP1L2	-0.446278168	
NAPSB	2.619372036	
NARF	6.625206424	
NAT1	1.836009846	
NAT14	5.262521573	
NAT8L	4.768472532	
NAV1	6.932636028	
NBN	5.577837734	
NBPF4	-0.211157235	
NBR1	7.230870944	
NCALD	4.56618737	
NCAPH	4.144854651	
NCDN	6.12293241	
NCF1	2.917317389	
NCF1C	1.424922445	
NCKAP5L	6.413058256	
NDFIP2	5.209776763	
NDP	0.333624925	
NDRG1	8.50230335	
NDRG2	5.744152914	
NDRG3	5.712325364	
NDST1	7.643572668	
NEBL	2.549486753	
NECAP2	6.196269234	
NEDD4L	7.045377276	
NEK2	3.75966848	
NEK6	6.089894907	
NET1	4.750684737	
NETO2	4.261308285	
NFATC3	4.732524749	
NFIA	4.36780815	
NFIB	4.283877303	
NFKBIB	5.333420713	
NFKBIE	6.095825161	
NFYA	5.899327601	
NGEF	0.776357307	
NHLRC3	5.071185956	
NHS	1.429974848	
NIN	6.619816103	
NIP7	5.344737854	
NIPA1	4.741420997	
NIPA2	6.208545115	
NIPAL2	2.825413512	
NISCH	6.672535606	
NKAIN2	-2.725940475	
NKG7	4.073991597	
NKX2-2	0.988517765	
NLGN1	3.42755879	
NLK	4.623772019	
NLN	4.272049246	
NLRP1	3.589990572	
NLRP3	1.056705256	
NME4	7.541725199	
NME7	3.130524153	
NMNAT2	0.307589299	
NMNAT3	1.096069364	
NNAT	-1.169864959	
NOS1	-2.060588172	
NOS3	3.908353139	
NOSTRIN	1.575672277	
NOTCH2	7.78896575	
NOTCH3	6.672193655	
NOTUM	3.565954207	
NOV	7.467835326	
NOVA1	-0.740875132	
NOX1	-2.252634717	
NOX4	2.859936325	
NPHP4	5.110521887	
NPNT	2.850019374	
NPR3	-1.527393327	
NPY1R	-0.616488705	
NR2C2	5.471853708	
NR3C2	1.089483335	
NR4A1	7.503528452	
NR4A3	4.42707905	
NRARP	3.579772208	
NRAS	5.985102642	
NRCAM	4.462930996	
NRIP1	4.957838946	
NRIP2	1.22337072	
NRIP3	4.577131646	
NRM	5.635520256	
NRP2	7.801610322	
NRSN2	6.510208828	
NRXN1	-2.701335311	
NSD1	6.24626569	
NSDHL	5.037564877	
NSL1	4.561043815	
NSUN3	1.91782965	
NSUN7	-0.03513835	
NT5E	4.546938798	
NTN4	3.182738978	
NTRK2	3.395594833	
NTRK3	0.034668239	
NUB1	6.466770815	
NUBP1	4.753135842	
NUCB1	8.886580119	
NUDCD1	4.231042314	
NUDT1	5.438819137	
NUDT3	5.379959961	
NUF2	3.540841757	
NUMA1	8.815526206	
NUP133	5.81038405	
NUP153	6.013421434	
NUP160	5.581535582	
NUP93	6.951016178	
NUS1	5.33039437	
NUSAP1	5.522667014	
NXN	5.392609009	
NXPH3	0.746581737	
NYNRIN	4.467628313	
OAS2	6.209650612	
OAS3	6.352089269	
OASL	3.402685942	
OBP2A	-2.498560693	
OBP2B	-2.964638024	
OBSCN	4.381732902	
ODF2	5.862377857	
ODF2L	3.744184761	
OGFRL1	2.545574689	
OGN	-0.14241154	
OLAH	-2.449723733	
OLFM4	-0.079915952	
OLR1	1.226452174	
OPA1	6.031364854	
OPA3	5.398097103	
OPLAH	4.116240478	
OR2A4	-1.065405869	
OR2A9P	2.70769559	
OR7E156P	-2.866903967	
ORAI2	6.238926855	
OSBPL2	5.580542769	
OSBPL6	2.052440504	
OSBPL7	4.102626871	
OSBPL9	6.92039922	
OSR1	0.427258973	
OSR2	1.366133339	
OSTM1	6.768330044	
OTUB2	2.583040807	
OTUD7B	6.495619186	
OVOL1	2.99254848	
OVOL2	-0.161972197	
OXR1	4.579514814	
P2RX1	-0.064008752	
P2RX4	5.265090484	
P2RX5	1.340723577	
P2RX7	5.720579052	
P2RY6	1.912474479	
P2RY8	2.301411609	
P4HA1	6.037549804	
PACRG	-1.005251518	
PACSIN2	6.899182881	
PADI2	2.399576834	
PADI3	-0.076967157	
PADI4	-2.906231855	
PAG1	6.774735899	
PAIP2B	1.709142359	
PAK2	6.536158267	
PAK3	-2.714712762	
PAK6	3.272654706	
PALB2	4.196018471	
PALLD	5.546239162	
PALMD	3.315867705	
PAMR1	2.556305677	
PANK1	2.483502518	
PANK2	4.792599558	
PAPD7	4.742545333	
PAQR4	6.495894288	
PAQR8	5.920289478	
PARD3	4.575808877	
PARM1	2.475564266	
PARP1	8.154766256	
PARP10	6.872022981	
PARP14	6.193502401	
PARP15	-0.707414012	
PARP9	5.91833976	
PART1	0.219884199	
PARVA	7.211107593	
PARVB	7.250206765	
PATL1	6.348954684	
PAWR	1.614181754	
PAX3	6.709626362	
PBK	4.40865519	
PBRM1	5.987431286	
PBX1	3.144461235	
PCBD2	3.275184776	
PCDH19	-0.435883786	
PCDHB2	2.581811923	
PCDHGA1	0.7153172	
PCGF2	6.359344562	
PCGF5	5.139303858	
PCIF1	6.43042355	
PCK1	-0.452685843	
PCNA	7.094947073	
PCP2	-1.286304098	
PCP4	-2.80111051	
PCP4L1	0.210007864	
PCYOX1	6.140208218	
PDAP1	7.51423475	
PDE10A	1.811143221	
PDE1C	-1.757206909	
PDE3B	4.949936773	
PDE4B	4.603448282	
PDE4D	3.899053803	
PDE5A	2.275329327	
PDE6A	-2.141006908	
PDE6D	4.985202422	
PDE8B	-0.659074526	
PDE9A	2.877878007	
PDGFD	3.542113519	
PDHA1	6.520642813	
PDIA3	9.131473627	
PDK3	3.718269336	
PDLIM5	5.344931425	
PDP1	5.749732896	
PDXP	6.077812325	
PDZD11	5.686356286	
PDZD2	3.386860162	
PDZK1	-1.043536149	
PDZRN4	-1.800187337	
PEA15	8.189576821	
PEAR1	1.505754206	
PEBP4	-1.554239779	
PECR	2.998531775	
PEPD	7.172890358	
PER2	3.560316719	
PERP	8.290599523	
PEX11A	1.698506526	
PEX7	2.459133381	
PF4	-2.529583597	
PFAS	5.944395838	
PFDN4	3.897101615	
PFKM	7.2865416	
PGAP2	4.820619919	
PGBD1	3.253368359	
PGBD4	0.872553555	
PGK1	9.194516511	
PGM2L1	3.814410854	
PGM5	2.337604059	
PGPEP1	5.628383014	
PGRMC1	6.330035963	
PGRMC2	6.31927508	
PHACTR1	4.729346675	
PHAX	4.008573878	
PHC2	8.20916041	
PHC3	4.871789482	
PHEX	-1.714524418	
PHF10	5.069072428	
PHF19	5.904259147	
PHF20L1	5.462138091	
PHF23	6.415833384	
PHKA2	4.729126573	
PHKB	5.089321376	
PHLDA1	8.667508922	
PHTF1	4.077601736	
PHTF2	4.68030234	
PHYHD1	2.776230202	
PHYHIP	2.402039472	
PI4KB	7.13946844	
PID1	1.124701551	
PIF1	2.617989799	
PIGA	4.394729861	
PIGK	5.087750644	
PIGM	4.632721472	
PIGR	0.650685579	
PIGT	8.178654295	
PIGW	4.274629962	
PIK3C2B	4.691408807	
PIK3C2G	-0.104506029	
PIK3CD	6.985079105	
PIK3R1	5.847968913	
PIK3R4	5.264939474	
PIK3R5	2.983124325	
PIN1	6.151251238	
PINK1	6.360509234	
PIP	-1.971314217	
PIP4K2A	7.151607949	
PIP4K2B	7.108472398	
PIP5K1B	0.940581903	
PITPNC1	3.611485466	
PITPNM3	2.401555297	
PKDREJ	-1.021100032	
PKIG	5.91418601	
PKLR	3.834547243	
PKMYT1	5.534578337	
PKN1	8.077267302	
PKNOX2	5.9406116	
PKP1	7.852850013	
PKP2	0.863857368	
PLA1A	6.159972057	
PLA2G15	5.994892315	
PLA2G1B	-2.692995553	
PLA2G2A	2.633195379	
PLA2G2D	1.485701448	
PLA2G4F	2.87530628	
PLA2R1	1.680581572	
PLAC8	-0.546468433	
PLAGL1	1.733628549	
PLAT	8.112975896	
PLAUR	5.470373206	
PLB1	2.53607712	
PLBD2	6.502439745	
PLCB2	4.411918505	
PLCB4	4.091574415	
PLCH2	2.371775653	
PLCXD3	0.671261853	
PLEK	3.723355946	
PLEKHA1	4.405707647	
PLEKHA2	6.380085883	
PLEKHA3	3.654591578	
PLEKHA5	5.851807747	
PLEKHA6	4.157928659	
PLEKHA7	1.749386011	
PLEKHB2	7.455109457	
PLEKHF2	4.975253024	
PLEKHG5	3.522820235	
PLEKHG6	0.713171806	
PLEKHN1	1.453418447	
PLEKHO1	5.638330234	
PLEKHO2	7.582632168	
PLIN1	-0.246213729	
PLIN2	5.642766519	
PLIN4	2.154044768	
PLIN5	-0.685097116	
PLK1	5.473011697	
PLLP	1.646453003	
PLN	0.399199611	
PLOD3	9.368338483	
PLP1	8.739321304	
PLSCR1	5.419711557	
PLTP	8.437472965	
PLXDC2	2.676132544	
PLXNA1	8.477888201	
PLXNA4	1.145834144	
PLXNC1	6.483777791	
PM20D1	-2.179822618	
PMCH	-2.615533981	
PML	6.971697518	
PMS1	3.32484436	
PNKD	6.701684856	
PNLDC1	-1.105677552	
PNLIPRP3	1.908116927	
PNMA1	5.905599576	
PNMA2	3.48173384	
PNMA6A	4.849319431	
PNMAL2	1.068489296	
PNO1	4.915550961	
PNPLA3	1.837658228	
PNPLA5	-3.157200934	
PNPLA7	2.731102347	
POC1A	3.99394788	
POF1B	2.58073906	
POLB	4.782569436	
POLH	5.66963089	
POLK	3.811200877	
POLR1B	5.372952745	
POLR2D	5.057046768	
POLR2J2	4.355465223	
POLR3G	4.079174757	
POMP	6.917243879	
PON1	-1.734614725	
PON3	-0.675303727	
POP4	5.065274607	
POPDC3	2.880622646	
POT1	4.458431543	
POU2AF1	2.600900701	
POU2F3	1.367093761	
POU3F2	2.604944633	
POU5F1B	-0.767894047	
PPARA	4.659911753	
PPARG	1.510091999	
PPARGC1A	4.595989129	
PPBP	-0.846343842	
PPEF1	1.763646185	
PPHLN1	5.768563566	
PPID	5.052294278	
PPIP5K1	4.558204216	
PPL	6.375539287	
PPM1D	3.958845466	
PPM1E	1.261672498	
PPM1H	5.747423542	
PPM1L	0.703335042	
PPP1CB	7.309742567	
PPP1R12B	5.161526633	
PPP1R13B	4.332698299	
PPP1R13L	4.407368242	
PPP1R14A	0.499591568	
PPP1R15A	6.985173542	
PPP1R1A	1.609090074	
PPP1R1B	0.904693404	
PPP1R8	5.7508163	
PPP1R9B	6.940676121	
PPP2R5C	6.244216105	
PPP2R5E	4.412193689	
PPP3CA	4.905976836	
PPP3CB	5.064367566	
PPP4R2	4.012593175	
PPT1	7.577969116	
PRAF2	5.892468965	
PRAME	9.182610224	
PRAMEF12	-1.755927169	
PRB1	-2.64201204	
PRB3	-3.047481548	
PRC1	5.99144046	
PRDM16	0.655548244	
PRDM6	-1.512887372	
PRDX2	7.097381867	
PRDX4	6.8312096	
PRELID1	7.408518348	
PREX1	6.264084316	
PRF1	3.956008567	
PRICKLE1	3.514690867	
PRIM2	3.297583863	
PRIMA1	3.69551377	
PRKAA2	0.175412075	
PRKCA	4.915783258	
PRKCDBP	6.154494976	
PRKCE	5.016432394	
PRKCQ	1.026577097	
PRKD1	4.617859755	
PRKD3	6.768042008	
PRLR	2.498979184	
PROM1	1.943629554	
PROM2	4.50373519	
PRPF40B	4.362865987	
PRPH2	-1.290646345	
PRPS1	5.628768688	
PRR11	2.448467192	
PRR13	6.766440482	
PRR15L	-1.625529346	
PRRG1	3.660452455	
PRRG3	-2.766322474	
PRSS16	0.580543059	
PRSS23	7.488362314	
PRSS8	3.396060669	
PRTG	3.157802166	
PSAP	11.69574778	
PSAPL1	2.152662273	
PSD4	3.849294801	
PSEN2	6.823170965	
PSMB10	6.566336918	
PSMB8	7.29441104	
PSMB9	5.85745981	
PSMC3IP	3.618643143	
PSMF1	7.469838039	
PSORS1C2	1.757999692	
PSPC1	5.647017786	
PSPH	4.382505239	
PSRC1	4.741170074	
PTAR1	5.421122052	
PTCH2	3.390606091	
PTGER3	0.938409279	
PTGIS	4.058485819	
PTGS1	4.348711027	
PTH1R	0.649790188	
PTK6	3.719154848	
PTP4A1	7.493957784	
PTP4A2	6.238299162	
PTPN1	6.804620669	
PTPN18	6.427662361	
PTPN2	4.473446581	
PTPN21	3.930053121	
PTPN3	3.697546223	
PTPN7	3.35445865	
PTPN9	5.827441818	
PTPRC	3.81905699	
PTPRD	0.115360511	
PTPRF	6.782477949	
PTPRG	5.131490738	
PTPRJ	7.435726084	
PTPRK	4.49294481	
PTPRM	7.131117464	
PTPRT	1.630422222	
PTRH2	4.996867277	
PTTG1	6.11573019	
PTTG1IP	9.609774468	
PVRIG	2.005894626	
PWP1	6.004974827	
PXMP2	2.545601701	
PYCR1	6.530073083	
PYGM	-1.139530544	
PYHIN1	1.386843602	
QDPR	7.343153528	
QKI	6.691212106	
QPCT	7.916815601	
QPRT	6.64035206	
RAB11FIP2	3.985212689	
RAB11FIP3	6.090667818	
RAB12	5.320722009	
RAB20	3.892552821	
RAB25	4.440360782	
RAB26	0.301960591	
RAB27A	6.301898666	
RAB27B	-1.275799793	
RAB2B	4.907503796	
RAB31	5.190948594	
RAB32	6.533744391	
RAB33A	2.14708724	
RAB39B	0.659112165	
RAB3A	3.407845327	
RAB3B	-0.312080098	
RAB3IP	2.034278451	
RAB5C	7.827820058	
RAB6B	5.394767987	
RAB7A	9.171932618	
RAB8B	4.849616394	
RABGAP1L	3.691920599	
RABIF	5.107730194	
RACGAP1	5.42777874	
RAD1	4.708891515	
RAD18	3.510814155	
RAD51	3.646477895	
RAD51C	4.199914474	
RALGAPA2	2.420534484	
RANBP17	2.881109609	
RANBP3	6.534724469	
RAP2B	6.603784757	
RAPGEF1	7.189942085	
RAPGEF3	3.363998324	
RAPGEF5	3.216283816	
RAPGEF6	3.090545474	
RAPGEFL1	4.077724128	
RARG	6.308627683	
RASA3	6.611107555	
RASAL1	2.540953964	
RASGRF1	3.118246494	
RASL12	2.093986312	
RASSF10	-0.2166946	
RASSF3	4.907821388	
RASSF4	4.788262444	
RASSF6	-1.633999641	
RASSF8	4.893817075	
RASSF9	-1.430343171	
RB1	5.612465499	
RBL1	2.936987186	
RBM12B	4.074777353	
RBM18	4.838659228	
RBM20	1.713132467	
RBM33	5.785766312	
RBM43	3.021718933	
RBM47	2.756485877	
RBMS2	5.118568966	
RBP4	1.845033827	
RBP7	3.1530306	
RC3H2	3.714463786	
RCAN1	7.429167799	
RCAN2	2.8705508	
RCAN3	3.196808002	
RCL1	3.708030039	
RCOR1	5.219810111	
RDH11	6.424944885	
RDH12	3.79530521	
REEP1	1.183903302	
RELN	3.604368518	
RELT	4.236612124	
RENBP	7.321304755	
RERG	1.050772596	
RERGL	-1.636148004	
RET	-0.012620825	
RFC3	4.631159302	
RFK	4.023868753	
RFX5	6.00490575	
RGL2	6.515792676	
RGL3	2.537096718	
RGMA	3.631412154	
RGN	-1.574913639	
RGS1	6.64965275	
RGS10	5.480611585	
RGS12	7.210812455	
RGS16	3.548721799	
RGS19	4.465465966	
RGS20	5.312958801	
RGS3	5.565517197	
RGS4	1.350155762	
RGS6	-1.612316853	
RGS9BP	0.352913805	
RHBDL2	0.446585888	
RHEB	6.324368338	
RHEBL1	2.132358116	
RHOBTB2	5.945661905	
RHOBTB3	7.225559919	
RHOG	6.354495982	
RHOH	1.166343719	
RHOJ	4.744932962	
RHOQ	7.72161384	
RHOV	3.382231515	
RHOXF1	-2.933343656	
RHPN2	3.302354079	
RIC8B	4.170437069	
RILPL2	3.695727724	
RIMKLB	4.905575106	
RIN3	6.048869402	
RIPK1	6.051338378	
RIPK2	4.52657082	
RIT1	5.08757051	
RLIM	5.839808002	
RMND1	4.057594397	
RNASE4	3.700375052	
RNF112	-0.374545723	
RNF114	6.810514279	
RNF115	4.65403245	
RNF128	2.089607487	
RNF141	5.143176413	
RNF144A	6.671787316	
RNF144B	4.770308136	
RNF145	6.95532045	
RNF157	5.308164265	
RNF165	-1.551533474	
RNF166	4.305724272	
RNF167	6.877297455	
RNF19B	5.80638324	
RNF213	7.479729312	
RNF216	6.429539966	
RNF217	0.687119737	
RNF39	1.910538433	
RNFT2	2.986321443	
RNGTT	4.068276263	
ROR2	2.078366266	
RORA	2.699911249	
RORC	1.979087994	
ROS1	-1.015010292	
RPH3AL	0.942310587	
RPL39L	4.246752857	
RPP25	6.087756299	
RPRM	-1.899491507	
RPS15A	8.887750764	
RPS27L	6.606786822	
RPS6KA3	6.180643069	
RPS6KA6	-2.389504362	
RRAGC	4.494127143	
RRAGD	5.968498938	
RRBP1	8.683760263	
RREB1	5.476745757	
RRM2	5.71054909	
RRN3P2	-0.252568924	
RRP1	6.202612073	
RRP15	5.099729038	
RRS1	5.803183292	
RSAD2	2.983589035	
RSF1	5.654499679	
RSPH1	-0.702825089	
RSPO1	-0.918773457	
RSU1	6.196991608	
RTN3	7.02241086	
RTN4	7.893265995	
RTP4	4.12973143	
RTTN	5.568342787	
RUNDC3B	-1.057710932	
RUNX2	3.683649081	
RUNX3	7.106168317	
RXRA	6.834095495	
RYR3	-0.220853062	
S100A1	9.792249569	
S100A13	7.797507586	
S100B	9.798463376	
S100P	1.976063508	
S1PR5	1.521861182	
SAA2	1.350943986	
SACS	5.044778642	
SAMD11	1.230388153	
SAMD12	-0.06178639	
SAMD4A	5.627515012	
SAMD9	4.35554766	
SAMD9L	4.437620489	
SAMHD1	3.889040717	
SAMSN1	1.732991809	
SAP130	5.31354707	
SAP18	7.137593472	
SAP30	3.529251548	
SAP30L	5.221152398	
SAR1A	6.467275023	
SART1	7.138383407	
SASH3	3.75830359	
SAT1	8.810446205	
SAV1	4.528835489	
SCAMP2	7.008278692	
SCARA3	3.03507352	
SCARA5	0.447092772	
SCARB1	8.320512168	
SCARF2	5.737504249	
SCD5	3.704879186	
SCEL	2.891705163	
SCG2	3.529550936	
SCGB1D2	-0.423422175	
SCGB2A1	-3.112592651	
SCGB2A2	0.308014014	
SCGB3A1	-2.275644027	
SCLY	4.268037201	
SCML4	3.430829972	
SCN7A	-2.589587896	
SCN8A	0.902811898	
SCNN1B	2.00253627	
SCNN1G	0.582951174	
SCTR	-3.168129218	
SCUBE3	2.202149853	
SDC1	7.367133159	
SDC3	9.333459036	
SDC4	6.543863775	
SDCBP	10.29357359	
SDPR	1.393706779	
SDR16C5	2.544452165	
SDR42E1	1.049577863	
SDS	2.354963923	
SEC14L1	7.052491353	
SEC14L4	0.717723129	
SEC14L5	1.181656537	
SEC22C	5.201143744	
SEC24A	4.722423695	
SEC61A2	2.599083841	
SEL1L3	4.233468933	
SELENBP1	5.869769613	
SELL	3.068376873	
SELPLG	4.250925734	
SEMA3E	0.710512266	
SEMA3F	4.234002491	
SEMA3G	2.618823393	
SEMA4A	4.200593749	
SEMA5B	0.252719377	
SEMA6A	7.533090172	
SEPHS2	7.184455122	
SEPP1	5.531371511	
SEPT3	6.082563411	
SEPT7	7.619851443	
SEPT9	9.434707132	
SERHL2	0.843837533	
SERPINA1	5.386613386	
SERPINA12	1.482868088	
SERPINA3	8.053934986	
SERPINA5	4.386795453	
SERPINB5	5.690681843	
SERPINB9	4.661042186	
SERPINE1	5.482054185	
SERPINE2	10.96939277	
SERTAD4	0.736198223	
SETBP1	3.812063868	
SETD3	5.626956095	
SETDB1	5.92342913	
SETDB2	4.910254578	
SEZ6L	0.551906917	
SEZ6L2	5.862046523	
SF3A1	7.505826445	
SFPQ	7.866204743	
SFRP1	5.483512519	
SFRP5	3.130873537	
SFT2D2	2.107318263	
SGCA	-0.781998018	
SGCB	5.097148038	
SGCD	6.543614132	
SGCG	-2.291480749	
SGK1	8.536803931	
SGK2	-0.556655228	
SGPP2	0.639972002	
SGSM1	-0.577700893	
SGTB	4.324888866	
SH2B3	6.00315522	
SH2D1A	0.993597059	
SH2D2A	3.024468946	
SH3BGRL	6.75094536	
SH3BGRL2	2.372241419	
SH3KBP1	6.225372249	
SH3RF2	2.902442156	
SH3YL1	3.821351348	
SHANK2	2.565849588	
SHB	4.397078647	
SHC3	-1.172080543	
SHC4	5.540146709	
SHH	-2.499123763	
SHISA4	5.474133642	
SHISA5	7.862137204	
SHISA9	-2.578108326	
SHMT1	5.806911326	
SHMT2	7.432180269	
SHQ1	4.54374942	
SHROOM3	2.720843814	
SIAH1	4.946874304	
SIGIRR	5.431564574	
SIGLEC1	4.203045888	
SIGLEC7	0.571618841	
SIKE1	4.635710506	
SIPA1	6.260289725	
SIRPG	1.865085649	
SIRT5	4.420851354	
SKA1	3.317867957	
SKA2	5.122247454	
SKA3	3.602244772	
SKAP1	1.447792537	
SLA2	1.691061497	
SLAIN1	3.235803049	
SLAMF6	1.984703321	
SLAMF7	4.316449733	
SLAMF8	4.208749287	
SLC12A2	4.663787576	
SLC12A9	6.402932983	
SLC13A2	-1.37057402	
SLC13A4	-1.205284396	
SLC14A1	-0.57167762	
SLC15A1	2.001004545	
SLC15A3	5.185674813	
SLC15A4	5.853466529	
SLC16A1	6.476505176	
SLC16A11	-0.203642335	
SLC16A14	-0.0337387	
SLC16A4	4.641940303	
SLC16A6	3.983636437	
SLC16A7	0.161178003	
SLC18A2	-1.226768161	
SLC19A1	5.573040104	
SLC19A3	1.852056677	
SLC1A2	-1.082656398	
SLC1A4	7.399994882	
SLC1A6	0.491111812	
SLC20A1	6.96073003	
SLC22A3	1.358310745	
SLC22A5	3.215570125	
SLC23A1	-2.207728546	
SLC23A2	7.123636927	
SLC23A3	-0.65780458	
SLC24A4	3.505444665	
SLC25A13	6.659027016	
SLC25A15	4.84522987	
SLC25A18	-0.388291477	
SLC25A19	4.046435851	
SLC25A29	5.010901135	
SLC25A30	4.692220812	
SLC25A32	5.411376126	
SLC25A35	3.04939991	
SLC26A2	6.228091591	
SLC26A7	-1.467717023	
SLC26A9	-0.167286904	
SLC27A2	0.030017016	
SLC27A6	-0.425259048	
SLC29A2	2.463750385	
SLC2A12	1.310146813	
SLC2A13	3.531509758	
SLC2A3	6.522308445	
SLC2A6	3.910672939	
SLC30A6	3.286956581	
SLC31A2	3.912783068	
SLC35A2	5.424368635	
SLC35A3	2.200646228	
SLC35B4	6.07768578	
SLC35C1	5.408493969	
SLC35D2	5.07496397	
SLC35F3	-1.462035295	
SLC35F5	4.650829877	
SLC36A1	4.428110437	
SLC38A10	7.673675425	
SLC38A6	3.705378202	
SLC38A7	4.414544832	
SLC39A13	6.533404316	
SLC39A6	7.659563124	
SLC41A1	5.552301703	
SLC43A3	7.814738785	
SLC44A3	3.47675443	
SLC44A4	-0.985950852	
SLC45A2	7.324617552	
SLC46A1	4.652349743	
SLC4A1	-2.416152263	
SLC4A11	2.760883429	
SLC4A2	8.418485264	
SLC5A9	0.130361862	
SLC6A14	2.483704363	
SLC6A15	5.987328296	
SLC6A17	7.483851372	
SLC6A2	-1.61124408	
SLC6A4	0.39175724	
SLC6A8	8.169512043	
SLC7A10	-2.618555442	
SLC7A2	4.417483091	
SLC7A5	9.851157365	
SLC7A6OS	4.018642021	
SLC7A7	3.683214864	
SLC9A2	0.176407068	
SLCO3A1	4.069488411	
SLCO4C1	-2.069814157	
SLFN12	2.264530078	
SLFN5	4.562059007	
SLIT2	1.514391558	
SLIT3	3.356841943	
SLITRK2	4.51860567	
SLITRK4	-2.239885573	
SLN	-2.097327976	
SMAD2	6.462997342	
SMAGP	2.469097263	
SMAP2	5.832612596	
SMARCB1	6.813593294	
SMARCD1	6.975736787	
SMC2	4.527203268	
SMC6	5.135055806	
SMCHD1	5.320672156	
SMOC1	1.306666608	
SMOC2	2.876119813	
SMPDL3A	3.684220568	
SMS	6.639049978	
SMTN	6.084094618	
SMTNL2	-1.287483945	
SMYD3	4.082710318	
SNCA	7.217489415	
SNCAIP	2.507739547	
SNRPC	6.864040927	
SNRPD1	5.659824652	
SNRPG	5.308234157	
SNTG2	-2.423145566	
SNX1	7.395387201	
SNX10	5.872547663	
SNX24	3.337953726	
SNX25	4.430812595	
SNX30	5.911512412	
SOBP	2.169783228	
SOCS1	2.011380628	
SOCS3	6.014426607	
SOCS4	4.304631687	
SOCS6	6.202803447	
SOD3	4.743633693	
SORBS2	3.86035042	
SORCS1	4.927321211	
SORD	5.119211076	
SORT1	8.447043537	
SOSTDC1	2.771333304	
SOX10	9.589672575	
SOX12	6.303344611	
SOX2	3.027854569	
SOX30	-1.899544775	
SOX9	5.712839225	
SP100	6.020747216	
SP110	4.600331037	
SP6	1.281879892	
SPANXA2	-3.141673285	
SPARCL1	5.979123853	
SPATA18	2.230031639	
SPATA5	3.627375483	
SPATS2L	6.549297472	
SPC24	1.4388961	
SPC25	2.726187209	
SPCS3	6.758799991	
SPDEF	-1.331953278	
SPHK2	4.752422159	
SPI1	4.53237341	
SPIB	0.615657814	
SPINT1	5.441581699	
SPINT2	5.331148478	
SPIRE1	6.172315471	
SPNS2	3.773499295	
SPP1	8.375537821	
SPRED1	6.530817947	
SPRED2	6.025211265	
SPRR4	1.352426914	
SPRY1	4.672081349	
SPSB1	6.482493947	
SPTB	2.863028586	
SPTBN2	5.880195445	
SPTBN4	0.777795063	
SPTBN5	1.787002426	
SPTLC2	5.620959887	
SPTLC3	2.217661227	
SRA1	5.569610727	
SRBD1	3.974183759	
SRC	6.600184322	
SRD5A1	4.258388409	
SRD5A2	-1.702989475	
SREBF1	7.87737149	
SRFBP1	3.006574867	
SRGAP1	5.541668083	
SRGN	5.278687294	
SRI	6.13458919	
SRL	-1.339272331	
SRM	7.953033198	
SRP72	6.777009499	
SRPK2	6.044329139	
SRPX	7.080383509	
SRRD	4.453725821	
SSBP2	3.755414559	
SSBP4	6.221252669	
SSH1	6.427749222	
SSH2	5.314598439	
SSPN	3.429289512	
SST	-2.466709506	
SSTR1	-2.303738291	
SSX2IP	4.18235953	
ST13	8.08090718	
ST3GAL1	6.389067181	
ST3GAL2	6.159205387	
ST3GAL4	8.309675541	
ST3GAL5	6.882464556	
ST3GAL6	6.172788951	
ST6GALNAC2	7.363142826	
ST6GALNAC3	3.827527677	
ST7L	3.617719485	
ST8SIA1	4.466030063	
ST8SIA4	2.328816099	
STAC2	2.461842878	
STAG3	3.813641154	
STAM	5.723118178	
STAP1	-1.735389746	
STAP2	4.455108336	
STARD3NL	5.308864159	
STAT1	8.472896352	
STAT2	7.620169029	
STAT5A	6.671725538	
STAT5B	6.221805204	
STEAP2	1.465757592	
STIL	3.532617523	
STK10	7.284257291	
STK17A	4.805518909	
STK32A	4.156011068	
STK32C	4.187235942	
STK4	5.789896494	
STMN1	8.35923018	
STRADB	5.171579005	
STS	4.196876165	
STX11	2.90842136	
STX2	4.43486493	
STX3	6.343557544	
STX7	7.323750481	
STXBP1	8.222361957	
SUGT1	4.684318584	
SULT1A1	3.202634411	
SULT1A2	-1.322209516	
SULT1C2	3.323871108	
SULT1E1	3.503986445	
SUMF1	5.151671454	
SUN3	-2.315825881	
SUPT3H	2.55701729	
SUPT4H1	6.412886614	
SUPT7L	5.677641789	
SUSD4	1.854678766	
SUV39H1	4.550503757	
SV2A	4.567083101	
SVEP1	2.215590074	
SVIL	6.320576223	
SWAP70	6.269392701	
SYDE1	6.459467017	
SYN2	0.612754577	
SYNE1	5.03891857	
SYNE2	6.423561808	
SYNGR3	1.914835643	
SYNM	6.140537834	
SYNPO2	3.036523091	
SYPL2	0.626439093	
SYS1	5.552447823	
SYT11	5.079626302	
SYT12	0.647208673	
SYT14	1.165586814	
SYT17	0.838896533	
SYT7	1.964763074	
SYT8	-0.101567902	
SYT9	-2.782102085	
SYTL1	3.138002379	
SYTL2	5.455266322	
TACC2	4.578037241	
TACC3	6.044658084	
TACSTD2	5.538944402	
TAF11	5.274953895	
TAF1A	1.7428873	
TAF1B	3.26495949	
TAF6	6.864690008	
TAGAP	1.985593114	
TAGLN	6.24013632	
TAL1	0.110756828	
TAP1	8.370405042	
TAP2	7.374878931	
TAPBP	8.776313388	
TARP	-0.981062765	
TBC1D1	5.805326747	
TBC1D16	7.422323089	
TBC1D7	6.892321118	
TBCB	6.725541308	
TBCC	5.188019562	
TBCCD1	3.622527019	
TBX1	3.388972284	
TBX2	6.846867888	
TBX21	0.701642812	
TBX3	4.612202618	
TBXAS1	3.534552844	
TCEA3	3.886698815	
TCEAL2	-1.60776115	
TCEAL7	-0.995953705	
TCEB1	5.629141365	
TCF19	5.476658722	
TCF3	6.535997242	
TCF7L2	4.132713057	
TCHH	1.809592345	
TCL1A	-0.707393558	
TCN2	5.909621028	
TCOF1	6.630212161	
TCP11L1	3.053063355	
TDO2	2.986868914	
TDP1	4.122250062	
TDRD10	0.149561651	
TDRD5	-0.913644792	
TDRD7	5.31960516	
TDRKH	3.258453325	
TEAD1	6.812309633	
TEAD4	4.927760926	
TEF	4.994464258	
TF	5.727901521	
TFAP2A	8.746788517	
TFAP2B	3.650801879	
TFAP2C	4.742252807	
TFCP2L1	3.014969993	
TFEC	0.883886973	
TFIP11	6.146745233	
TFPI2	3.009853307	
TFPT	5.562138242	
TG	0.770419257	
TGFA	2.567553747	
TGFBR1	6.604748924	
TGFBR3	4.51908504	
TGFBRAP1	4.8909905	
TGIF1	6.291366164	
TGM3	2.926170834	
TGM5	0.768856324	
TGOLN2	7.79380265	
THEM4	5.208118083	
THRAP3	7.480366756	
THRB	1.858632632	
THRSP	-1.316117097	
THSD4	2.129955508	
THSD7B	-1.00156482	
THUMPD3	5.234018839	
TIAM1	4.630392021	
TIFA	2.880468113	
TIGD2	2.622242229	
TIGIT	2.45629541	
TIMM50	7.280508015	
TIMP1	9.760083236	
TIMP2	10.43822313	
TIMP3	8.952555262	
TIMP4	-0.140872191	
TINAGL1	3.774423186	
TIPRL	5.77476365	
TJP2	4.991133789	
TJP3	-1.283413904	
TLCD1	3.162832843	
TLE2	3.1125347	
TLE4	3.552164907	
TLK2	4.742754267	
TLR4	2.611836614	
TLR5	0.984230852	
TLR7	0.993811578	
TLR8	0.371705158	
TM4SF1	6.015573521	
TM7SF2	4.034908994	
TM7SF3	7.154646596	
TMC4	1.055452943	
TMC5	-1.101144287	
TMCC2	6.007251741	
TMCC3	2.974405257	
TMED9	8.000277033	
TMEM100	-0.293162265	
TMEM116	2.788876588	
TMEM125	-0.042679917	
TMEM126B	4.565044711	
TMEM132B	-1.982522303	
TMEM132C	-2.055092437	
TMEM139	0.444973769	
TMEM140	5.895733272	
TMEM14A	4.666537818	
TMEM156	-1.258058274	
TMEM158	4.997776735	
TMEM160	3.280801925	
TMEM161B	3.780570079	
TMEM163	4.522552303	
TMEM170A	3.784152871	
TMEM173	5.850081961	
TMEM182	1.961131761	
TMEM184A	2.72606177	
TMEM185B	4.875364784	
TMEM189-UBE2V1	-1.771653905	
TMEM198	3.675270159	
TMEM200B	2.61516331	
TMEM201	6.164755289	
TMEM206	4.317446959	
TMEM209	4.853412908	
TMEM213	-2.053801117	
TMEM229B	6.416193498	
TMEM231	3.851084896	
TMEM232	-2.011387039	
TMEM30A	6.827866809	
TMEM30B	1.762198594	
TMEM33	6.689559592	
TMEM41A	4.4635962	
TMEM41B	4.410776826	
TMEM43	6.73996948	
TMEM47	2.443291498	
TMEM50A	6.79594949	
TMEM51	5.649273436	
TMEM53	4.444824065	
TMEM56	1.312013775	
TMEM60	4.8705307	
TMEM61	-2.442242961	
TMEM63C	-0.736665164	
TMEM65	4.464923844	
TMEM71	0.20534732	
TMEM79	4.761773028	
TMEM8A	7.700456689	
TMEM91	2.154881224	
TMEM97	5.683617656	
TMEM99	3.703421778	
TMOD1	4.89725818	
TMOD2	4.229379869	
TMPRSS2	0.11982164	
TMPRSS6	-1.510924366	
TMTC4	3.997937452	
TNFAIP3	5.091698162	
TNFRSF10B	6.415127076	
TNFRSF14	8.128348994	
TNFRSF21	6.510920325	
TNFRSF25	1.487089343	
TNFRSF4	1.882703389	
TNFRSF9	0.181849355	
TNFSF12-TNFSF13	3.258516402	
TNFSF13	4.882714971	
TNFSF13B	1.241932866	
TNFSF4	1.952000353	
TNFSF9	3.403838221	
TNIK	3.467106353	
TNIP2	5.523683307	
TNK2	6.125385046	
TNMD	-3.019666801	
TNN	0.974106195	
TNNC1	-1.950180811	
TNNC2	-2.071514918	
TNNI2	-1.250618676	
TNNT2	-1.611063791	
TNPO1	6.911234806	
TNRC18	7.233460377	
TNS1	7.606145281	
TNS3	8.313894306	
TNS4	4.321986035	
TNXB	3.656614251	
TOB1	5.247549077	
TOP2A	6.353413835	
TOR1AIP1	6.125227845	
TOR1B	4.556215438	
TOX3	-0.613997901	
TP53AIP1	2.029261368	
TP53RK	5.217326998	
TP53TG3B	2.495023144	
TP63	5.220443182	
TPCN2	6.921617743	
TPD52L1	3.336835734	
TPI1	9.317738922	
TPK1	1.76326524	
TPM1	5.797364554	
TPM2	5.770443782	
TPM3	9.13490958	
TPO	-1.806150064	
TPP1	9.217201025	
TPP2	5.354930851	
TPRG1	0.580982855	
TPST1	4.0278807	
TPX2	6.451943129	
TRAF1	5.485453048	
TRAF5	4.751527779	
TRAF6	3.371466546	
TRAK2	6.948401778	
TRAM2	6.466725319	
TREM2	3.305907399	
TRHDE	-0.830445726	
TRIB1	7.265588958	
TRIB2	8.570219058	
TRIB3	6.089840153	
TRIL	2.971258726	
TRIM14	5.034359064	
TRIM21	4.597083656	
TRIM23	3.383902568	
TRIM27	6.761281894	
TRIM29	7.348544276	
TRIM3	4.203274518	
TRIM37	4.87441349	
TRIM38	4.691714594	
TRIM44	5.430015976	
TRIM45	2.773405919	
TRIM6-TRIM34	-3.154470562	
TRIM63	6.689622294	
TRIM69	-0.072983637	
TRIM7	2.798840841	
TRIP13	4.515062597	
TRMT12	4.905471657	
TRMU	4.805597479	
TRNT1	3.554956874	
TRO	5.009519804	
TROAP	4.640373612	
TROVE2	5.729965559	
TRPM1	6.420440696	
TRPM2	4.330588189	
TRPS1	3.484882309	
TRPV2	8.083964138	
TRPV6	-0.59239774	
TRUB1	4.034127457	
TSEN15	5.226748072	
TSHZ2	-0.632823378	
TSN	7.005348059	
TSNAX-DISC1	-2.885075631	
TSPAN1	1.059184963	
TSPAN10	7.758081827	
TSPAN13	3.13784266	
TSPAN15	4.106119681	
TSPAN4	7.387833514	
TSPAN6	4.963477688	
TSPAN8	-1.121753615	
TSTD1	2.805520126	
TTC12	2.749982761	
TTC23	4.411924962	
TTC23L	-0.376193134	
TTC26	2.311504003	
TTC39B	0.838302487	
TTC7B	5.404172639	
TTC9C	3.913295801	
TTK	3.126287135	
TTLL1	4.29290694	
TTYH1	5.013447022	
TTYH2	7.008755317	
TTYH3	8.742468948	
TUBA1A	8.397231187	
TUBB2A	8.140439804	
TUBB2B	5.454911199	
TUFT1	4.542714608	
TULP4	5.985114837	
TUSC5	-1.459828464	
TWF1	6.050293286	
TWSG1	4.887860052	
TXNDC12	6.386424442	
TXNIP	8.358113027	
TXNL1	5.825927353	
TXNL4A	6.338447092	
TYMP	7.099926005	
TYMS	6.396160083	
TYR	10.02707538	
TYROBP	5.473611661	
TYW3	4.34242043	
UAP1L1	6.264113393	
UBA2	7.185371909	
UBASH3B	3.814599817	
UBD	6.058376356	
UBE2C	5.612737229	
UBE2D1	3.720695688	
UBE2D2	6.390053941	
UBE2J1	6.130062525	
UBE2L6	6.626944841	
UBE2Q1	6.976075486	
UBE2QL1	0.464046622	
UBE2S	5.831455675	
UBE2T	4.311134992	
UBE3B	5.907449002	
UBFD1	6.654740276	
UBIAD1	5.153484792	
UBL3	7.585148165	
UBLCP1	4.845045177	
UBXN7	3.283972746	
UBXN8	3.712796115	
UCK1	5.926759099	
UGCG	4.386344207	
UGGT1	6.459976319	
UGT1A3	-3.074211747	
UHRF1	4.238077657	
UHRF1BP1L	3.458371805	
ULK1	5.844179208	
UNC5B	4.597227569	
UNC5C	-0.915302493	
UNC5D	-2.570704066	
UNC93B1	5.63057879	
UPB1	-1.646855686	
UPK1A	-0.928948682	
UPK1B	0.199590808	
UPP1	7.06999981	
URM1	6.961936442	
UROD	6.734094323	
USHBP1	0.157915114	
USO1	5.941887428	
USP11	7.352809088	
USP14	6.009312943	
USP18	4.165602786	
USP2	3.131011139	
USP3	3.832343879	
USP31	4.449106821	
USP32	5.990021393	
USP35	5.555986598	
USP48	6.653850367	
USP51	1.788138991	
USP7	6.985253768	
USP9X	6.996069123	
UTP18	5.483748617	
UTP23	4.126162907	
VAC14	6.982029396	
VANGL2	5.991540808	
VAT1	10.25556204	
VAV3	3.687619954	
VCPIP1	4.909571657	
VDR	4.972117371	
VEPH1	3.348050352	
VEZF1	5.61937135	
VIM	12.54374297	
VIPR1	2.741505312	
VIT	2.868734258	
VKORC1	7.115184038	
VKORC1L1	5.428040812	
VLDLR	5.375064978	
VN1R1	0.151848494	
VNN2	0.013637859	
VPS13C	5.304314765	
VPS13D	5.954037532	
VPS18	6.689319533	
VPS33A	5.152572204	
VPS41	6.165791888	
VPS72	5.987631349	
VSIG2	-0.490684113	
VSNL1	2.246308579	
VTCN1	-0.361827145	
VWA5A	3.401816801	
WARS	10.1481201	
WBP11	7.160156252	
WBSCR17	-0.85846215	
WDFY1	7.339645157	
WDFY2	3.597026133	
WDHD1	3.787951471	
WDR35	4.823836458	
WDR36	5.00532934	
WDR54	4.214587811	
WDR59	5.185472617	
WDR63	3.098799636	
WDR72	0.280543571	
WDR76	3.561594798	
WDR81	7.047436585	
WFDC2	0.221734878	
WFDC3	-0.733074258	
WFIKKN2	-2.07463081	
WHSC1	6.289146734	
WHSC1L1	5.208105129	
WIF1	0.240854445	
WIPF1	6.666624619	
WIPF3	2.843569482	
WIPI1	6.999430023	
WISP1	2.722972232	
WNK2	3.579195554	
WNT11	2.082860277	
WNT2B	-0.635021034	
WSCD2	-2.014910108	
WWC1	4.135850935	
WWC2	4.302525076	
XBP1	6.746815816	
XCL1	-0.281710751	
XCL2	-0.167142991	
XIRP1	1.018265308	
XKR6	-0.755415207	
XKRX	-0.130747857	
XPNPEP2	0.567232588	
XPO6	7.004354624	
XPR1	5.247494223	
XRCC4	2.270929589	
XRN1	4.662860015	
YARS	6.972535986	
YBX1	9.301715123	
YBX2	0.258846859	
YEATS2	5.76758675	
YIF1B	6.424775772	
YKT6	7.966716085	
YME1L1	6.742270057	
YPEL1	3.123729653	
YRDC	4.814693648	
YWHAH	7.189129935	
YY1	5.203022726	
ZBP1	1.080922185	
ZBTB10	4.618235559	
ZBTB16	-2.002292426	
ZBTB24	4.214535022	
ZBTB44	4.846383532	
ZBTB7C	2.873680529	
ZC3H10	3.606672458	
ZC3H12B	-0.683328205	
ZC3H13	7.576037741	
ZC3HAV1	6.029964772	
ZC3HC1	5.134720966	
ZCCHC18	0.204122825	
ZCCHC2	3.771014631	
ZCCHC24	6.573461676	
ZCCHC3	5.519558345	
ZCCHC9	4.536478122	
ZCWPW1	2.377962081	
ZDHHC11	1.325682073	
ZDHHC15	-0.742525953	
ZDHHC2	3.296565296	
ZDHHC3	5.933828488	
ZEB2	6.841302149	
ZFAND3	6.803649114	
ZFAND5	7.570081914	
ZFP2	-0.448667475	
ZFR	6.108008735	
ZFX	4.150204084	
ZFY	2.195515362	
ZFYVE1	5.750112577	
ZFYVE16	6.212810898	
ZG16B	-0.422415448	
ZMAT3	3.651281905	
ZNF107	2.521392452	
ZNF117	4.029491388	
ZNF124	1.515711239	
ZNF175	2.497174339	
ZNF185	5.042938266	
ZNF189	3.882502228	
ZNF197	4.509729324	
ZNF204P	-0.328710036	
ZNF254	2.900675755	
ZNF267	3.225585529	
ZNF273	2.140398927	
ZNF275	4.592719742	
ZNF280A	2.091280918	
ZNF280B	3.333007142	
ZNF281	3.869933135	
ZNF286A	3.628385231	
ZNF3	5.270399974	
ZNF330	5.61488811	
ZNF367	3.72360542	
ZNF385D	-1.749311849	
ZNF394	5.029003475	
ZNF436	4.305127495	
ZNF471	1.169973446	
ZNF483	-0.98096109	
ZNF493	1.619091975	
ZNF496	4.590972607	
ZNF570	1.158205836	
ZNF595	3.784356783	
ZNF621	4.951580782	
ZNF624	2.054157427	
ZNF626	1.413539584	
ZNF654	3.833620771	
ZNF662	2.571019572	
ZNF681	0.664492133	
ZNF683	0.401398767	
ZNF687	5.772864271	
ZNF689	3.9338235	
ZNF696	4.35088535	
ZNF697	6.331530873	
ZNF711	0.78845835	
ZNF746	5.180869303	
ZNF749	3.557288299	
ZNF750	3.662945826	
ZNF764	3.336581812	
ZNF775	3.528843412	
ZNF777	5.4234494	
ZNF789	2.743995415	
ZNF792	2.014425622	
ZNF793	0.699831099	
ZNF880	2.27957809	
ZNF91	3.036854825	
ZNFX1	6.45718121	
ZNRD1	4.858266253	
ZNRF3	3.998996169	
ZP1	-1.619576809	
ZSCAN18	4.162741875	
ZSCAN21	4.324011249	
ZSWIM6	3.919560242	
ZWINT	5.236415537	
ZZZ3	5.114269274	
