# Supplementary material for: Synergy from gene expression and network mining (SynGeNet) method predicts synergistic drug combinations for diverse melanoma genomic subtypes
Source: NPJ Syst Biol Appl. 2019 Feb 26;5:6. doi: 10.1038/s41540-019-0085-4 (PMC6391384; doi:10.1038/s41540-019-0085-4)
Supplement: Supplementary file 2 — Dataset 1 [file 41540_2019_85_MOESM2_ESM.zip › SynGeNet/melanoma_fdadrugs_n633.txt]

Affy probe ID	Gene symbol	clonidine	aripiprazole	probenecid	ezetimibe	vidarabine	azacitidine	galantamine	irinotecan	megestrol	rifabutin	glimepiride	doxazosin	pimozide	pyrimethamine	finasteride	itraconazole	mitotane	zafirlukast	flurbiprofen	etoposide	lapatinib	midodrine	doxepin	dicloxacillin	doxylamine	medrysone	trazodone	exemestane	bosutinib	fluphenazine	floxuridine	tocainide	droperidol	calcifediol	trifluoperazine	amlodipine	fludarabine	erythromycin	terbinafine	timolol	famotidine	clofarabine	isocarboxazid	amiodarone	chloroquine	thiethylperazine	cytarabine	cabergoline
217398_x_at	GAPDH	0	0	0.2031	-1.00E-04	-0.179	0.579	0	-0.9753	-4.688	2.00E-04	-0.1238	-0.1046	0.0367	-0.2492	0.4587	0	-6.00E-04	0	-1.00E-04	0	0	0	0	0	0	-0.4598	0	-0.2542	-2.6791	0.1393	0.0961	0	0	6.00E-04	0.0171	-2.00E-04	-1.5314	0	0	0.0222	0	-0.1658	-0.7371	-0.4016	0.0122	-5.00E-04	0	-3.3331
1007_s_at	DDR1	-0.9261	0.0205	0.2447	-0.3523	-0.4738	-0.3352	3.0495	-0.5889	7.5826	-0.1107	-1.5773	-1.0262	0.0975	0.0225	0.8394	1.2293	0.2241	-0.1409	1.1331	-0.3942	-0.537	-1.1715	1.0868	-0.681	1.2398	-0.256	4.4584	-0.4521	2.6991	-0.3197	0.1058	0.0242	-0.4815	-1.3084	-0.034	0.7049	1.093	1.3805	0.1152	1.3436	0.1763	-0.6385	-1.2081	0.3668	0.3346	0.1585	1.851	0.7356
121_at	PAX8	-0.4298	1.6207	-0.3697	0.8589	0.4073	2.464	1.6232	3.9191	7.5018	-0.4013	0.3528	-0.5405	0.2346	-0.099	-1.0498	2.5754	1.0901	0.7758	0.1602	7.8394	-0.244	-0.0699	1.576	0.3179	-0.914	-1.3674	1.8126	-1.201	2.0704	2.3543	1.0818	1.0304	-0.9272	0.2749	0.2673	0.6116	0.2262	-0.0159	1.7554	-0.4816	0.9158	4.47	-0.229	1.612	0.433	0.5267	2.0223	2.0269
200045_at	ABCF1	-0.0758	0.1772	0.5859	1.0483	-0.0628	-1.0664	0.9254	-0.5602	3.2757	-0.4631	-0.2742	0.2434	-0.0947	-0.8503	0.5029	1.1904	0.3579	-0.3085	0.9506	-0.7468	-0.9434	-0.9255	0.334	0.4617	-0.1276	-0.1478	-0.3608	-0.2779	0.2885	0.0696	-0.3067	0.7001	0.5749	-0.8668	-0.7092	-0.543	0.4179	-0.2149	0.4686	-0.1559	1.9313	-0.6377	-0.3997	0.08	1.6853	-0.8259	0.6812	0.5196
200053_at	SPAG7	-1.3352	0.5737	0.5479	-1.451	0.0383	-0.2159	-1.1037	0.2682	1.1518	0.8782	-1.2994	-0.4429	0.1762	-0.2612	1.0234	1.0929	-0.9764	-1.8887	-1.7974	-0.0083	0.5039	-0.2309	-3.2667	-0.3777	-0.3376	-0.0662	1.6303	-0.1355	0.465	-0.3485	-0.2527	0.1975	-0.362	-0.7294	-0.1445	0.6613	1.0374	0.2611	-2.048	1.4038	1.4758	-1.5896	-0.7176	-0.1636	-0.9824	-0.9219	-4.1214	-0.8156
200071_at	SMNDC1	-0.7286	-2.6111	-1.1152	2.2027	0.158	2.9978	0.0294	2.3154	-7.5655	0.2484	0.4852	1.1326	0.0069	0.0407	-1.296	0.509	0.7419	1.0712	-2.6116	3.8113	-0.2315	0.154	-5.2909	1.2464	0.2356	-0.5087	1.5695	-0.131	-2.0317	-4.5368	0.2858	-2.8318	1.221	-0.9818	-0.2023	-0.3922	-0.6733	2.1769	0.6146	0.1802	-4.2722	3.529	0.1968	-0.1692	-3.8822	0.9673	-1.9401	0.047
200078_s_at	ATP6V0B	-0.4625	0.526	-0.7365	-3.4586	0.0919	-0.6714	0.1136	0.2743	4.1264	-0.7043	0.3998	1.0321	-0.2139	0.6255	-3.2292	0.2272	-0.2418	0.0604	0.3327	-0.9673	0.1773	-0.3182	-0.1598	0.7901	-0.4753	-0.2176	1.8019	0.0151	0.2315	0.6939	-0.1282	0.1026	0.0728	0.3266	0.0378	0.5126	-1.0373	1.9196	-0.4639	-0.0713	1.0501	-0.0603	0.3132	-0.7668	-1.7971	0.1193	0.4778	-1.474
200083_at	USP22	0.0783	0.0677	-0.7682	-4.1777	0.6567	-1.9363	-3.8952	-1.267	-0.2564	-0.0484	1.3305	0.547	-0.0925	0.3805	-1.8788	-0.1535	-1.3995	-0.8947	0.1481	-5.4034	1.0465	-0.3951	0.0324	0.5754	0.4325	0.3817	-0.9907	0.2183	-0.1739	-0.3031	-1.4302	-0.0134	-0.1836	0.5802	0.5912	-0.4552	-1.0626	0.5567	0.3124	-0.2748	-0.1438	-1.3103	0.855	0.2845	-1.612	1.5628	-0.5738	-0.983
200617_at	MLEC	-2.7869	0.0876	0.8736	-3.0699	1.4168	-2.4394	0.278	0.2062	0.7239	-0.2499	0.2166	0.4889	-1.2418	-0.347	-3.7971	1.2932	-0.7152	-1.0033	0.8843	-3.4798	0.7977	-0.1428	0.2516	0.44	-0.5253	0.2616	0.6875	0.5824	0.1977	2.0525	0.0609	-0.4317	-0.181	-0.0547	0.4226	-0.8774	-1.2642	1.3838	-6.459	-0.6719	0.605	-1.5336	1.0139	-0.1705	-2.1326	0.549	-2.7755	-0.2705
200621_at	CSRP1	-1.3813	-0.0498	-1.0932	-2.3401	0.2684	0.3714	-0.9429	1.4148	-1.0348	0.2092	0.2273	0.7481	-0.8842	0.9057	0.4107	-1.4672	0.2912	-1.0896	-1.4258	0.234	0.4329	0.3511	-1.3528	-0.358	0.447	0.9549	-2.6826	-0.6268	-2.4296	0.219	0.0394	0.1201	0.3238	0.7926	0.1882	0.133	0.0511	-3.9678	-1.3967	-0.2625	-2.0335	1.7275	0.3841	-0.4792	-4.0174	0.2073	-2.6591	-0.0705
200636_s_at	PTPRF	-0.0832	-0.2331	-1.09	-0.6754	-0.4246	-0.4612	0.7529	-1.6632	2.9155	0.0372	-1.0829	-0.687	-0.2691	-0.5677	-0.0175	0.4889	-0.4715	0.7283	1.0988	0.0766	-0.5192	0.2457	0.4478	-0.4562	0.2165	0.1394	0.6555	-0.808	1.0007	-0.5604	0.9885	0.1294	-0.9042	-1.4773	-1.107	0.4329	0.8707	0.9996	0.4802	1.0403	1.7977	-1.2794	-0.9914	0.2819	-2.1557	-0.1957	-0.1859	-0.4923
200666_s_at	DNAJB1	0.1612	0.8461	0.2818	0.5338	0.3505	0.1017	0.1757	1.954	2.0945	0.6863	0.9978	0.0821	0.3891	-0.0746	-1.4254	0.1301	-1.0402	-0.4755	-0.1593	3.78	1.1705	-0.7941	0.2985	0.5862	-1.1127	-0.0645	0.4196	0.8436	-0.0624	1.3877	-0.9555	-0.2773	-0.0492	0.5715	0.0855	-0.2341	-1.082	0.0294	0.1273	-0.3281	0.5766	3.1113	0.4216	0.1813	0.6735	-0.2019	0.6949	-0.2238
200670_at	XBP1	-1.2992	0.6126	-0.4262	3.2012	-0.1195	7.8052	0.5253	3.3828	2.9644	1.3857	0.3608	0.7185	0.8495	0.591	-1.0279	0.0823	1.2947	0.285	0.4738	2.5639	1.2926	-0.2332	0.5048	-0.0322	0.1306	-0.0473	1.3013	0.4246	0.6236	6.8988	-0.2913	0.2389	0.3338	1.7935	0.2729	0.0163	-0.5899	1.5948	0.5667	-0.0097	0.9106	3.0842	0.1536	0.7719	0.5899	0.2466	1.8833	0.4962
200678_x_at	GRN	-0.8419	0.3994	-0.3521	0.1885	1.5873	-0.8823	-0.9364	0.1664	-3.6582	0.9067	0.7339	0.8691	0.4765	0.9876	-0.1553	-1.8052	-0.9754	-0.6612	-1.4422	-1.8673	0.396	-0.5213	-1.2846	0.7949	0.2243	0.621	-2.381	0.7255	-1.5001	1.1852	-0.3944	0.2334	0.5128	-0.3277	-0.1299	0.0561	-0.483	-1.6458	-0.7239	-1.2906	0.3427	-2.3521	0.7569	-0.3824	0.0998	-0.5633	-2.587	1.0376
200697_at	HK1	0.6252	0.671	0.8259	0.6368	1.1267	-0.578	-0.1295	-2.5251	2.332	-0.3607	0.6293	0.8324	-0.2255	0.2074	0.5023	0.7956	-0.2738	0.5734	-0.2841	-3.5308	0.7217	0.0811	-0.8619	0.2921	0.7962	0.0625	1.0823	-0.0069	1.2491	0.8227	-0.2207	0.1471	0.3192	0.6656	0.777	-0.2158	-0.9953	1.9884	0.59	0.3893	0.6662	-1.7301	0.6889	-0.0224	0.6171	0.8635	0.0713	1.6596
200698_at	KDELR2	-0.3422	0.2173	0.1121	0.528	0.5375	-0.37	1.1344	-0.2321	3.2787	0.1126	0.4907	0.9	-0.4368	0.4287	-0.3607	0.3536	-0.2734	-0.4683	0.2407	-3.0024	-0.2814	-0.4976	0.9329	0.2084	-0.3001	0.3939	1.6355	-0.9154	0.7482	1.0648	-0.0505	0.449	-0.3547	-0.6693	0.2346	0.5363	-1.1904	1.7848	0.2745	-0.1384	0.6667	-0.9709	0.2344	-0.1947	1.7766	-0.354	-0.4252	0.3153
200752_s_at	CAPN1	-0.6089	-0.6708	0.3138	-0.1464	-0.1582	-1.1573	2.5982	-0.196	7.5068	0.4451	-0.306	0.0095	-0.1096	-0.5528	-0.3122	1.0607	-0.7398	0.542	1.1579	-2.953	1.0353	-1.083	2.714	0.0729	-0.4084	0.4986	4.852	0.1708	2.8804	0.6848	1.9573	0.3469	1.7747	-0.424	0.2843	0.7696	2.7832	1.2283	0.374	0.0897	2.0805	-0.881	-0.1617	0.7147	4.0809	0.7181	0.459	2.926
200757_s_at	CALU	-1.6143	-0.1243	0.3697	1.1139	0.2793	-2.5264	1.7807	-0.7664	1.5514	-0.6467	0.8943	0.8356	-0.6651	0.3549	0.1861	0.6405	0.4096	-2.7997	-1.2428	-3.8007	0.2532	0.0137	-3.0241	0.6253	-0.3827	0.5543	1.5034	-0.3943	1.4297	1.8004	-0.3314	-0.4185	-0.6531	-0.0415	0.6386	0.4046	-1.1957	2.3583	-1.5847	-1.0434	0.797	-1.2181	0.3624	-0.4767	-3.7147	0.1358	-1.7178	-3.4826
200766_at	CTSD	0.079	-0.0723	-0.6963	-0.68	-1.8619	0.2879	1.0382	-1.2012	1.7243	-0.2586	-1.3842	0.6175	1.045	-0.229	0.5858	0.4345	0.4429	0.3635	0.9072	-0.1308	-0.1846	-0.2441	0.4342	-1.0461	-0.894	0.2746	0.4774	0.6234	0.623	-1.278	-0.5291	0.0145	-0.1334	0.788	-0.8003	0.7266	-1.7509	1.2913	0.4801	1.5164	1.1496	-1.1427	-0.6102	0.7401	-1.9122	0.2358	1.1615	-0.1796
200783_s_at	STMN1	0.5643	-0.1315	0.6004	1.3918	0.4682	-1.662	-1.0501	-0.5158	-7.5174	0.3111	0.4605	0.189	-0.151	0.3778	-0.2659	-1.2896	-0.5901	0.0383	-0.2371	-0.7042	-0.4196	0.028	1.2836	-0.6232	-0.9391	0.6955	1.0161	-1.9732	1.901	-1.1595	-1.2936	0.3635	-0.0615	0.6722	0.5202	0.1524	-1.0496	1.0173	0.9007	-0.3933	1.0248	-1.0078	0.708	0.3923	-1.6744	0.4812	-0.1239	0.3558
200789_at	ECH1	-2.8241	0.5544	-0.3298	-1.1932	-0.2082	-1.4316	0.7715	-2.4809	1.592	0.2468	-0.8927	-1.136	0.0859	-0.2775	0.1733	1.0956	-0.1004	1.2989	1.1951	-1.2926	0.6675	0.0379	-0.2006	-0.5596	-0.7111	-0.9659	0.8956	0.4061	1.9381	-0.4815	0.2673	0.0067	-0.4631	0.1852	-0.0683	1.4954	1.3221	1.2187	0.6105	0.5139	1.8573	-1.6157	-0.8769	-0.712	-4.1854	0.4053	-5.7727	0.104
200791_s_at	IQGAP1	-0.6208	0.1617	0.2723	0.4479	-0.1596	-0.1366	-0.3481	-1.9564	4.569	-0.6703	-1.3758	-0.8519	0.6018	-0.734	-0.2817	1.078	-0.1434	-0.5987	1.0647	-2.326	-0.4481	0.1846	1.6614	-0.9268	-0.3447	3.2547	2.2798	-0.6139	1.5099	-1.5652	0.5811	-0.2743	-0.61	-0.3152	0.3605	0.8275	2.4799	4.0661	0.5803	0.1088	-2.467	-1.7524	-0.6686	1.2305	-3.6862	1.1741	1.5423	1.5437
200816_s_at	PAFAH1B1	-0.9164	0.0926	-0.3546	0.1676	-0.2409	0.1263	-0.7075	-1.199	2.1856	-0.1379	-2.182	-0.5932	0.3849	-0.9824	0.0481	1.0221	-0.3995	-1.2497	0.1714	-0.0485	-0.9172	0.3665	-3.7066	-1.0097	-0.4057	0.29	0.9633	-0.8166	-1.1986	-1.2887	-0.2217	0.5749	-0.3275	-0.1837	-0.4096	0.5307	0.1597	0.7759	-2.6329	0.6425	-0.9609	-0.7516	-1.51	-0.6832	-2.3055	-0.1606	-0.933	-0.815
200825_s_at	HYOU1	-0.3277	-0.4525	-0.1583	-0.4218	-0.7033	-0.0129	-3.0286	-0.1421	-3.4104	1.1954	-0.907	-0.9445	1.0488	-0.4301	-0.6729	-1.5691	-1.8267	0.1596	-0.647	0.8815	0.0925	0.2219	-1.1159	-1.138	0.7625	1.6378	-1.5002	-0.3114	-1.5773	1.6877	1.1499	0.6869	0.0379	-0.2026	0.0839	-0.3476	0.5448	-2.8003	-0.0295	0.1871	-0.4842	-2.3297	-0.1038	0.8243	2.7228	-0.4705	-1.9671	-0.0711
200843_s_at	EPRS	-3.0196	-0.1693	0.0393	0.9201	0.7267	2.124	0.3576	-0.6461	1.288	0.1864	0.4228	-0.1481	-0.1947	0.114	-0.9786	1.0101	1.4104	-4.1602	-0.3213	-1.5172	0.9574	-0.3654	0.252	0.4693	-0.338	-0.5243	1.4274	0.5878	0.4014	1.329	-0.6613	-0.167	-0.6159	1.446	0.4214	0.881	-0.9292	0.7749	-3.0749	-1.0634	0.4116	-0.6387	0.5298	0.2937	-2.6953	0.4688	-3.046	-0.2276
200887_s_at	STAT1	-0.0489	-0.1849	1.0904	-4.7323	-0.2532	-0.5617	-2.0842	-0.4541	-4.4288	0.2615	1.0635	-0.3991	0.899	-0.2597	2.2213	0.2301	-0.5268	-0.7948	-1.4238	2.9431	1.4949	0.1288	-0.9061	0.4571	2.9504	-0.3219	0.7044	1.2174	-1.8996	-0.2374	-0.2009	-0.1285	0.0318	-0.7174	-0.3566	0.5324	0.5205	-1.8084	-0.3621	0.9426	-0.8747	0.3568	0.8554	0.5735	2.0424	-0.3908	2.1522	1.1157
200895_s_at	FKBP4	-1.3905	-1.4185	-0.2715	-1.2453	-0.631	-0.7508	-0.0423	-0.118	-4.169	0.4527	-0.8435	-2.2847	-0.1922	-0.5682	-0.5697	-1.6995	0.3539	-0.8375	0.7472	0.36	-0.5325	-0.0582	-0.1682	0.1851	0.4362	0.3518	-0.024	-0.5934	1.2898	1.3584	0.4631	-0.7802	-0.4902	-0.626	-2.6403	0.1501	0.5056	0.8551	-1.8101	-0.1285	-2.3311	0.0669	-0.9925	-0.003	-0.4294	0.4617	-0.741	-0.6836
200915_x_at	KTN1	-2.0545	-0.6617	0.0595	-0.7853	-0.0975	-0.5478	-0.8556	-1.1251	-4.3545	-0.474	-0.4928	-0.6097	-0.5568	-0.3577	0.2351	0.8124	-0.2626	-2.1864	-1.4378	-3.1767	-0.5007	-0.1318	-2.4402	-0.5796	0.1952	0.396	1.5745	0.3474	0.5772	1.1842	0.0155	-1.1855	-0.3309	-1.0237	0.4739	0.1253	0.806	2.1319	-4.0912	-0.8239	-2.62	-0.7074	0.1573	-0.345	-0.6624	0.488	-2.8408	1.0681
200929_at	TMED10	1.2752	-0.1839	0.2676	0.8954	-0.3406	-0.4104	0.4279	-1.1434	0.9646	-0.2051	-0.4009	0.4728	0.7641	0.3721	0.0271	0.3688	0.6942	-0.0578	-0.007	-1.0521	-0.2771	-0.7248	0.725	-0.4692	0.0396	-0.3322	0.887	-0.2083	0.435	0.528	-0.6733	0.1218	0.2339	0.355	-0.4188	0.8606	-0.6485	0.5131	0.1483	0.215	-4.9372	-0.1583	0.0451	-0.2804	-0.7111	-0.1023	1.1345	-1.6213
200972_at	TSPAN3	0.9771	0.1669	0.91	0.8336	0.6429	-0.8154	0.4109	0.2755	1.9437	-0.342	0.2727	0.538	-0.6424	0.7616	-0.1488	0.1576	-0.8302	-2.3956	0.6648	-2.5311	0.2603	-0.2179	0.8339	-0.2252	0.5192	0.1769	0.6133	-0.2404	0.4343	-0.0956	-0.432	0.4521	-0.0984	0.3497	0.1444	-0.1026	-0.7823	0.8646	0.1576	-0.4951	1.4423	-0.1537	0.8495	-0.3305	-1.7668	0.2989	1.3312	0.7068
200981_x_at	GNAS	-4.7704	0.2994	-2.3925	-0.2296	0.3771	-1.3545	-2	-0.272	1.2521	-4.4932	0.2838	-0.9552	-1.0031	-3.3411	0.4642	1.4146	-1.4767	-2.7609	1.5095	-2.197	-0.1602	-1.0342	-0.9351	0.0378	0.1863	-2.1806	0.8804	1.5158	-0.2663	0.0412	-2.1521	-2.5174	0.133	-5.1434	0.0868	0.5652	-1.3929	-0.3115	-1.616	-0.7264	0.1536	-0.2386	-1.2925	-1.3077	-3.0298	-0.5032	-0.3557	-0.0583
201000_at	AARS	-1.7086	0.4014	-0.4017	1.6789	0.213	3.7054	-0.4148	-0.6618	-6.1211	-0.5026	0.1674	0.2931	0.5315	0.2369	-0.5137	-1.7977	1.4909	-2.7659	0.3389	-2.3761	1.6477	-0.9533	1.0138	-0.2302	-0.7719	0.7236	-0.0513	0.3158	-2.4691	2.69	0.2694	-1.5713	-0.0498	-0.2394	-0.0634	0.9499	0.7037	1.2747	-1.4836	0.8541	-3.3024	-1.3612	0.5126	1.3896	-1.3742	0.5438	-2.3732	-0.6424
201011_at	RPN1	-1.8393	-0.1166	-0.8102	0.4708	0.4991	-1.256	-0.9218	-0.316	1.3694	-0.0074	0.6119	0.419	-0.0503	0.128	-1.8794	-0.3314	-0.2899	0.7271	-0.5159	-1.815	0.1103	-1.5581	-2.1645	0.6751	0.0115	-0.0358	0.5882	-0.7604	-0.0522	0.3181	-0.5943	0.9009	0.8661	1.0147	-0.091	-0.0419	-1.1503	0.1498	-1.1618	-0.4133	-0.7996	-1.0609	0.4183	-0.7071	1.7989	0.5669	-0.0236	-0.4689
201014_s_at	PAICS	0.753	-0.3016	1.2321	1.3822	0.6415	0.2307	-0.7849	-0.8921	1.238	0.5874	1.6658	-0.4179	-0.6613	0.89	0.352	-0.0225	-1.449	-0.1843	0.1934	-2.5488	-0.0078	0.0032	-2.2325	0.2033	-0.4102	0.4943	1.5107	1.3798	0.4073	0.1203	-1.1608	-0.0567	0.3579	0.1734	0.4843	-0.1202	-0.7208	1.5384	0.3451	0.0348	0.5369	-0.4043	0.7239	-0.4844	-0.2685	-0.2395	-0.3378	0.1629
201032_at	BLCAP	0.0183	-0.1717	0.6757	1.3597	0.5853	-0.8169	0.2676	5.04	1.1967	0.0421	0.6523	0.5727	0.1473	0.452	1.2975	0.464	0.3673	0.3764	0.7503	2.4399	-0.1369	0.3123	0.9087	0.6057	0.1531	-1.0721	1.329	0.2153	0.7775	1.4099	-0.2956	0.1977	0.6513	-0.0621	-0.6484	1.6509	0.0771	1.1922	0.0906	-0.5352	1.3955	3.3057	1.0472	0.4772	-0.0138	0.0495	1.7763	0.9152
201036_s_at	HADH	-0.2603	1.4465	-0.3361	-3.4542	-0.4404	-0.9575	0.0216	-1.1638	-7.5051	-0.4852	-0.5331	0.5908	0.3933	-0.1222	-1.2788	1.0457	-0.4226	-1.2977	-3.077	-2.415	0.0183	0.0967	-5.2107	-0.3678	-0.5488	0.0574	2.07	0.7316	1.2032	-0.123	0.3035	0.0372	-1.0328	0.4776	-0.9596	-0.0038	0.384	1.969	-0.5887	1.5502	1.1799	-0.9807	-0.5957	-1.3419	-3.9959	-0.3	-2.2901	-0.3614
201040_at	GNAI2	-1.2742	-0.6048	1.0179	-0.9628	0.0045	-3.325	-2.0673	-0.2961	-3.9113	-0.0631	0.4173	0.4826	-0.2728	0.21	-0.1222	1.1349	-0.3925	-0.5531	-1.228	-2.7805	0.3679	-0.7731	-1.4265	0.4427	-0.8961	-0.0685	1.7322	-0.1423	-2.1924	0.0993	0.2282	-1.9409	-0.3687	-1.5492	0.3798	0.5384	-0.8289	2.4024	-0.5846	-0.0245	-3.1382	-1.0144	0.6777	-0.7137	-2.526	0.609	-1.9609	-0.7997
201074_at	SMARCC1	-0.3805	0.717	0.5453	0.469	-0.932	-0.679	0.5276	-1.0618	0.7064	-1.6849	0.6007	0.4179	0.1249	0.1148	-1.2325	-0.0685	0.2653	-0.6114	-0.3087	-0.4838	0.4929	0.7157	0.5582	0.5504	-0.5336	-0.0725	0.4249	-0.3886	-0.2517	0.2592	-0.5733	-0.3004	-0.6225	0.588	0.3614	-0.2994	-0.4317	0.451	0.8413	-0.3957	-7.3914	-0.1884	0.029	0.6076	-0.19	0.5671	0.3193	-0.3897
201078_at	TM9SF2	-0.866	-0.2792	-0.5861	0.2592	0.6193	-3.0542	-0.9923	-0.503	1.9631	-1.0014	1.1351	0.3679	-0.4567	0.8317	-1.9206	-0.2398	-0.8949	-0.3943	0.4972	-3.0168	0.5549	-1.5384	0.5367	0.8873	-0.1704	1.1228	0.961	0.8923	0.4144	0.6278	-0.7316	0.0227	-0.8268	0.5139	0.2851	-0.287	-0.9883	1.479	0.2479	0.0605	0.9598	-0.3298	0.8913	-0.1127	-0.9393	0.0644	1.1092	0.2882
201080_at	PIP4K2B	0.4468	2.7722	0.0503	0.3081	0.6012	-1.9033	1.8947	-1.2113	4.281	0.058	0.4067	0.1641	0.0341	0.5794	0.3871	1.2021	-0.5086	0.5754	0.15	-3.043	0.7404	-0.4394	1.6067	0.7409	0.3014	0.8512	2.6948	0.2629	2.682	-0.0858	-1.0825	0.0109	-1.1603	-0.0731	0.5307	0.5853	-1.1059	2.1285	0.6756	-1.1145	0.729	-1.3941	0.4742	-0.0857	-0.3871	1.8219	0.9143	-0.5534
201087_at	PXN	-0.0566	-0.2745	0.427	-2.5665	0.435	-2.3276	0.1109	-1.8371	0.4588	0.7671	0.3219	-0.2069	-0.5201	-0.0489	-1.882	0.585	0.1193	-1.3722	0.2228	-3.3854	0.2798	0.3672	0.7845	0.8619	-0.1671	0.191	1.4721	-0.5426	-0.935	-0.1032	0.4869	-0.3636	1.0543	-1.0091	0.033	-0.1682	-0.6144	-0.2169	-2.7519	-0.7319	-0.1575	-1.5822	-0.2226	-1.1916	0.0293	0.9141	-0.3744	-2.2925
201098_at	COPB2	-1.4108	-1.8559	0.7214	-0.7334	0.4705	-0.4723	-1.4499	-1.3687	2.0198	0.9842	-2.8237	-0.1163	-0.7716	0.5951	0.3453	1.2186	-0.2817	-0.3777	-1.4872	-2.1538	0.0643	-0.065	-1.967	0.4423	-0.4686	0.0658	1.1341	0.2178	-1.4014	0.4907	-0.9547	0.1101	-0.0259	-1.5234	0.5382	0.7596	-1.2044	1.7378	-3.9149	-0.2672	-4.4556	-0.273	0.4137	0.195	-0.8775	1.0677	-3.4828	-3.7311
201121_s_at	PGRMC1	-1.7308	-2.7772	0.2966	-0.5147	0.4612	-1.0834	-2.1052	0.1957	-7.4999	-0.6436	1.1574	0.0268	-0.7979	1.0768	0.2928	0.6513	0.4339	-2.903	-7.1697	-1.4705	-0.0691	0.4656	0.8399	0.3485	0.6009	-0.2201	0.9516	0.0841	0.6481	1.4428	-0.5758	-2.7762	0.0428	-0.6292	0.4091	0.3813	-0.9687	1.8787	0.4071	-0.9103	-7.9681	-0.0362	0.8944	-3.2975	-3.5272	0.3093	-2.8889	0.4718
201125_s_at	ITGB5	-1.0954	0.4217	0.3107	-2.4927	1.0606	-1.307	0.8771	-1.5631	1.3351	-0.1856	1.4288	0.3516	-1.108	0.5236	-1.1572	-0.526	0.6549	0.0853	0.6115	-2.7321	0.9413	-0.1052	0.782	0.369	-1.2825	-0.3116	1.0905	-1.1368	-0.315	-0.0622	-0.6883	0.4881	-0.9366	0.4981	0.3517	-0.5068	-2.5746	1.0725	-0.4431	-0.8046	0.7721	-1.0328	0.263	-0.2978	-0.4625	0.7997	0.225	0.3808
201136_at	PLP2	-0.7868	-0.5577	0.8128	-0.8475	-0.0121	-1.741	0.8486	0.1653	2.2365	0.5558	0.2001	0.5666	-0.0271	-0.3545	1.6795	0.5907	-0.4375	0.378	0.0633	-0.7526	-0.5254	-0.2159	0.7407	0.1533	-1.4669	-0.9918	0.4461	-0.0763	0.5053	0.1546	0.5051	-0.1501	-1.7858	0.2467	-0.5524	0.5065	0.4836	1.2979	0.3293	0.1853	0.795	-1.2332	-0.1194	0.1769	1.4444	-0.4378	0.37	1.6568
201146_at	NFE2L2	-0.7792	0.0893	-0.7149	0.3201	-0.6651	1.7622	1.1311	-0.0517	6.1023	-0.4235	-0.7398	-0.1798	-0.894	-0.1248	-0.6362	0.9446	-0.0461	0.5237	1.38	3.0802	-1.9455	-0.4094	1.0335	-0.3807	0.4553	0.3259	1.2718	0.1258	0.7892	0.2728	0.6459	-0.1694	-0.0576	-3.1765	-0.5551	0.8514	0.6536	1.413	0.1579	0.8024	1.5187	0.5776	-0.3411	0.6833	1.6691	0.7855	1.7674	-1.0088
201158_at	NMT1	-0.5611	-0.7584	-0.3898	-1.1563	-0.4923	-1.2225	1.2834	-1.6482	3.3777	-0.3159	-0.6883	-0.6372	-0.1669	-0.5753	0.0542	0.6228	-1.3521	-0.2807	0.3159	-2.7787	-0.0753	-0.8366	0.6841	-0.1547	-0.8468	0.1576	1.6717	0.8144	0.789	-1.2223	-0.1031	0.3944	0.5748	-0.2828	-0.4319	-0.8137	1.2013	1.7646	-0.0995	0.602	0.9717	-1.5073	0.4492	-0.9526	-2.7426	0.3154	0.708	0.7331
201170_s_at	BHLHE40	0.2358	-0.1162	2.8502	-0.1273	0.4393	3.7562	1.2509	6.2416	0.3381	-0.9221	-1.1775	-0.0057	0.3568	-1.7746	4.9491	2.7235	-0.3324	-0.0953	-0.1515	10	1.0102	-0.8447	-0.029	-0.7283	-0.0673	2.8846	-1.3809	5.9823	3.3261	-0.1366	-0.0848	1.0465	-0.1541	-1.7555	0.1987	0.2717	-0.2621	1.1079	0.4406	1.0254	2.3328	7.7684	1.9691	2.3061	0.3078	-1.0016	2.5087	1.3687
201174_s_at	TERF2IP	-2.6567	-0.5155	-0.3973	-0.0613	0.2351	1.316	-2.903	2.1572	-0.5142	-1.4352	0.7315	-0.093	-1.2196	-0.4002	-0.2047	0.9448	0.3648	-2.7996	-8.4809	2.14	-0.3199	0.0642	-4.9855	0.169	-0.1534	-0.2622	0.6235	-0.0023	-1.4821	0.2548	0.1528	0.7821	0.8111	0.8691	-0.2592	-0.3164	-1.3888	0.9538	-3.3132	-0.1647	1.4733	2.3365	0.4515	-0.7202	-3.6953	0.5025	-6.6256	-0.3792
201178_at	FBXO7	-0.5394	0.3425	-0.2387	1.635	0.2395	0.133	1.8191	-0.0833	4.184	0.098	0.4047	0.3727	0.0065	0.2596	0.0762	0.6931	-0.2788	0.4174	0.5228	-3.0622	0.8894	0.4383	1.1871	0.0036	-0.0127	0.9662	2.4773	-0.3051	1.0018	0.6321	0.8413	0.1117	0.1477	-0.4935	0.8576	0.6587	-0.5943	2.0367	-0.4434	0.6981	0.8659	-0.7568	0.0893	-0.331	-2.7885	0.0267	-0.3556	0.4831
201185_at	HTRA1	0.8694	1.3987	-0.9322	0.6139	-0.1156	-0.0436	2.9678	-0.4617	8.0352	-0.6928	-0.7231	-0.7328	0.1321	-0.4538	-0.798	1.3395	0.1149	1.6125	2.0722	-0.9962	1.9597	0.0785	2.4393	-0.2344	-0.1764	0.077	2.1687	0.5213	5.379	-0.2785	0.4493	1.604	-0.4662	1.0891	0.1406	0.5892	1.2669	1.8521	1.8012	-0.0373	3.9064	-0.1431	-0.5115	1.7181	5.192	-0.2397	3.4739	1.1378
201186_at	LRPAP1	-1.501	0.0916	-0.3304	-1.8914	0.2429	-0.57	1.3167	0.7278	1.3955	-0.1435	-0.1035	0.5122	-1.0139	0.8872	0.6181	0.8474	-2.2584	-0.0449	-0.1767	0.9909	0.2501	-1.7131	0.8057	0.3069	-0.7055	-0.0459	1.547	0.3417	0.0028	-0.2427	0.2441	-0.1998	0.2606	0.4234	0.5	0.5155	-0.9084	0.4664	0.3302	-0.7782	1.1513	-1.3268	0.4571	-0.485	-0.7714	0.6278	1.0974	-0.0444
201200_at	CREG1	-0.7719	-0.1015	0.2323	-1.4114	-0.3781	-0.2332	-1.4726	1.0279	1.0621	0.2137	1.0949	0.6092	-0.7839	0.0785	1.138	-4.6204	0.812	-1.4645	-3.2573	0.4019	0.2147	0.1311	-1.9138	-0.2483	0.0546	1.4546	-2.0068	-0.3939	-1.393	-0.1961	-0.5294	0.2876	-0.5203	1.8001	0.0394	-0.196	-0.603	0.0768	-1.2017	-0.7768	-2.7371	0.2243	-0.0359	-0.201	-0.5221	0.0824	-5.4435	0.2972
201212_at	LGMN	-0.3388	-0.5501	0.3211	2.1614	0.7822	-0.113	2.4385	2.7898	7.1648	-0.3088	-0.2251	-0.6975	-0.2205	-0.2275	-0.8738	0.1148	-0.3936	-1.0423	1.0681	3.0026	0.4862	-0.666	1.7396	0.2139	-0.0976	0.9339	3.8617	-0.0295	2.6398	-0.2627	0.0994	-0.3377	-0.5932	0.0895	0.0341	1.2331	-0.6655	2.5606	0.6272	-0.7354	1.3124	1.877	0.3617	1.1809	3.3677	0.7339	1.7208	3.2729
201234_at	ILK	0.7446	0.1469	-0.4493	0.4284	0.2814	-0.8087	0.7194	-0.1194	1.3176	-0.5338	0.612	-0.2358	0.7761	-0.2341	0.8678	0.6653	-1.5764	-0.592	0.3947	-1.1456	-0.0035	-0.3773	0.821	-0.3429	-0.4121	1.0161	1.4134	-0.6192	0.7905	0.1658	-0.3619	-0.7189	-0.1545	-0.5557	-0.0728	0.0765	0.1233	0.9071	-0.2304	-0.85	-2.8492	-1.1011	0.2023	-0.1025	0.144	-0.115	0.7539	-0.0573
201243_s_at	ATP1B1	-2.965	-2.3311	1.3219	-1.2987	1.1478	-1.5629	-2.1647	0.9675	1.5601	-0.0759	0.5168	0.543	-1.1205	1.2681	-0.2733	0.3945	-0.5307	-3.0742	-6.632	1.0692	-0.4773	-0.3362	0.8683	-0.016	-0.4147	0.977	1.4442	-0.0506	-0.646	-0.3935	-0.0623	0.5737	0.4062	0.5591	0.1743	-0.1747	-1.0988	0.9943	-2.4698	-0.5338	0.9815	0.7194	1.4316	-0.8693	-2.7516	1.0342	-5.1505	-0.4977
201260_s_at	SYPL1	0.7441	-0.1924	0.6384	0.2146	0.8821	-2.4072	-2.774	-0.506	0.5636	-0.0765	1.2101	0.4375	-0.6556	0.6405	-1.3076	-0.1288	-1.2508	-2.5	-0.254	0.801	0.1431	-0.4188	-4.0712	0.4231	-0.6089	-0.3317	-4.1517	-0.5447	1.3738	-0.9755	-0.1851	-0.3085	-0.067	0.084	0.0917	0.1114	-0.368	-0.2397	-0.3189	-0.5043	0.3772	-0.5919	0.1503	-0.6771	-3.1093	0.569	-2.0745	-0.0797
201266_at	TXNRD1	-0.2007	-0.871	0.0412	-0.1342	0.5498	-1.1414	-5.1421	-3.2144	-0.517	-0.1149	0.1525	0.2104	-0.6218	-0.6024	0.1418	0.041	0.7823	-4.3188	-5.5619	-2.1356	-0.5306	-0.0957	0.4879	0.1342	-0.4468	0.378	0.0742	7.0112	-1.5884	1.4234	-0.056	0.04	0.2341	1.1143	0.4414	0.6482	-1.3688	1.7173	-0.3251	-0.3676	0.7278	-1.2691	-0.0452	0.216	-2.9166	0.2787	-3.4444	-0.5825
201270_x_at	NUDCD3	-0.6344	0.3832	-0.569	1.7658	-0.1397	-0.7215	1.348	-0.5644	0.7411	-0.3573	0.7916	1.1906	-0.8407	-0.148	0.7298	-0.1405	-0.7974	1.0148	0.3901	-2.0421	1.1188	-0.1403	-0.465	-0.7412	-0.4461	0.8671	0.3288	0.5705	-2.6877	2.2986	-0.9067	-1.9712	0.8797	0.1661	-1.3541	0.4251	-1.0652	-0.0666	0.4665	-0.465	-8.7782	-0.9279	1.0061	-0.3722	-2.8065	-0.6101	-1.6747	-1.2772
201292_at	TOP2A	-0.3288	-0.6489	0.1903	-3.9733	-1.0982	-3.0609	-0.819	-5.2526	-0.3161	0.4081	1.2337	-0.7734	-0.7773	-1.6392	0.6836	-4.8575	-1.1099	-0.7527	-0.2591	-10	-0.0492	-0.5907	0.2624	0.3136	0.8911	-0.177	0.8017	-0.2361	-2.7675	-4.3838	-3.1061	-2.6736	0.3114	-0.7631	0.6698	-0.4045	-2.8169	0.4295	-3.3226	-0.2721	-0.6455	-5.4	0.1202	-0.3482	-0.3201	0.3055	-9.7568	-0.1857
201314_at	STK25	-0.3091	-0.5946	-0.8101	0.3937	0.544	-1.3677	0.4406	0.6049	0.9421	-0.4742	-0.4835	1.0429	-0.0836	-0.8747	-0.4348	0.1072	-1.0117	0.0021	0.8067	-0.4768	-0.4493	-0.2568	0.4159	-0.0219	0.2741	0.0553	0.5003	-0.9909	0.2842	-0.3066	-0.6281	-0.2431	-1.008	-0.2561	-0.2317	-1.0865	-0.3011	0.3201	0.4025	0.0776	1.4493	-2.132	0.3274	0.1238	-0.5861	0.3806	-1.1734	-0.0566
201323_at	EBNA1BP2	1.0581	-0.7301	0.6059	1.4854	0.5253	0.1237	-0.7175	0.1914	-0.1906	-0.4351	1.7269	1.0353	-0.0261	0.4595	0.3895	-4.7248	0.1757	0.245	-2.8043	-1.5936	0.3492	0.2245	0.4151	0.2498	0.4616	-0.3652	0.3572	-0.6835	0.2012	-0.0551	-0.4813	0.3892	1.184	0.2272	0.2327	-0.9889	-1.0169	-0.1423	-0.273	-0.1569	-1.6108	-0.7334	0.7952	-0.9075	-1.5709	-0.2777	-0.9808	0.4714
201339_s_at	SCP2	0.2723	0.0848	1.4091	0.1986	0.0753	-0.9119	1.3906	-0.1976	4.5891	0.7107	-0.2874	0.0826	-0.1308	0.6292	1.6282	1.0824	-0.4015	0.4997	0.5781	-0.9702	0.1864	0.6589	1.2811	-0.3474	0.1539	0.9466	2.8548	-0.3239	0.9325	0.6983	-0.2166	-0.074	-0.3728	-0.5191	0.1952	1.18	-1.3568	2.2276	0.5188	-0.102	0.8808	0.0913	-0.7973	-0.0656	-0.9129	0.4976	1.3618	0.548
201351_s_at	YME1L1	-0.5174	-2.8883	1.2244	0.9686	0.4747	0.625	-3.0967	0.1352	-7.6312	-0.0114	0.3201	0.0602	-0.1698	0.6628	0.591	-2.3041	-0.1962	0.0923	-3.0872	0.2144	-0.2995	-0.8905	1.991	-0.0972	-0.6537	1.8156	2.0566	0.3203	1.0854	0.5528	-0.3551	0.14	-0.0935	-0.0463	0.5929	0.2729	-1.2277	2.7059	-2.4478	-0.9939	0.1702	0.2862	0.7265	-1.853	1.0729	-3.2283	-1.5496	-3.5543
201361_at	TMEM109	-2.9534	0.2765	1.0413	0.7551	0.769	-1.8499	-6.1348	-0.3489	-7.4177	0.29	0.8185	0.7393	-0.518	0.5095	0.41	0.7668	-0.79	-3.7677	-3.3237	-3.9019	0.5174	-0.3363	-4.8934	0.5948	-0.7938	-0.1933	1.1129	0.0891	-3.4619	0.1894	-0.3096	-3.2187	-0.1909	-0.6052	0.1589	0.4231	-0.9557	1.5085	-2.9309	-1.0931	-5.9636	-2.313	0.8837	-1.7351	-4.2169	0.7249	-6.2108	-0.3092
201379_s_at	TPD52L2	1.1865	-0.1152	0.1234	-1.2598	0.5791	0.4675	-0.6889	0.4145	-1.3135	0.1116	-0.1574	0.9887	-0.1653	0.7831	1.578	0.1847	0.0096	0.1112	-0.3765	1.0902	-0.856	-0.3487	-0.0398	0.4355	0.3327	0.4957	-3.2351	-0.1274	-1.2647	0.7367	0.5359	-0.2712	-0.2801	-0.3379	-0.0477	-1.2651	-0.2792	0.2664	-0.4311	-0.0506	-0.6769	0.4636	0.089	-0.1278	0.434	0.2403	-0.5855	-0.3339
201380_at	CRTAP	-0.2329	0.3693	0.4124	-0.1208	0.3055	-0.6724	0.9244	-0.5237	1.9215	-0.0385	0.1843	0.5125	-0.1271	0.2447	0.0925	0.4645	-1.0692	-0.2357	0.2621	-0.9589	-0.1783	-0.7186	0.7802	0.0495	-0.9805	1.1167	1.1323	-0.077	0.6079	-0.2746	-0.2509	-0.2795	-0.7882	0.5837	0.5761	0.1295	-0.3223	1.2619	0.5801	-0.0051	0.6072	-1.026	0.8901	-0.2651	-0.2165	0.6546	1.0623	-0.1269
201391_at	TRAP1	-1.4388	-0.4689	1.0076	-0.3876	0.7477	-0.4595	-1.2927	-1.0095	0.3317	-0.4247	0.0857	0.7959	-1.3834	0.828	1.7243	-1.4408	0.2381	0.3672	-4.7943	-2.2881	-0.0593	-0.4947	0.3266	0.4386	-0.6427	-0.0463	1.7465	0.278	1.0234	-0.8127	-0.3884	0.4346	0.2032	1.374	-0.3651	-1.2058	-0.7107	1.6785	-0.1075	0.5383	-8.6371	-1.491	0.0896	-1.6547	-5.2031	-0.1426	1.8662	0.0302
201393_s_at	IGF2R	-0.6086	-0.5684	-0.7101	0.5429	-0.2697	-1.7754	0.8868	-2.2597	1.8561	0.6054	-0.9035	-1.2914	0.8917	-0.8828	0.0449	0.719	-0.7373	-1.9463	0.8415	-2.3484	-0.0039	0.2011	0.5354	-0.6552	0.03	-0.769	0.1613	-0.8219	0.474	-0.7057	0.185	0.0778	-1.3246	0.3222	-0.0171	0.2469	0.6853	0.7463	0.2967	-0.2617	1.872	-1.8418	-1.5248	0.8623	-0.1647	0.1371	0.6829	-1.9409
201397_at	PHGDH	-1.8385	0.7856	0.0139	0.9625	1.338	3.0682	-2.2438	1.0993	-0.4472	-0.7219	0.768	0.9531	0.5144	1.3284	-0.3957	-0.0535	2.0338	0.604	0.165	-2.118	1.8642	-0.24	1.3422	0.4774	-0.0087	0.0907	0.7809	0.2421	-0.2	3.3694	-0.3493	-0.1129	0.0781	0.129	0.7616	2.0068	-0.9953	2.0055	-2.1169	-0.7574	0.4075	-0.4612	0.5291	0.959	-4.501	0.0447	0.1442	-1.425
201412_at	LRP10	-0.2829	0.2221	0.2803	0.2481	-0.048	-0.8763	1.743	0.7542	3.9181	0.0696	0.2048	0.287	-0.2894	0.5351	0.5717	0.6349	0.3516	-0.2554	0.405	0.6961	0.8722	0.313	0.7628	0.2966	0.2205	-0.1038	1.2938	0.2302	0.3604	0.0428	-0.4588	0.1931	-1.0622	0.3533	-0.1354	0.3543	-0.7208	0.9085	0.3933	-0.8531	0.9812	-0.8942	0.084	0.0116	0.5539	0.8276	1.4314	0.8737
201416_at	SOX4	-0.2307	0.0772	-0.2733	-0.3161	-0.3139	0.8876	1.7217	0.2174	6.0049	0.0481	-0.2187	-0.7695	0.1275	0.0897	0.6173	1.0796	0.3592	0.1795	0.3912	0.4589	0.2495	-1.3204	0.9273	-0.0982	-0.3001	-0.3239	1.9692	-0.412	1.4512	0.5255	-0.8908	0.0185	-0.6958	0.0016	-0.0833	-0.7461	-0.3668	0.3964	0.7644	-0.5734	1.4169	0.5115	0.9636	0.8488	0.1129	-0.2644	0.742	1.398
201432_at	CAT	-1.9771	-1.0589	0.504	2.0018	-0.0789	-1.5509	-1.0368	-2.0212	0.2157	-0.6313	0.365	-0.144	0.1307	-0.9045	0.4784	-1.6982	0.2651	-1.6601	0.865	-2.2645	0.194	0.2525	0.9835	-0.5594	0.5202	0.2992	0.2946	0.5566	-2.3652	0.839	-0.3285	-1.8256	0.0181	-0.1604	-1.2314	1.4954	0.7206	2.086	-1.834	-0.8694	-3.1087	-1.4769	-0.797	0.0945	-2.6199	0.1242	-3.4082	0.5067
201462_at	SCRN1	-0.4596	-0.2077	-0.8672	0.3151	-0.4698	0.3312	1.8426	-1.2623	3.2417	0.965	-0.9447	-0.0187	0.4177	-0.6558	-0.2822	0.8542	-0.2091	0.2882	0.7799	-3.4709	-0.0915	-0.0097	1.0895	0.3322	0.2969	0.7822	1.0409	0.088	-0.203	-0.2555	0.0528	-0.171	-0.4475	0.1414	0.1211	0.3658	0.3905	0.9303	-0.0521	1.4411	0.6898	-0.9714	0.0596	-0.011	0.7233	0.7317	0.4965	-0.7811
201466_s_at	JUN	-0.5688	-0.8827	-0.8247	0.477	-0.5854	6.9585	2.3062	7.9354	4.646	-0.6147	0.0513	-0.3964	-0.5122	-0.7411	0.0137	2.2616	-0.3201	1.152	1.1635	10	-0.9176	-0.0856	1.3793	-0.8428	-0.2546	-0.5362	1.9139	-0.6395	0.666	0.2633	0.5267	0.5457	-0.0432	0.5571	-1.3254	-0.2177	2.1428	1.7004	1.0496	0.1004	1.3793	7.6322	0.2944	0.3443	0.1093	0.2951	5.2678	1.1112
201494_at	PRCP	-1.3282	-0.866	-0.9329	-4.628	-0.4021	-0.8218	-1.5174	0.3719	-7.3656	-0.1772	-2.3207	-0.027	-0.3671	-0.2353	-1.1161	-1.5986	-0.9446	-1.5837	-0.6155	0.8556	0.5156	-0.6617	-1.4354	0.4159	-0.4666	0.0443	2.7442	0.4876	2.4305	1.0871	0.4328	0.0792	-0.2357	-0.0306	0.6937	1.0692	0.9094	-3.1614	-3.3026	-0.6603	-2.1736	0.318	0.976	-0.5653	-1.4094	1.2891	-1.6701	1.9877
201498_at	USP7	0.1034	-0.2334	0.1249	0.747	0.4772	-1.5736	1.6623	0.7003	3.3354	0.1226	1.279	0.4415	-0.3629	2.0906	-0.274	-0.041	-0.0787	-0.2057	-0.02	0.4557	-0.0354	-0.074	1.6216	0.8353	-0.3565	0.1565	2.5251	0.494	1.291	0.1395	-1.118	0.5251	0.4964	0.228	-0.005	-0.8203	-1.1908	1.6011	2.2326	-1.2363	1.1494	-0.976	0.967	0.092	2.4592	0.7524	1.4561	0.3345
201503_at	G3BP1	-2.6847	0.0221	0.5079	0.9397	0.0328	-0.0104	0.7989	-0.8983	-7.7514	-0.0613	0.981	0.3283	-0.1908	-0.4179	-2.3313	0.1331	-0.5757	-0.6339	-0.1045	-5.6835	0.4221	0.1793	0.3526	0.6346	0.1431	0.0709	-4.5454	0.3515	-3.5803	-0.0076	-0.6995	-3.2395	0.8511	0.5843	0.2813	-3.2823	-0.7649	-9.7914	0.2828	-0.8519	-8.7511	-0.4833	0.6841	-0.7681	-4.628	0.4362	-6.6954	-2.6165
201519_at	TOMM70A	-0.9336	0.1455	0.2072	0.2479	-0.1693	0.6736	-0.9193	-1.1117	0.5209	0.1741	0.1343	-0.9195	-0.2123	-0.7459	-0.539	0.7536	0.1735	0.2718	-2.2486	-2.0845	-0.4278	0.783	-2.0458	0.505	-0.4607	-0.0094	1.1021	0.0568	0.5233	-1.1154	0.2546	0.1811	-0.0309	-0.2341	0.1568	-0.4746	-0.5214	0.8039	-4.6266	0.1874	-4.4778	-1.972	0.4792	-0.682	-1.6504	0.3681	-4.3242	-0.1702
201528_at	RPA1	0.204	0.0127	0.9841	-0.6354	0.7858	-2.8122	-1.1121	-1.414	1.8608	-0.6012	0.4455	0.676	-0.7518	1.1087	0.8241	0.4413	-0.5242	-0.4335	-0.9937	-5.2018	0.2696	0.0136	0.7795	0.1309	-0.7278	-0.9782	1.8257	0.8616	-1.6666	-0.1141	-0.8873	-0.1317	-0.4778	0.3704	-0.0722	-0.5479	-1.0955	0.1305	-0.7879	-1.2229	-0.2647	-2.4041	0.4039	-1.2859	-3.9284	-0.1859	-2.7234	-0.2093
201531_at	ZFP36	-0.4865	-0.5	-0.4593	-0.4042	-0.6976	4.003	1.0716	6.8621	4.541	0.4469	-1.2989	-0.8218	0.0122	-0.8064	0.2974	0.6184	-0.0461	0.6728	1.3947	10	-0.4556	-0.5165	0.6687	-0.7663	-0.1372	-0.365	0.4299	1.2832	0.322	-0.8303	0.237	0.4734	-0.0474	-0.021	-0.4963	2.1243	0.9969	1.5013	-0.0859	1.5362	1.2917	7.8838	-0.8007	1.89	2.5792	-0.0597	2.7226	-0.5873
201548_s_at	KDM5B	-0.1251	0.0939	2.6084	0.5426	-1.0306	2.2186	2.6403	1.613	7.6705	0.5663	-0.2565	-0.2537	0.4577	-0.3951	-1.1744	0.1928	-0.1626	-0.4011	0.9304	2.6538	0.4055	-1.0387	2.1527	-0.5426	-0.3625	0.4871	3.6014	0.5269	1.6595	0.5203	-0.6786	0.4912	-0.3616	-0.5148	0.6076	1.3208	-0.7141	1.3204	0.8197	0.2009	2.2642	6.3891	0.2097	1.2305	1.0779	0.6058	2.2232	3.1472
201555_at	MCM3	-1.6082	0.2781	1.1893	0.3902	0.1719	0.0309	-1.3576	-1.2954	1.9735	-0.6222	-0.2299	-0.0175	-0.4475	-0.4647	0.8934	0.5666	-0.9346	-2.1025	-3.8619	-4.8436	-0.6219	0.0702	-1.6204	-0.1763	-0.2866	0.4024	1.8057	0.1793	-0.6464	-1.4744	-0.2924	-3.2941	-1.0745	0.8568	-0.9072	-0.875	-0.6889	1.4043	-1.373	0.4057	-6.292	-0.8365	-0.1121	-0.6826	-2.5989	0.9565	-3.7576	-0.8945
201560_at	CLIC4	0.6426	0.8624	0.463	1.6819	0.4192	0.4408	0.6445	-0.2713	0.2236	0.1299	-3.2854	-0.1044	-0.1472	1.8825	0.1314	0.3892	0.7208	-3.2801	0.2394	-2.2388	0.6257	-0.7254	0.3201	-0.1099	0.1733	-1.9617	0.7964	-3.5574	-4.7415	1.0419	-3.2796	-0.1158	0.1189	-1.4084	0.6334	1.0085	-0.0662	-0.1139	0.3945	-0.5677	0.5934	0.6287	0.3332	-0.3109	0.7744	0.4935	0.7457	-0.152
201561_s_at	CLSTN1	-0.0206	-0.1785	-0.5016	-0.4462	0.2323	-0.9632	0.7552	-1.2753	2.1715	0.5654	0.0286	-0.6153	-0.4388	-0.7866	-0.3591	0.5183	-0.3551	-0.3741	0.3818	-2.3162	0.6528	-0.4593	0.7584	-0.6421	-0.2301	0.3789	0.5221	-0.6473	1.3286	0.3551	-1.1785	0.0142	0.2367	0.5626	0.5856	0.1498	-0.919	1.2902	0.0436	-0.3056	1.046	-1.4482	0.0686	-0.2325	1.7247	0.3837	0.2299	0.3506
201565_s_at	ID2	1.3523	3.506	0.9599	0.3025	1.6678	0.6695	2.647	4.4103	7.4232	2.7859	0.2918	-0.649	3.6261	2.3769	5.6816	1.6659	0.8706	-0.4333	-0.2034	5.6046	-0.0979	-0.6447	2.0535	0.5312	-0.5606	1.0946	1.7343	-0.0204	4.3813	0.1204	1.0148	-0.4045	-0.1549	0.7899	0.4199	1.1889	0.1456	0.3752	1.5391	-0.4335	3.6938	5.497	-0.6289	0.0379	3.6405	0.3282	1.9608	1.6254
201572_x_at	DCTD	-1.6933	-1.9236	-0.0787	-3.9471	0.6267	-0.2361	-2.0904	-0.2455	-7.3787	0.0333	0.865	0.2353	-0.3669	0.3461	-0.9359	-4.113	-0.2945	-3.496	-6.1094	-0.1387	0.6502	-0.4443	-4.1112	1.0315	0.0287	-0.0319	1.7453	-0.2282	-3.5724	1.0505	-0.5256	1.0059	0.0919	0.4931	-0.0012	-0.338	-1.7466	1.5091	1.196	-0.7888	-4.5964	1.1276	0.5777	-0.5771	-3.5778	0.8553	-4.2787	-0.3732
201579_at	FAT1	-2.3783	-0.4045	0.3772	-0.1991	0.3118	-2.2194	-1.4046	-1.9115	0.983	0.013	1.0301	-0.1253	-0.7925	-0.3995	-0.2304	-1.3801	-0.012	-0.4177	-5.7938	-0.2244	0.2152	-0.3274	-6.706	0.8634	1.1076	0.2327	0.7445	-0.1151	0.9135	1.6415	-0.3484	0.1702	0.6675	0.305	0.8109	-0.3361	-0.5467	1.7778	-2.3598	-0.8895	-3.8817	1.5748	0.9798	-0.5076	-3.0521	0.2995	-1.1341	-1.6577
201589_at	SMC1A	-1.0543	-0.2866	-0.2264	1.4028	-0.5799	-0.1663	-0.3511	-0.6991	0.7727	0.0437	0.1587	-1.1296	0.0972	-0.2552	-0.9819	-0.2874	-0.1659	0.4188	-1.5289	-0.9122	-1.0458	0.6037	0.3498	-0.5365	0.9563	0.3432	-2.6014	-0.0677	0.2236	-1.2179	-0.1512	0.3045	-0.5171	-0.6069	-0.0089	-0.007	1.3459	-1.0461	0.6137	0.0112	-3.3106	1.0355	0.5586	0.1598	0.1531	-1.6756	-1.6641	0.7329
201591_s_at	NISCH	-0.6307	0.4074	0.6102	-2.6534	0.2041	-0.9708	-0.5113	0.7028	4.1347	0.1924	-0.6484	0.4786	-1.0515	0.4045	-0.1019	0.9352	-0.2869	-0.7296	-0.476	-5.6049	0.4429	-0.5903	0.4808	0.4784	0.2706	0.3074	1.7381	0.4304	1.8034	0.4983	-0.3766	-0.3484	0.5013	-0.3062	-0.2921	0.275	-0.8126	1.608	-1.4362	-0.0271	1.5854	-1.8419	0.4581	0.0414	0.4835	0.6097	-0.503	-0.1525
201608_s_at	PWP1	-0.3406	-0.0429	-0.0697	0.148	0.1069	-0.6449	-10	-1.1985	-7.5671	0.3624	-2.9177	0.2698	0.4003	-1.0864	1.6815	-4.5797	0.3647	-2.0452	-5.5076	-1.5567	-0.0022	0.6974	-4.6032	0.263	0.0934	0.2333	-9.7127	-0.5304	-3.2151	-0.764	-0.0381	0.2066	-1.2875	-0.3824	-0.3413	-3.3009	-3.6817	1.0949	-6.5106	-0.5051	-8.6845	-0.6659	0.6747	-1.39	-5.9955	-3.9031	-10	0.4365
201611_s_at	ICMT	0.2087	0.4644	0.4536	-0.5346	0.6601	-2.5737	1.6184	-0.196	2.2225	-0.5448	1.3119	0.8707	-0.2301	0.9325	-0.947	0.9604	-0.5944	0.2119	0.3285	-4.6663	0.0349	0.424	1.6208	0.5764	0.3731	-0.2115	1.7188	0.7088	1.2621	1.4106	-0.1658	-0.4921	0.5554	0.2086	0.1454	-0.0217	-0.7927	1.1228	0.8305	4.8161	0.2926	-1.2904	1.0938	-0.6299	1.1576	0.496	0.6429	-0.5299
201614_s_at	RUVBL1	-1.0002	0.09	0.0282	-1.3397	0.9411	0.3238	-2.1695	-0.1656	1.0062	-0.4835	0.7675	0.7194	-0.9132	0.5455	-1.3489	0.4457	0.0441	-1.5679	-0.2881	-1.6251	0.2067	0.1551	0.4981	0.1744	-0.5326	0.8054	0.574	-0.0935	-1.8785	-0.1957	-0.1106	0.6757	0.9467	0.4959	-0.075	0.0353	-0.4076	0.6036	-2.3617	0.0356	0.7265	0.4399	0.7935	-1.6456	-4.5255	0.0222	0.1048	-0.5368
201620_at	MBTPS1	0.3049	-0.575	0.0587	0.349	-1.022	0.1452	2.019	-1.0323	7.849	-0.4143	-0.5502	-0.9913	0.3159	1.0434	-0.5682	0.5453	0.0601	-0.0435	0.4647	0.6273	-0.5911	-0.4179	0.775	-0.8615	0.4289	-0.0679	2.4157	1.1767	1.7795	0.3308	0.3651	-0.1505	0.7023	-0.2571	-0.0436	0.4755	0.6888	1.8906	0.8996	0.3158	1.008	0.0749	-0.0181	0.2553	4.396	1.3899	1.7113	1.2636
201626_at	INSIG1	-1.4953	-0.2925	-0.9862	2.3307	-1.406	3.1835	-0.8074	1.4537	4.2525	0.0848	-1.831	-0.299	1.347	-0.7987	0.547	1.8688	-1.1529	0.9696	1.0652	4.9238	3.2235	-0.2901	-1.3839	-0.6687	0.1324	-0.05	-2.0733	-0.3037	-0.1976	0.651	1.2592	1.2492	0.1312	0.6462	3.441	1.8578	1.5229	1.9347	-1.6803	0.3158	-0.5537	1.0148	-0.8927	4.0751	-0.4568	0.8688	0.5555	-0.1433
201628_s_at	RRAGA	-0.8604	-0.2936	0.3541	0.6744	0.3612	-0.4509	0.1477	1.2886	1.7643	-0.2434	0.7217	0.9554	-1.2804	0.3983	-0.9103	0.2402	-0.5768	0.0711	0.0206	-0.7278	-0.0733	-1.414	0.478	0.5658	-0.2363	0.8199	0.8565	0.2152	-0.0879	0.4052	-0.4169	0.2948	-0.968	-1.6187	0.2376	0.3399	-0.3174	1.0786	0.1453	-0.235	0.5819	-0.0235	0.8927	-0.2738	-2.6391	0.5446	0.8712	-0.6229
201631_s_at	IER3	-1.4626	0.8057	0.5103	-3.0931	-0.3009	6.703	-1.85	8.9361	-7.6528	0.009	0.7237	0.3417	-1.1211	0.2394	-0.1888	-3.9723	1.3088	-3.1892	-4.9748	9.7191	-0.5896	-0.2639	-7.5027	0.4166	0.3002	-1.191	1.217	-0.8892	-4.3342	-1.2568	-0.6241	0.5692	0.7909	-0.4956	-0.1102	-0.1183	-3.1564	-4.5964	-2.2589	-1.6166	-5.3015	8.7341	0.7422	0.2579	-2.1903	0.6326	-2.8444	0.1738
201649_at	UBE2L6	-0.5788	-0.7238	-0.3061	-0.4745	0.1164	-1.5661	0.9776	-0.2146	0.8312	-0.7758	-1.6526	-0.2936	-0.4201	-0.5321	-0.6404	0.8802	-0.1497	0.7957	0.8223	-0.5076	-0.688	0.0501	0.6731	-0.3559	0.06	-0.2923	0.8564	0.0655	0.5119	0.9287	0.4692	0.1493	-1.276	0.7263	-0.5864	-0.0534	1.5773	1.159	0.354	-0.4261	1.0258	-1.8483	-0.3956	0.5575	-0.1093	-0.2111	0.6684	0.9471
201664_at	SMC4	-1.5702	0.212	-0.1493	1.1225	-0.03	0.7283	-2.9016	-0.7952	-7.5629	-0.4814	1.1229	0.468	-1.121	-1.2015	-1.8083	0.1144	-0.3442	-0.3974	-3.5159	-2.7621	0.2926	0.1313	-3.0691	0.4308	0.0466	0.3829	0.5401	0.3329	2.0623	-1.1846	-1.6795	-2.6223	1.2325	0.6127	0.471	-0.0451	-1.6123	1.0038	-1.2612	0.0629	-5.6499	0.089	1.0369	-0.2289	-3.0294	0.299	-4.7789	-1.0602
201671_x_at	USP14	0.9451	0.2197	-0.2205	0.3287	0.3315	-0.5793	2.2811	-0.7002	6.3612	0.0968	-0.6574	-0.3222	-0.2965	-0.4635	1.4641	1.0108	0.2465	0.2457	1.331	-0.7658	-0.9316	-0.0563	1.3634	-0.4995	-1.0386	0.1574	1.8624	-0.655	1.5312	-0.9327	0.304	0.3641	0.8395	-0.999	-0.5144	0.0788	0.0703	1.623	0.3992	0.9402	1.7922	-0.7864	-0.0518	-0.1623	0.4303	0.2196	0.156	-0.2515
201695_s_at	PNP	-0.5871	0.668	0.2807	-3.6982	-0.0538	0.1898	-0.0862	3.4241	-0.831	-0.6568	-1.6779	0.6066	-0.1757	0.1424	-0.121	-0.4741	-0.9339	-1.9024	-3.758	3.4649	0.3497	-0.2729	-7.5357	0.4929	0.1574	0.2748	0.8857	0.2672	-1.8067	1.6573	0.2434	0.2184	-0.2923	-0.1746	-0.0813	-0.7744	-0.7666	1.5454	-1.4377	-0.063	-7.9479	5.2402	0.6561	-1.7268	-4.4955	-0.2836	-0.0943	-0.7998
201697_s_at	DNMT1	-2.5503	-0.2507	-0.2733	-0.7069	-0.094	-0.9621	-3.363	-0.6435	-7.3865	-0.7057	0.448	0.0443	-0.9132	-0.1129	-0.5313	-4.7153	0.8741	-0.5588	-2.976	-4.8252	-0.5785	0.152	-3.7848	0.1794	0.4165	0.1808	0.9737	-0.6834	-3.5143	-0.1339	0.9418	0.1749	0.5467	-0.021	0.0563	-0.4178	2.1683	-0.065	-3.1334	0.1515	-8.4149	-0.6567	-0.2392	-1.0632	-3.8819	0.068	0.4314	-0.6062
201709_s_at	NIPSNAP1	0.7358	-0.1975	0.2275	-0.2441	-0.1159	-0.2087	1.1957	0.2556	3.2615	0.2218	0.0964	0.3303	-1.0876	1.0861	1.3578	0.6073	0.1312	0.3611	0.5961	-1.315	1.3097	0.0073	0.9669	0.392	-1.0338	-0.2492	1.5219	0.7854	-1.6493	0.1299	0.593	0.4721	0.2679	0.0016	-0.5706	0.7327	-1.1866	1.7953	0.0823	-0.8928	0.8082	-0.7339	0.0195	-0.9171	0.7526	0.8717	0.1131	0.6646
201710_at	MYBL2	-1.6156	-0.0089	0.5649	0.2615	0.4642	-0.4718	0.8303	0.691	2.1389	0.6369	0.0495	-0.4762	0.3568	0.1215	-1.7309	1.2122	-0.5579	0.6655	1.2571	-1.2835	-0.2281	-0.2756	0.5747	-0.3233	-0.8471	0.1415	2.5111	0.6702	1.1803	-1.4499	1.1573	0.1253	-0.96	0.3148	-0.1168	0.3478	0.4835	1.6838	0.6061	0.0766	0.9633	0.5149	1.0012	-0.4563	1.4514	0.7194	1.694	-1.1182
201719_s_at	EPB41L2	-2.2456	0.0468	1.3081	-0.013	0.6497	-0.4279	1.0997	-2.5089	0.907	-1.7389	0.7197	-0.2112	-1.3848	0.4163	-0.4056	0.9475	-0.5354	-3.2089	-2.8473	-3.3832	0.071	-0.5289	0.8071	0.3222	0.2938	0.9367	-1.3667	-0.2218	-0.5848	0.4354	-0.3824	0.3552	-3.587	1.276	-0.5276	-0.4297	-1.2219	-0.4403	0.1243	-1.5064	0.9732	-2.8757	1.0132	-1.497	-2.029	0.8486	0.5208	-0.0605
201727_s_at	ELAVL1	0.3404	0.0125	0.5185	0.5881	-0.3908	-0.9706	1.8729	-2.733	4.512	-0.74	-0.6723	0.1927	-0.6075	0.3776	1.1862	0.8177	-0.1544	0.9467	0.2205	-2.9484	-0.5533	-1.3414	1.2562	-0.3358	-0.673	-0.0021	2.2001	-0.0414	1.1462	-1.4722	-0.737	-0.3615	-1.7945	-0.7175	0.0988	0.5817	-0.4641	1.8696	1	1.053	0.9534	-1.0018	0.1723	-0.6049	1.425	0.4049	1.0145	-0.0585
201729_s_at	KIAA0100	0.5408	-0.1593	-0.1969	0.1423	1.1182	-0.1701	1.6086	-0.9083	3.4273	-0.3499	0.6325	0.471	-0.0775	0.4321	-1.1288	0.8397	-0.0265	0.1663	0.5994	-2.2893	0.5978	-0.439	0.7963	0.2411	-0.4163	0.494	1.065	0.2033	0.2481	0.103	-0.3464	0.2439	0.1002	2.8043	-0.4641	-0.769	-1.1074	2.0791	1.2086	-0.3718	0.6862	-0.715	0.8404	0.3232	0.1044	0.1407	1.1993	1.2933
201756_at	RPA2	-0.8887	0.2898	0.5587	-1.4785	0.7206	-0.8772	-0.0816	1.6295	0.1164	0.7045	0.6511	0.0093	-1.269	1.1315	0.5033	0.5783	-0.3224	-0.3918	0.8514	0.7908	-0.7661	-0.9727	0.7495	0.676	-0.5347	-0.0589	0.2586	0.3728	1.1307	1.3646	1.9059	0.2361	-1.1622	0.2613	-0.2363	-1.2441	0.4986	0.6146	0.7977	-0.5427	2.5212	1.1374	0.1306	-0.4659	-0.4985	0.3219	1.965	0.6357
201761_at	MTHFD2	-1.4921	-0.7451	-0.0538	1.488	1.0921	3.3924	-0.6954	1.0498	0.3183	-0.404	0.629	0.4638	-0.319	0.5959	0.1948	-0.705	1.7143	-0.0334	-3.7369	1.4473	1.0628	0.4105	0.4305	0.092	-0.6807	-0.3607	0.5686	-0.4634	-1.193	2.1244	-0.1824	0.8002	0.5809	-0.0451	-0.1912	0.1773	-0.4369	-0.0325	0.365	-0.3685	-8.6367	0.8247	0.2152	-0.1927	-1.1332	-0.0812	-0.1611	0.5194
201767_s_at	ELAC2	-2.2593	1.1582	-0.2931	-1.9756	-0.2478	-1.7483	-0.4805	-1.02	0.5858	0.3031	-0.1058	0.2128	-1.7659	0.4155	-0.7324	-0.0082	0.266	0.1758	-0.9227	-1.4676	0.2571	0.6355	0.0642	0.6913	-0.1263	-0.9856	0.2023	0.0169	0.227	-1.0636	1.0031	0.412	-0.6719	0.8287	-0.3941	-0.2624	-0.6856	0.1194	-0.4186	-0.5292	0.7139	-1.0828	0.6232	-0.3302	-4.0301	0.9957	0.6092	-0.5502
201774_s_at	NCAPD2	-0.99	-0.5971	-0.7614	-0.0814	-0.5227	-3.0476	-0.1208	-3.1197	1.2747	0.1011	-1.1921	-0.9706	0.0854	-0.56	-0.5191	0.6083	-0.1013	1.283	-2.2414	-3.8244	-0.6309	-0.3498	-2.1072	-0.315	-0.1395	-0.2278	1.1879	0.4344	1.5379	-0.7671	-0.388	0.6167	-0.263	-0.1062	0.2581	1.662	0.0643	2.5	1.1005	-0.179	1.6378	-3.9684	-0.2404	-0.6599	-1.7196	1.2556	-3.4156	-2.1626
201778_s_at	KIAA0494	-1.4654	-0.5586	-0.9934	0.3465	0.0726	-0.392	1.7998	-0.8337	2.5732	-0.3125	-0.1165	-0.154	0.1901	0.0075	-1.1084	0.4778	0.077	0.4954	0.9074	-0.0835	-0.3357	0.2554	0.817	-0.3709	-0.197	-0.2528	1.1677	0.5192	1.4198	-0.3823	0.8242	0.0846	-0.563	-1.9632	0.3295	-0.6997	1.8516	1.4431	1.0436	0.8483	1.1183	0.0772	-0.4643	0.3924	2.0158	0.6196	1.2644	-0.5183
201788_at	DDX42	0.6947	-1.172	-0.2646	0.6069	1.0079	2.0053	-0.987	0.4687	-2.4503	0.2088	1.028	0.3573	-0.0276	0.8665	-1.9933	0.5398	0.0092	-0.3275	-0.4559	-0.3934	0.0643	0.4956	-2.0576	-0.2892	0.1572	1.8381	1.6053	0.365	1.1233	-1.9195	-0.2562	-0.836	0.7852	-0.3102	-0.6385	-0.4103	-0.7555	1.6504	-0.0125	-0.7257	-0.3562	0.8123	1.304	0.5507	4.765	1.0684	3.489	0.4047
201795_at	LBR	-1.3916	-0.3149	0.2835	-0.2649	-0.4896	-3.564	1.0293	-4.9007	1.1067	0.4911	1.2353	0.6503	-0.08	-1.3135	0.3552	0.4497	-0.9961	0.6147	0.4056	-9.9039	0.7166	0.3645	0.0702	0.9523	-0.8545	-0.1874	0.081	1.9076	2.6481	-4.2071	-3.1315	0.2702	-0.2287	1.4451	-0.1507	0.0286	-2.1162	-0.1424	-3.1484	0.1115	0.6022	-4.206	0.063	-0.1263	-2.3305	-0.0492	-0.99	0.0545
201811_x_at	SH3BP5	-0.3275	0.1074	-1.2519	2.0652	-0.1066	-0.7632	1.6535	-0.5642	4.4581	-0.3366	-0.3788	-0.6436	0.2817	-0.4628	-3.035	0.6912	0.6359	0.0465	0.4342	0.1454	-0.2999	-0.124	0.9558	-0.77	0.0529	-0.5216	2.5118	0.6924	2.2144	-0.0902	1.0589	0.4768	-0.4238	-0.4362	-0.2269	0.3264	1.7306	2.3757	1.1479	-0.2634	1.0384	0.8539	0.0777	0.5925	2.1413	0.6249	1.8778	-1.1659
201817_at	UBE3C	-0.9543	-1.1727	0.033	0.6677	0.3279	-1.0169	-2.9313	-1.1338	-3.5964	0.1021	-0.6845	0.6546	-0.8677	0.8447	0.5084	-1.31	-1.5819	-0.8224	-1.5033	-2.0248	1.2033	-0.0927	-1.7755	-0.3021	0.118	-1.1632	-0.7548	-0.4201	-1.0627	-0.7892	-2.1748	-0.6365	1.0919	-0.89	0.7263	0.1139	-1.5646	-2.4757	0.1943	-0.4517	-1.087	-0.2217	0.3059	-1.7837	0.6074	-0.1539	-2.3317	-2.7409
201819_at	SCARB1	-0.7619	-0.0635	0.7273	-0.9539	0.117	-2.0467	0.9194	-1.0815	2.8397	0.5611	0.64	0.1314	-1.1062	0.3652	1.5402	0.7972	0.1638	0.1126	0.4248	-0.9115	0.385	-0.3901	0.6789	0.8161	0.0713	0.3481	1.0781	-0.8993	1.0684	0.3229	-0.4427	-0.308	-1.3712	-1.5265	0.2127	0.908	-0.8854	0.9012	0.2967	-0.6229	0.837	-0.5602	0.7702	0.6442	-1.1093	-0.1285	-0.1186	0.2021
201825_s_at	SCCPDH	0.7891	1.0822	3.071	2.1314	1.0263	-0.7914	1.1666	-0.6505	1.3648	-0.6833	1.4636	-0.2382	0.8433	0.4107	-0.9701	0.2174	0.8119	-0.0238	0.1506	-0.2684	2.0933	-0.4695	0.951	0.6915	-0.1353	-0.1189	1.8752	-0.1822	0.6616	0.2208	-0.0774	-0.336	-0.6418	0.3772	0.3037	0.712	-1.7043	1.5223	0.3929	-0.2868	0.56	0.43	0.535	1.0092	-0.4526	0.6688	1.7235	-0.1022
201827_at	SMARCD2	0.7797	-0.0587	1.0375	-0.0932	0.4769	-1.6558	1.362	-1.00E-04	4.0258	0.4965	0.9975	0.0333	-0.9193	2.2139	-0.2001	0.6564	-0.1079	0.4041	0.6478	-3.464	0.9377	-1.2258	0.8425	0.9912	-1.0869	-0.0761	1.3726	0.5907	0.5293	-0.5541	-0.5145	-0.4178	-0.4515	0.2183	-1.0144	-0.2079	-0.7357	2.3942	-0.1359	-0.9784	0.644	-0.8506	0.9319	0.2767	0.7	0.4564	1.4408	-1.0646
201829_at	NET1	-0.8592	-0.23	0.1595	0.2248	0.6505	0.848	1.0922	1.056	1.3148	-0.2073	0.7177	1.051	-0.1042	0.2085	-2.0761	0.186	0.1756	0.2227	0.6165	2.4827	0.486	0.6379	0.7398	-0.3172	-0.6252	0.5236	-2.0747	0.3495	-0.5427	0.5456	0.1945	0.315	0.7515	1.0005	-0.6945	-0.1823	-0.921	1.419	0.4266	-0.057	0.8836	1.0818	0.9055	0.2525	-1.9612	0.7959	0.0721	-0.3558
201833_at	HDAC2	-2.257	-2.9806	0.5144	1.0777	0.5337	-1.775	-1.4975	-0.978	2.4727	0.0868	1.0066	0.2251	-0.0962	1.1912	-0.9312	-4.7624	-1.6328	-6.6157	-3.6797	-2.8162	0.2399	-0.688	1.7825	-0.049	-0.6933	1.1797	0.6735	0.6208	1.351	0.2442	-0.3626	0.1282	1.7628	0.0912	0.1875	0.4218	-1.0773	1.6567	-2.0925	0.5882	-6.181	0.4292	0.2079	-1.8379	-1.0455	0.3863	-5.9748	-0.9906
201847_at	LIPA	0.7401	0.4277	-0.414	1.9844	0.2112	-1.2543	1.9602	-1.2988	2.0989	-0.4442	-0.0184	-0.0578	0.6021	-0.4599	-1.3032	0.624	-0.156	1.7038	0.393	-2.3313	-0.1637	0.4361	1.6204	0.1071	-0.1592	0.1688	2.1922	-0.2713	2.8334	-1.0898	-0.3107	-0.1665	-0.7776	0.2099	0.3438	1.155	1.816	1.7674	0.7431	0.1986	0.4368	-1.6506	-0.3794	-0.3051	1.6248	0.2342	1.7404	-0.03
201849_at	BNIP3	-0.9339	0.2252	-0.0727	0.2249	0.6535	-2.0541	-1.1002	0.6479	2.2344	0.4362	0.423	0.4089	0.6993	1.1655	0.6716	1.0271	-1.0629	-2.3798	-3.3748	-0.4944	0.5471	-0.8206	-1.977	0.1724	-0.804	0.8409	-0.1266	1.0571	-3.2389	0.1781	-0.8228	-0.5846	0.3966	-1.6226	0.311	0.1358	-1.7594	2.1305	-0.2034	-0.6671	-5.701	-0.2268	0.0215	0.4223	-1.8185	0.7399	-1.025	0.9939
201855_s_at	ATMIN	-0.4069	0.2049	-0.6393	0.8029	-5.00E-04	-0.122	-0.7037	-0.1921	2.5797	0.5357	-2.4652	-0.2898	0.1713	0.5072	-1.8394	0.6593	0.0718	0.183	0.3692	-1.3243	0.7947	-0.0538	1.1442	0.315	-0.4106	0.1625	2.0916	0.9201	0.9118	0.2995	-0.5196	-0.0539	-1.0337	0.6855	-0.2267	0.6216	-1.5725	2.0046	0.4098	-0.3515	0.8056	-0.4711	0.1104	-0.2305	0.107	0.5335	0.8315	-0.5161
201870_at	TOMM34	-0.9534	0.3911	-0.0646	1.4909	0.2862	2.3053	-0.8179	0.9796	-0.6428	-0.4723	1.2415	0.8552	-0.0266	0.2944	-0.8577	0.4209	-0.3712	-0.0049	0.1428	1.5553	0.2391	0.6388	0.3516	0.3567	0.0165	0.6655	1.4505	-0.0154	-1.4991	-0.7717	-0.8537	0.0032	-0.0698	0.201	0.2952	-0.4245	-1.08	0.5814	0.1668	-0.3197	0.3222	2.1797	1.1869	0.4923	-2.6477	-0.1034	0.0173	-0.3249
201875_s_at	MPZL1	0.0873	0.4054	0.0622	1.4423	0.844	-1.596	0.598	-1.4349	3.4647	0.2817	0.9002	1.0615	-0.8444	0.8115	-0.367	0.2663	0.6911	0.1526	0.5232	-5.9374	0.2082	-0.1048	0.8384	0.1284	0.7003	0.1136	0.9588	0.8984	1.2983	0.5145	-1.0423	0.3483	0.0958	-0.2537	0.0301	-0.5108	-1.2218	0.7426	0.1266	0.3052	0.6419	-0.9822	-0.176	-0.3894	0.1138	0.0036	0.6547	-0.0274
201887_at	IL13RA1	0.0235	-0.8864	-0.5499	-0.5514	-0.4748	0.0567	0.3227	-0.059	-0.7992	2.2712	-0.6825	-0.7588	0.1868	-0.5335	-0.2009	-0.2001	0.3051	0.4026	2.8525	0.0848	-0.4578	-0.2151	0.8613	-0.1974	-0.2634	-0.1314	1.5273	-0.6686	0.081	0.4633	0.6843	-0.0542	-0.2097	-0.8193	-0.4014	0.5311	1.5122	1.7657	-0.1018	-0.5007	0.2706	0.1739	-1.1872	0.3697	1.258	0.632	1.417	1.7914
201896_s_at	PSRC1	-0.507	-0.3534	-0.4789	0.5973	-2.5314	-3.3493	0.6381	-2.831	0.52	0.0046	-2.4123	0.0479	-0.833	-2.8079	0.4825	0.3604	-0.9127	0.0296	0.6502	-5.4058	-0.2259	0.1097	0.4901	-1.8243	-0.2103	-2.5521	0.7562	-0.052	1.7062	-1.4367	-4.0376	-0.2371	-1.132	-0.5158	0.1681	0.1498	0.2756	0.6466	0.2779	1.4371	1.1013	-3.1828	-1.3028	-0.6567	-0.923	0.1049	0.313	-1.65
201899_s_at	UBE2A	-1.4647	0.6353	-0.193	0.6349	0.6172	-0.894	-5.6195	0.517	-7.0799	-0.6327	0.4267	-0.5487	0.3621	0.2665	-1.1992	0.9072	-0.7786	-3.041	-3.1281	-0.3275	0.2287	0.0618	-4.361	0.158	0.7748	-0.7842	1.5986	0.4907	0.9757	-0.2992	-0.5729	0.0059	0.2474	0.6131	-0.1931	0.0958	-1.4289	1.8991	-1.7715	-0.0758	-7.0697	1.5084	0.3517	-1.4963	-1.5225	0.7045	-5.58	-0.3286
201913_s_at	COASY	-0.6133	-1.3866	-0.6488	-3.1107	0.2187	-0.1174	-2.2108	-0.015	-7.404	-0.4392	0.4573	1.5702	0.2191	0.5077	-1.8536	-2.9013	-0.6184	-0.5632	1.1767	-2.2249	1.3607	-0.6124	-4.0238	1.0195	0.1002	0.8694	1.8862	0.3788	-1.9363	0.6968	-0.2556	-1.4545	0.8562	-0.1768	-0.0927	0.0971	-1.4211	2.1086	-0.8852	-0.249	-3.6832	-0.524	1.3247	-0.1273	-1.5743	0.3467	-1.428	-1.3702
201932_at	LRRC41	-2.949	0.4212	-0.1602	0.4108	-0.1503	-0.7342	-0.281	-1.2845	0.8537	0.245	-0.5042	0.9729	0.1688	-0.0714	-1.5382	-3.8715	0.198	-0.7775	-4.2564	-0.5749	0.8365	0.0575	-1.5193	-0.0331	-0.0146	-0.073	1.1516	-0.0111	1.0959	-0.3587	-0.3726	0.2305	-0.4482	0.5305	-0.469	-0.2547	0.8681	-0.2476	-0.8271	0.2824	-3.7696	-1.3235	-0.0822	-0.5643	-1.1414	1.0575	-2.742	0.3161
201967_at	RBM6	-0.2252	0.0369	0.5582	-0.3005	-0.4975	0.9801	1.2921	-1.3964	3.1334	-0.19	2.6187	0.1121	-0.4226	0.0591	0.1575	1.163	0.8924	-0.7145	0.5011	-2.1765	-0.1773	-0.5847	0.4491	0.7065	0.1107	-0.2507	1.3131	0.0988	2.5513	-0.1425	3.0776	-0.6333	0.7662	0.4032	-0.6031	0.0179	-0.1747	2.2903	-0.053	-0.9883	1.5767	-0.2059	0.661	0.1925	1.4085	0.3115	0.5705	-0.1381
201968_s_at	PGM1	-1.6707	0.7161	0.4219	0.0156	0.675	-2.5932	-0.6775	-1.9606	3.1619	0.0253	1.0973	1.1136	-0.3578	1.1623	0.6507	-2.4957	-0.5877	0.9274	-2.4401	-3.6286	0.8915	-1.148	1.3584	0.2069	-0.0324	0.0972	0.9036	0.0457	-0.1881	1.1072	-0.1903	-0.1589	-0.1869	-0.342	1.0391	0.2604	-1.3719	1.1125	0.7136	-0.68	1.0437	-1.4222	0.7396	-0.4151	-1.2336	0.9985	1.4232	-0.0139
201976_s_at	MYO10	-0.2716	-0.0491	0.845	-0.5885	-0.0629	0.851	2.1101	-2.1612	6.3142	1.1985	0.0592	0.8726	-0.5503	-0.2383	0.5791	0.6338	0.2549	-0.6722	0.2922	-0.545	-0.5415	-0.443	0.7224	-0.3807	-0.0762	-0.3011	2.8117	-0.2348	0.9879	0.5895	0.2001	-0.1017	-0.3664	-0.8792	0.0334	0.4769	-0.4157	4.3608	-0.3164	0.48	1.1553	-0.764	-0.0991	0.2286	-1.7931	0.8403	1.6256	0.3215
201980_s_at	RSU1	-0.2838	0.5087	-0.8427	1.0715	-0.1092	-0.2216	1.0078	-1.4683	7.643	0.1025	-1.4309	-0.2671	-0.214	-0.8032	0.3262	1.3692	-0.346	0.0239	1.2304	-2.0307	-0.204	-0.148	1.7204	-1.101	-0.4441	1.1964	3.706	0.1372	3.5348	-1.1407	0.2669	0.4787	-0.4093	-0.4752	0.001	0.0139	-0.4019	1.1357	0.9499	1.3382	1.8177	-0.7532	-1.1581	-0.2624	1.668	-0.8978	2.1959	-0.6959
201984_s_at	EGFR	-0.7384	-0.2113	2.1465	0.3207	-0.5647	1.2333	1.3291	-0.9619	7.4609	-0.2008	-0.449	0.27	-0.3541	0.0118	3.0354	2.8161	-0.3921	-0.4675	0.7061	0.9559	0.2391	-0.4372	2.315	-0.098	-0.2394	0.0841	1.5346	0.4547	0.9665	0.0233	0.3264	0.4198	0.2481	1.1816	-0.2111	0.6011	-0.3326	1.5109	1.1714	-0.2046	2.327	0.914	0.0879	0.6267	2.6363	1.0995	2.4546	-0.4667
201985_at	KIAA0196	-1.6281	0.6326	-1.5948	0.7777	-0.4901	0.0205	0.4913	-1.3207	0.9182	0.0262	-1.5846	-0.6785	0.7085	-1.4043	0.4019	0.1719	0.2712	-2.58	-1.1673	0.3252	-0.5279	0.7807	0.5602	-0.9853	-0.0053	0.2563	0.8443	-0.043	1.2453	-1.4275	0.3645	0.3591	0.0759	0.085	-0.3102	0.5158	1.2811	0.4204	0.8441	0.6379	2.3274	-1.6171	-1.5003	0.1986	-2.3582	-0.8882	1.3681	-0.5412
201995_at	EXT1	0.1295	-0.3586	-0.6512	-2.8733	-0.3787	-0.0263	-1.0316	-4.0737	-2.8954	-0.4488	-1.3964	-1.194	0.2388	-0.8909	0.4002	-1.4052	0.6038	-0.1683	-1.3092	0.2289	-0.6531	0.5568	-1.3049	-0.4053	0.126	0.2396	-4.6126	-0.5907	-2.583	-2.8739	0.0885	-0.0372	0.6168	-0.0466	0.104	-0.9457	0.2977	-3.1921	-0.3645	0.1581	-0.9936	-0.3463	-1.5412	-0.0421	-2.0762	-1.701	-0.5801	-0.2053
201997_s_at	SPEN	-0.0983	-0.1272	0.1129	-0.7048	0.6157	-0.088	-2.1902	-0.3877	-0.0991	0.21	0.9815	-0.3134	0.7953	0.3893	-0.9929	-0.0566	0.9658	-0.3252	-1.3727	-0.4951	0.0167	0.2717	-0.9887	0.3785	0.4263	0.2674	-2.0589	-0.9217	-1.2262	1.6478	-0.6099	0.1645	0.6219	0.3516	0.2615	-0.1929	-0.4492	-1.4072	-0.9136	-0.3479	-0.6665	-1.5418	-0.3842	0.603	0.2981	-0.8999	-1.1994	0.1997
202006_at	PTPN12	-2.161	0.4203	0.3097	0.5799	0.3739	0.8276	0.395	-2.802	0.989	0.1797	0.8133	0.4891	-1.0018	0.1733	-1.9473	0.3028	-0.0384	-0.0421	0.2025	-3.9052	0.1104	-0.3329	1.0982	0.4205	0.6514	0.6377	0.5546	0.2841	-1.296	-1.4007	-1.022	0.1645	0.6899	-0.1836	0.3755	-0.1452	-1.5646	0.7959	0.8449	-0.0464	0.7566	-1.2286	1.0863	-0.0399	-2.9528	0.3753	-3.6352	-1.7463
202009_at	TWF2	-1.1705	0.8364	0.7241	-1.0709	0.3245	-2.1269	0.5171	-0.8312	1.6425	-0.2976	0.9712	0.5873	-0.7046	0.8373	1.0225	0.8421	0.3894	0.1597	0.4551	-2.4614	0.7819	-0.4055	0.5744	0.6478	-0.6601	-0.7307	-0.1893	-0.6671	-0.5187	0.0105	-0.2628	0.3258	-1.1421	0.1444	-0.2213	0.1086	-0.9548	0.78	0.091	-0.8483	0.3585	-3.292	0.6493	0.1938	-4.2958	0.7931	-1.3046	-0.0331
202011_at	TJP1	0.4885	-0.0205	1.2518	0.3268	0.0473	0.7686	1.4883	-1.1035	4.1873	0.5456	-0.2426	-0.7299	-0.2118	0.3595	0.5643	1.0257	-0.1181	-0.1123	0.6727	-0.7202	-0.2008	-0.7114	0.8793	0.0274	-0.2404	1.2201	1.9916	0.6065	1.8268	-1.5241	0.6599	0.8281	0.0853	-0.2595	0.0244	1.2192	0.7861	1.9399	0.3766	-0.3257	1.5689	-0.3376	-0.0203	0.1851	2.1088	1.6304	1.5646	-0.7777
202016_at	MEST	-0.5876	-0.0961	-0.4866	-1.179	-0.0291	-0.0153	-0.0181	-0.9172	0.2071	0.4577	-0.8837	-1.0838	0.1188	-0.6038	1.3019	0.2716	0.3832	-0.3974	1.5081	0.8177	-1.2155	-0.0424	-0.381	-0.7821	-0.2826	0.0399	-0.0493	-0.6716	0.7154	-0.2526	0.1459	-7.00E-04	0.1284	-0.7853	-1.074	-0.5764	0.3714	0.2637	-0.3166	0.7238	1.6615	-0.3804	-1.6717	0.166	0.041	-0.7976	-1.0586	-2.6783
202022_at	ALDOC	0.4161	0.1241	2.15	0.9755	1.4006	-0.4861	1.7832	1.49	4.5574	-0.9702	-0.51	0.7936	0.9317	1.5491	1.8275	0.835	-0.2342	0.8673	0.7033	-0.2903	0.374	-0.8183	1.1282	0.3015	-0.4834	0.8152	2.1025	0.1085	1.363	-0.0595	0.5742	0.5917	0.1115	0.3228	0.2086	0.7155	-0.4596	2.3567	0.4649	-0.6817	0.7418	-0.6857	0.8748	1.1273	-0.9712	0.6284	-1.3349	-0.5765
202040_s_at	KDM5A	0.9013	-0.6964	-0.0049	2.6198	0.2954	1.1393	-0.758	0.4269	0.4992	0.3423	2.3612	0.2033	0.6824	0.8478	0.2114	3.7417	-0.1871	1.6554	3.2288	3.7345	-0.4265	-0.7239	1.996	1.4394	0.0036	-0.045	5.2495	-0.385	1.2627	0.7483	0.0702	-0.3003	-0.2485	-0.5733	2.0784	-0.3828	-0.0972	5.6624	-0.1739	-0.2756	6.4028	1.151	0.6358	1.1639	0.3558	0.2718	5.4355	-0.8886
202052_s_at	RAI14	-1.7148	-0.3939	-0.1922	-1.2062	-0.2994	-0.8377	-4.7483	-1.2735	-7.4929	-0.1567	-0.3816	-0.3293	0.1981	-1.1484	2.0346	0.731	-0.5908	-2.0235	-1.7949	-0.7829	-0.6481	0.4321	-2.9915	0.3396	1.3162	-0.1521	-1.0527	-0.139	-1.29	0.0111	0.4434	0.2356	0.1952	-0.4329	0.7117	-0.809	0.9181	1.0704	0.349	-0.4088	-4.5048	-0.5389	-0.1594	-0.7009	-0.7522	-3.424	-5.9487	0.2981
202087_s_at	CTSL1	-2.1769	-0.2889	0.7377	0.7344	-1.4396	-0.7802	-0.4272	0.6873	-0.7086	-0.8238	0.9925	-0.3572	-0.3989	1.0458	-0.1451	-0.6678	-0.2061	0.0531	-1.0039	-2.2414	0.7002	0.1798	-0.352	0.0988	0.5456	0.074	0.6165	1.959	-0.1125	2.1196	0.0647	0.5679	0.5487	0.0341	0.3632	1.0415	-1.3211	-1.6032	-0.0103	-0.3666	1.0008	0.4264	0.3617	0.5506	-2.7677	-0.5036	-0.2156	-0.0576
202093_s_at	PAF1	0.1057	0.1878	-1.0037	-2.9092	-1.1413	-0.1814	1.3631	-0.4883	1.6385	-1.2299	-0.7079	-0.2984	1.0161	-1.4926	-0.9556	0.5773	-0.9087	-0.0034	0.4149	-1.9785	-0.0843	0.8529	0.9925	-0.9845	-0.5217	-1.2499	1.8459	0.3509	1.5379	-0.3293	0.3649	-1.069	-0.8734	0.0273	-0.1705	0.4418	0.6022	1.6895	0.3061	1.1653	1.226	-0.7525	0.1144	0.1099	0.8918	0.4667	1.1424	-0.5569
202095_s_at	BIRC5	-0.0595	0.634	1.3899	-2.86	-0.4335	-1.9546	-0.8778	-2.6925	1.1051	1.1744	0.5344	0.3825	-1.275	0.063	1.8788	-3.8095	-1.146	-0.0554	0.7968	-8.8405	-0.2916	-0.5513	-2.1105	0.8889	-0.4868	0.6441	1.3892	-0.7706	1.7594	-0.9153	-1.6728	-2.5514	0.2255	-1.1248	0.4716	0.4072	-1.6618	0.7604	0.2421	-0.3701	-5.7878	-5.0972	0.7513	-1.1032	-1.1079	0.6528	-3.7032	-0.2588
202109_at	ARFIP2	-0.2372	-0.1999	1.2121	-0.4079	0.2809	0.8234	-1.7251	1.4565	1.8161	-0.3107	0.8943	0.5764	-0.8665	1.2576	-0.0228	0.8874	-0.036	-0.5371	-2.6544	2.6409	-0.1111	-1.2548	0.879	-0.0998	-1.5098	0.6318	1.1599	0.4467	-1.6329	0.5027	0.4187	0.2733	-1.1019	-0.6835	-0.1935	0.2022	-1.3832	1.3634	0.3948	-0.6711	0.4824	1.1842	1.1513	-1.0631	-2.8635	0.6386	1.801	-0.3258
202117_at	ARHGAP1	-3.1474	0.6975	0.2866	-0.0754	0.0589	0.1874	-2.3204	0.8942	-6.5955	-0.0405	0.0531	0.4705	-0.2016	0.1265	-0.0576	1.8177	-0.2225	-3.2425	0.7353	0.587	0.2763	-0.1872	-8.0115	0.1473	-0.5623	0.2761	1.8617	0.0782	-0.3436	0.6254	0.4257	0.1825	-0.2363	0.6768	0.3957	0.0432	0.2646	1.2152	-3.1223	1.3937	-4.3986	-0.0742	0.371	-0.9987	-3.7284	0.6041	-4.9807	-1.7037
202119_s_at	CPNE3	0.3892	0.7137	-1.2332	-1.0903	0.2836	-0.4706	-1.157	-1.4176	-1.2583	0.3611	0.0491	0.3619	0.5608	-0.6569	-1.0934	-1.2026	-0.5302	0.243	0.844	-3.3193	0.3742	-0.4717	0.2766	-0.8151	0.4571	-0.4399	-0.2311	-0.4267	1.346	0.3032	0.19	0.7042	-0.5713	-0.3614	0.5617	-0.0627	-0.4157	0.1132	-0.4597	1.3554	1.9398	-0.5902	0.4779	-1.8072	-4.4692	-0.7653	0.4894	-0.5844
202123_s_at	ABL1	-0.556	-1.18	3.6884	-1.4136	2.2601	-0.4242	-0.2729	-0.6249	-2.3557	1.6778	-0.4964	0.1313	2.1831	0.2788	0.1257	-1.9909	-0.6331	0.7744	-1.1095	-1.0201	0.7228	0.9534	-1.45	-0.2118	-0.2011	-0.7034	-0.4493	-0.0152	-1.4942	-0.2284	0.0417	-0.1586	0.4215	0.377	0.2122	-0.111	0.2416	-1.78	0.4892	-0.3773	-0.6109	-0.2369	-0.0104	0.7101	3.6768	0.7828	-1.5583	-0.3932
202125_s_at	TRAK2	0.9199	0.4581	-1.3631	0.7711	-0.1298	-0.9395	1.9331	-1.4387	7.4465	-0.5265	-0.75	1.112	0.0826	-0.1608	-1.1028	1.2678	0.0055	0.2688	0.5893	-2.3432	0.5618	-0.4233	1.8315	-0.5642	-0.2711	0.6041	3.8204	0.9047	3.0532	-0.1663	-0.5503	0.6053	0.2882	0.3329	0.187	1.0888	-0.6934	0.163	1.596	0.805	2.7996	-2.3232	0.2715	1.2101	4.0423	0.5485	-1.2468	1.8993
202148_s_at	PYCR1	0.5438	0.5295	-0.4236	0.1598	-0.0633	2.3617	0.5131	-0.14	2.4424	0.2788	0.342	0.5192	0.072	0.3116	0.6462	0.665	1.4274	0.5297	-0.1571	-2.619	0.8579	-1.5173	0.466	0.5084	-0.4007	0.6272	0.4366	-0.0667	0.3468	2.8721	-0.8673	-0.1269	-0.2997	-0.674	0.2474	0.3246	-1.1717	1.6503	0.1314	-1.093	0.6923	-0.7158	0.0737	0.2476	-1.2234	0.0107	1.393	1.5251
202153_s_at	NUP62	0.5931	0.1465	-0.3721	0.4794	0.6652	-0.9951	0.5469	-1.0449	1.1819	-0.5472	0.789	0.1077	-0.5618	1.0995	-0.396	0.0706	-1.2186	-0.412	0.3143	-3.502	-0.1619	-0.4135	0.6855	0.8311	-0.6491	0.8158	0.8413	0.4463	0.4088	0.5171	-0.0943	-0.5947	-0.3233	0.2014	0.1155	-0.0926	-0.5511	1.523	0.5271	-0.0823	1.0459	-2.2544	0.8955	0.0381	1.1066	0.4443	0.9046	-0.74
202174_s_at	PCM1	-0.6807	0.0166	0.2687	1.519	0.5527	0.4338	-1.5285	-0.0645	-6.9535	-1.0416	0.3015	0.7047	0.5319	0.1429	-2.5728	0.6208	0.4649	-0.4456	-1.2082	-1.5714	-0.9727	0.2949	-0.2576	0.4216	0.2134	-0.2659	1.9407	0.0471	1.5315	0.3394	-0.8631	-1.4285	-0.3013	0.5088	0.1297	0.0241	-0.8338	3.502	-0.385	-0.4607	-1.9267	0.2643	1.1006	-0.3857	-0.6609	0.581	0.9604	0.6793
202179_at	BLMH	-1.1623	-0.2228	0.5598	0.1797	0.738	-0.5231	0.0433	-0.4709	0.5826	-0.1254	1.3083	0.7046	-0.4473	1.9908	-0.6077	-0.3067	0.1259	0.2528	0.0316	-2.1704	0.8474	-0.1981	0.4645	1.5539	0.2781	-0.0901	-0.2463	0.4629	0.8079	1.0936	0.0851	-1.3492	0.7564	-0.4078	0.2933	-0.9956	-1.3269	0.6504	0.668	-0.605	1.8507	-0.3709	0.5138	-0.8319	-0.6619	0.4364	0.2701	-0.2131
202180_s_at	MVP	-1.2801	0.1603	-0.3739	0.5172	0.6521	-0.706	1.1298	-0.9109	3.6193	0.1824	0.1507	0.4844	-0.2961	0.0714	0.4851	0.5609	0.3206	0.5516	0.2751	-0.1681	1.0975	0.0458	0.6641	0.6588	-1.0113	0.5137	1.7544	-1.1491	0.4083	-0.2153	-0.087	-0.3042	-0.2876	0.2692	0.1508	0.6432	-0.1659	1.7354	-0.2808	-1.1901	0.5224	-1.3869	0.4703	0.6962	0.4227	0.6055	0.174	0.4584
202184_s_at	NUP133	-1.0068	-0.1438	-0.1581	0.0996	-0.2615	-0.3186	1.2429	-0.693	2.9298	-0.1121	-0.1217	0.1112	-0.394	-0.7034	0.0037	0.1877	-0.2292	-0.1402	0.2415	0.0677	-0.0445	-0.0458	0.8171	-0.5155	-0.6137	0.0328	1.1913	0.8536	0.3055	0.2681	0.2156	-0.3093	-1.0098	1.0026	-0.1055	0.1791	-0.1098	0.6034	0.1761	0.6448	1.0884	-0.1872	-1.1685	0.8928	-1.0224	1.5628	0.6289	0.843
202185_at	PLOD3	-1.4281	-2.7061	-0.1711	0.266	0.3764	-1.8632	0.3553	-1.2051	0.2238	-0.3341	2.1303	0.2821	-0.7036	0.2842	0.2418	0.192	0.1245	-3.5391	-1.4121	-3.0593	1.14	-0.7427	-4.6392	-0.0787	-0.06	0.5856	0.9939	-0.4986	0.249	-0.2508	-0.4303	0.2985	-0.4841	-1.041	0.1333	0.2457	-1.0273	0.9462	-2.9902	-0.4767	-8.6511	-2.6401	0.8208	-0.3655	-4.9165	0.7273	-6.9594	-0.3235
202187_s_at	PPP2R5A	-0.9781	-0.0957	-2.1885	-0.0722	0.2022	-3.0228	1.9111	-2.5655	2.8012	-0.3437	-0.1373	-0.3738	-2.5538	-0.3951	-2.1708	1.0854	-0.8061	0.3019	0.281	-4.1873	0.1357	-0.2127	-4.9358	0.508	0.1054	0.2317	1.4748	0.5037	1.3169	-0.1402	-0.5349	-0.1391	-0.4638	0.762	0.9057	0.4307	-1.7901	1.6397	-3.4532	0.0336	0.7674	-1.2196	0.2189	0.2592	0.2573	-0.4011	-2.4288	0.4958
202188_at	NUP93	-1.8828	0.6847	-0.3832	-0.6019	0.2542	-0.6378	-0.7911	-1.5219	-7.8888	-1.3321	1.1986	0.7639	1.0409	-0.4604	-2.558	0.7856	0.5545	-1.3224	0.5422	-1.3071	0.227	0.1682	-1.7772	0.7675	-0.0122	-0.5045	1.4842	0.8583	0.9683	0.5685	-0.4945	0.5043	-0.4236	1.3763	0.1004	0.0922	0.4397	1.4539	-0.5369	-0.3596	-6.8137	-0.8123	0.6448	-1.0308	-4.176	0.0994	-2.9763	0.4214
202220_at	KIAA0907	-0.7187	0.2691	-0.0966	0.9878	-0.169	0.7421	-1.6057	1.8077	-7.2701	0.2757	0.178	0.6661	0.2147	0.6698	-1.5117	1.1248	0.7455	-2.8285	-3.3337	0.708	0.0654	0.3277	-2.9762	0.5694	0.0886	-0.1673	1.0386	0.2758	-3.5162	2.4216	-0.1455	0.1543	0.1358	0.2428	0.4237	1.3068	-0.0543	1.4141	-2.2297	-0.4422	-6.3702	3.1394	0.7288	0.1479	-2.518	0.226	-4.5255	-0.0472
202230_s_at	CHERP	-2.0885	-0.6146	0.6567	-1.9264	0.7137	0.9567	-0.8575	0.9333	1.2222	0.2737	0.9395	0.3801	-1.2829	0.9471	-0.0079	0.1123	-0.1059	-0.038	-3.774	-0.5899	-0.057	-0.5778	0.9457	0.5788	-0.1768	0.0765	0.3543	-0.0306	0.2697	0.0017	-0.4837	-0.3364	0.0254	0.451	-0.3013	-0.3836	-1.3324	0.447	0.3256	-0.8058	-7.0538	0.2698	1.2831	0.2543	-1.6038	0.531	-0.4042	-0.1097
202241_at	TRIB1	-0.4105	0.0922	0.0436	1.7099	-0.3146	2.6513	1.1124	0.984	3.6062	0.99	-1.6699	-0.6658	0.16	-0.704	-0.0974	0.9195	0.0604	0.5676	0.8434	5.6563	-0.4079	0.0227	0.8095	-1.1614	0.4112	-0.2142	2.1801	-0.8044	1.0754	-0.216	0.4834	0.4542	-0.0576	-0.649	-0.3837	0.5541	1.4095	1.681	1.1754	0.8242	1.7827	1.9407	-1.0255	0.7656	1.3933	0.1075	1.5043	0.2172
202260_s_at	STXBP1	-0.0243	0.7258	0.389	0.3129	0.6265	-0.0651	1.6298	-0.0302	3.553	-0.3853	0.5794	0.532	-0.204	0.3355	-1.5471	0.9434	-0.055	0.8801	0.5499	-1.6438	0.8593	-0.3613	1.2776	-0.0885	-0.4169	0.6053	1.009	0.3675	0.8435	-0.1413	-0.3336	0.4575	0.9233	0.5811	0.4756	-0.0609	-0.68	0.9589	0.6814	-0.9929	1.1657	0.1462	0.8283	0.1119	0.3703	0.2355	1.4335	0.1909
202261_at	VPS72	-0.4315	0.564	-0.1099	1.0132	-0.3236	0.065	-0.4881	-0.5634	-3.3165	-0.2844	-1.262	-0.9362	0.7573	-0.4309	0.8478	-1.4275	-0.4278	-0.5343	0.9286	1.1482	-0.3126	0.1231	-1.4741	-0.7053	-0.3117	0.2052	1.3294	-1.102	1.3709	-0.6229	0.1943	0.394	-0.1846	0.3609	0.11	0.9911	0.9767	1.8266	-0.8706	-0.0795	-2.1198	-0.6638	-1.4122	-0.5146	-1.4611	-0.0864	0.2611	-1.0897
202282_at	HSD17B10	0.8601	0.0602	0.7911	-0.2134	0.4171	-0.2319	1.4709	0.4776	2.1978	-0.0286	-2.5349	0.6817	-0.9315	0.4792	0.2567	0.2346	-0.2117	-0.322	0.4959	-1.7871	0.4794	-0.3983	-4.1472	-2.0288	-0.8106	-4.3942	1.3027	-0.2629	1.0095	0.5585	-0.9448	-0.1143	-0.5474	0.8211	0.0125	-0.7161	-1.2565	1.1404	0.7036	-0.5875	0.0716	-0.011	0.6159	-1.0788	-4.4969	0.5426	-0.9707	-0.561
202284_s_at	CDKN1A	0.3777	1.0854	-0.6115	0.9524	-0.296	1.8157	0.3458	6.9648	1.0824	-0.2349	0.8304	-0.0699	-0.4571	0.3642	-1.0887	0.33	1.8409	0.1062	-2.8275	6.3067	1.0627	-1.3787	0.5286	-0.0422	-0.7253	-0.1703	0.5972	0.4093	1.9863	2.3643	0.1415	-0.1934	0.9375	0.0875	0.4028	-0.5052	-0.5739	-0.0549	0.1548	-0.1075	-0.1246	4.328	0.4402	0.1328	-1.3552	0.6684	5.0012	0.5512
202318_s_at	SENP6	-0.4538	-1.1701	-0.2336	0.5388	-1.8669	1.8151	1.7918	-0.8894	3.6421	-0.88	-0.7449	-0.1987	0.208	0.3173	-0.408	1.0234	-0.0387	0.0794	-1.2743	1.2609	-0.2666	-0.0194	1.575	-0.5956	0.0323	0.6719	1.6702	0.9018	1.185	-0.9877	0.0707	0.3479	0.3891	0.0165	0.2352	0.4427	-2.8177	1.856	1.1611	1.9356	-1.7677	0.3976	-0.8193	-0.1102	-0.0307	0.0982	-1.524	0.1675
202324_s_at	ACBD3	0.3949	0.2606	0.0735	0.9198	0.3681	1.6608	0.8294	2.5622	2.023	-0.9733	1.6563	0.6613	-0.2446	1.005	-0.7274	0.2686	0.0973	-0.8944	0.3104	3.7255	0.0961	-0.5684	0.7844	0.442	-0.1121	0.893	0.5454	-0.5466	1.2986	3.4938	-0.5344	0.2146	-0.9643	-0.0738	0.4975	0.086	-1.6024	1.2525	0.305	-0.3666	0.5102	2.8746	1.0244	0.6871	-0.335	0.411	1.3687	0.8654
202329_at	CSK	-1.2888	-0.1487	1.5413	-5.3995	0.4003	-1.3211	-0.7821	-0.4097	1.6558	-1.035	1.3796	0.8535	-0.7027	0.4815	1.482	0.376	-0.3709	-1.4836	0.2406	-3.2383	0.276	-1.3508	0.5225	0.4472	-0.5683	0.8821	0.4167	0.1366	0.1201	-1.2271	-0.0467	-0.5088	0.2147	0.0188	-0.4632	-1.5787	-0.9055	0.185	-2.95	-0.2249	0.2923	-1.7818	0.3681	-0.472	-1.1727	-0.3743	0.5724	0.9948
202349_at	TOR1A	-0.1234	-0.8659	-0.3326	-2.2234	-1.4424	0.1065	-1.1328	-0.5147	-8.1916	0.7765	-0.7812	-0.6791	0.51	-1.4159	-2.7671	-0.9287	0.4862	-3.00E-04	-2.3967	-3.5093	-0.1721	-0.0246	-2.512	-0.5396	0.6573	-0.448	-3.1005	-0.2308	-1.1457	-1.4624	-0.5037	-0.6863	-4.5053	-1.0919	-0.0246	0.4664	0.5322	-7.8452	-0.4347	1.4647	-2.0522	0.2755	-2.1378	-0.0544	1.1986	-2.1602	-2.2196	-0.3703
202371_at	TCEAL4	0.0415	-0.3297	-0.8075	1.463	2.00E-04	0.4015	1.0437	0.5075	3.7912	-0.4413	-0.6306	0.6592	0.0086	0.0599	-0.7088	0.2252	-0.3921	0.0329	0.5802	1.3565	0.2675	2.5391	0.629	0.3057	-0.8011	0.7592	1.0018	0.3335	0.5573	1.2976	-0.2821	0.4336	-0.2063	-0.0594	0.2797	1.9222	-0.1749	2.6144	0.8379	1.1828	1.0355	-0.6083	0.0885	0.7673	1.4951	-0.3475	0.6087	-0.7563
202382_s_at	GNPDA1	-1.0316	1.5881	-0.0498	-3.697	0.6404	-1.6382	-4.4262	-0.3972	-7.4249	0.1706	-0.3261	0.8727	0.6936	1.0767	-0.7848	-2.9129	-0.7161	-2.0906	-2.3361	-2.5521	1.3221	-0.7161	-8.5209	-1.3805	-0.9863	1.0142	1.2821	0.5021	2.1388	2.1122	0.6059	-2.2515	0.8518	1.1232	1.5218	2.9728	-0.4297	1.5097	-2.2976	0.7469	-4.1344	-1.1854	0.0926	0.7224	-4.0434	0.0788	-3.7566	0.2185
202388_at	RGS2	-0.3497	-0.3179	-0.2856	-1.28	-1.0719	7.6641	-1.5434	4.5181	-5.3909	0.4251	-0.0857	-0.7997	-1.6369	1.1387	-0.8821	-1.8744	-2.8307	-0.752	-1.5997	5.1833	-0.5005	-0.1281	-1.0293	0.316	0.2398	-0.594	-1.1886	-0.0361	-2.4746	0.8027	1.3534	-1.9945	-0.0364	0.652	-0.5663	-1.3171	-0.237	-3.6409	-0.5604	-0.2182	-1.7061	6.2126	-0.7861	-0.8179	-0.9239	-3.0772	-2.1336	-1.7105
202394_s_at	ABCF3	0.0342	-0.1506	1.2889	0.2979	1.1877	-0.8571	-0.534	0.0015	1.6331	0.5487	0.512	0.2154	-0.3907	1.3661	-0.6657	0.4504	0.8387	-0.1736	0.2092	-2.2733	0.3063	-0.7733	0.915	0.5676	-1.1082	0.2027	-2.1434	-0.5691	0.5386	-2.6356	-0.0799	0.4004	-0.5908	0.3849	0.2016	-0.0626	-1.0627	0.9808	0.3609	-1.1917	-2.1141	-0.3044	0.0291	-0.1918	-1.5255	0.5819	0.9331	0.0643
202396_at	TCERG1	-0.2417	0.4443	0.8488	-0.6301	-0.8455	1.9976	0.3278	-0.2068	0.0457	-0.7837	1.2528	0.6722	-0.6825	0.5456	-1.0926	0.3271	-0.2551	-3.3802	-3.5254	-0.129	-0.0837	0.525	1.4994	0.1706	0.1753	-0.3897	1.5116	0.3535	0.7547	1.1569	-0.5444	0.1547	0.1611	0.799	0.0746	-0.777	-1.2698	1.4983	1.2577	-0.3231	0.7473	0.4525	0.7345	-1.2501	-2.9833	0.4533	-3.297	-0.1095
202413_s_at	USP1	0.0732	-0.312	-0.4861	0.3237	0.6588	1.7817	0.8242	0.7738	2.9612	-0.4611	0.8105	0.4401	-0.6986	0.8547	-0.9831	0.3681	-0.0567	-0.5582	0.3051	-4.333	0.2391	-0.0912	0.9023	0.2825	-1.0181	0.4107	1.5447	-0.852	0.659	0.2205	0.1799	0.4877	0.6724	-0.2222	-0.2357	0.2642	-0.7772	1.4077	0.2076	0.529	1.2201	0.7008	0.5453	-0.038	-0.4748	0.66	1.7044	-0.3667
202417_at	KEAP1	-1.9731	-1.2813	0.86	-3.5047	1.1001	-3.7284	-3.6796	1.5354	-5.7264	0.4035	0.6272	0.539	-0.104	1.335	-0.2039	1.3107	-0.9701	-2.5405	-2.0926	-0.3764	0.2457	-0.5485	-3.3764	0.2022	-0.3059	0.333	1.5189	2.4381	0.016	1.0728	-0.1043	-0.9573	0.9094	0.3837	0.5375	0.5035	-0.6483	0.8652	0.4521	-1.1957	-3.7804	-1.0416	1.0724	-0.3525	-1.1813	0.2348	-3.6815	-0.6676
202423_at	KAT6A	0.4271	-0.3026	0.7724	1.6656	0.0349	0.1532	3.8998	-2.5524	3.6224	-0.0599	-0.3926	1.0311	-0.0859	-0.456	0.6577	1.2192	0.0581	0.7999	0.9563	-2.0226	-0.0977	-0.1567	1.4493	-0.0887	-0.7233	-0.5045	1.3178	0.152	0.4492	-0.4708	-0.9034	-0.0131	-1.4858	0.1039	0.9244	0.1736	-0.4269	1.8287	0.5953	0.4286	1.72	-2.6719	-0.1427	0.5116	0.1249	0.5767	0.7895	1.4518
202427_s_at	BRP44	-0.5629	0.3972	-1.4506	-0.3741	0.1194	-0.8058	1.5927	0.1656	1.0083	0.6863	0.0077	0.2363	0.0443	0.2355	-0.5626	0.675	-0.5182	0.2841	-2.5164	0.0237	-0.5604	-0.3683	0.2155	-0.2177	-0.7022	-0.901	0.5602	-0.8464	0.1682	0.1381	-0.1653	-0.1583	0.5936	-1.3134	0.3525	0.8609	-0.0251	1.0679	-1.149	-2.1543	0.9726	0.5334	0.0751	-0.2372	-3.1972	-0.5823	1.0112	0.6412
202431_s_at	MYC	-1.1132	-1.6597	-0.2275	-0.3793	-0.5842	9.6775	1.5503	4.1579	3.7806	-0.4852	0.3381	0.0924	-0.8017	-0.2963	-0.618	0.5263	0.0039	-0.0817	-1.1388	5.164	-0.422	-1.2028	0.5405	-0.3579	-0.5599	-0.2954	0.625	0.0485	0.1428	0.9381	0.7931	-0.088	-1.2206	-0.0509	-1.0085	0.3092	0.0615	1.5726	0.4941	-0.2342	0.7349	6.4988	0.2923	0.0405	-0.9973	-0.0435	1.0629	0.5298
202433_at	SLC35B1	-0.9801	-2.4481	0.4543	1.7401	0.4033	0.9466	-2.6859	-0.0358	-7.6433	-0.3643	1.0784	0.5856	-0.2141	-0.8804	-0.8209	-2.9611	0.0399	-3.4356	0.3633	-1.163	0.0841	-0.4147	-4.3943	0.6014	-1.0192	0.9257	1.5422	-0.2664	-3.5597	5.1818	-0.5565	-5.9727	0.1643	0.2144	-1.5649	0.7856	-1.2183	1.4408	-2.1108	-0.4653	-8.9082	0.1248	0.8	-1.04	-4.6436	0.0504	-6.2993	0.8558
202446_s_at	PLSCR1	0.5434	0.2177	-1.198	1.2637	0.118	0.9831	1.1672	0.9126	-3.8876	-0.0455	0.0597	-0.3897	0.7741	0.8661	-2.1858	0.99	-0.3097	0.5235	0.0903	0.5983	-0.5382	0.1549	1.3613	0.5033	0.0454	1.1182	3.4779	-0.5745	3.2366	0.6264	-0.0596	0.7399	0.394	0.1675	0.2865	0.8173	0.5267	4.0748	-0.5529	0.2943	1.6247	1.6159	0.5671	0.2411	3.54	0.4828	2.581	-0.5681
202447_at	DECR1	0.0855	0.6969	-0.285	0.2026	-0.3043	0.2366	1.0402	0.1019	0.8822	-0.3653	-0.2412	0.3817	0.08	-0.0026	-0.4078	-0.2359	-0.3976	0.3431	0.1542	0.6622	0.2133	-0.378	0.7507	-0.2427	-0.1981	-0.5395	1.555	0.5301	1.363	0.5584	-0.2238	-0.012	0.6398	0.1678	-0.2763	0.8096	0.3	1.4659	0.5825	0.7016	0.4631	-0.4499	0.4825	-0.2013	-1.2354	0.1826	1.0368	-0.5199
202458_at	PRSS23	-0.6318	-2.8516	1.2148	-0.7576	0.8429	-1.6929	-5.4194	-3.2884	1.2369	-0.0458	0.8414	0.6992	-1.3257	0.8944	0.2672	-8.5849	0.0164	-2.6982	-2.9707	-7.272	-0.8032	0.1954	-3.1815	0.5518	-0.0405	1.1339	2.3281	-0.9427	-3.5111	-0.8731	-0.5766	-2.0849	0.9237	-0.018	-0.2789	-1.2932	-0.5922	1.5528	-2.6846	0.5977	-5.0236	-1.966	0.4903	-2.6999	-1.4832	0.6919	-1.3692	-0.1904
202466_at	PAPD7	-0.2104	-1.1703	-0.3946	-0.0298	-1.0166	-0.157	1.2675	-0.9673	0.7429	-0.5188	-1.6471	-0.76	-0.1509	-0.6201	0.0572	0.0712	-0.0845	0.484	0.928	0.551	-1.7116	0.6052	0.1816	-1.2562	-0.1326	0.1437	0.0148	-0.0619	1.4677	-1.3011	0.5876	0.0192	-0.7981	0.1285	-1.1573	0.0966	1.4562	-0.1483	0.9631	0.1686	1.0726	-1.0849	-1.2486	0.22	-2.0269	-1.2315	0.2387	-0.3236
202468_s_at	CTNNAL1	2.0158	-1.2537	0.6225	-2.6694	0.1615	1.4504	0.7749	-0.1723	-2.5638	0.1528	1.0782	-0.0475	-0.6861	0.7544	-0.7678	0.664	0.2574	-0.3748	-0.2239	-0.1855	1.4974	0.5531	2.518	1.0652	-0.247	0.2555	0.864	0.7237	4.4616	-0.3564	-0.3185	-0.3536	0.2862	-0.0223	0.4456	0.3173	-1.0765	1.3957	1.1677	-0.8939	0.0289	2.6548	1.0398	0.4719	4.8396	0.6166	2.1725	-1.2579
202491_s_at	IKBKAP	-0.3228	-0.2495	0.8287	-1.9736	0.1671	0.1905	-0.7529	0.1929	-7.3586	-0.4559	-0.1177	0.1241	0.1059	0.2018	1.1556	-3.5371	0.2804	-1.9502	-2.8116	0.147	-0.2883	-0.4659	-1.3741	0.174	-0.1619	-0.842	-7.9717	-0.8613	-2.1061	-0.1925	-0.3881	-0.0063	0.548	0.6458	0.2783	-2.1449	-0.8067	-2.7604	-1.2664	0.1541	-3.3058	-0.0604	-0.3512	-0.7164	-3.6949	-1.9313	-4.638	-0.1393
202494_at	PPIE	-1.6888	0.5364	0.3405	-1.2026	1.0431	0.9474	0.7981	1.757	0.3209	-0.2319	0.0839	0.1041	-0.2359	0.3284	0.0274	0.1514	-0.132	-0.9673	0.0663	1.8051	0.0107	-1.0824	0.4057	-0.3161	-0.8266	0.5061	-0.9052	0.6117	0.4383	1.9983	-0.7602	-0.3166	0.3164	0.4293	-1.4303	-0.1043	-1.363	-0.2383	0.232	-0.002	0.671	0.6172	-0.0571	-0.5269	-3.0388	-0.7934	-1.5681	0.0484
202500_at	DNAJB2	0.0513	3.8855	-0.2453	-5.4146	0.9639	2.4475	-1.1348	6.9265	-3.4805	-0.1692	0.0397	-0.4978	0.1232	3.0582	0.302	-2.1592	-1.669	0.845	3.1273	8.1404	1.6537	-0.1687	-1.0518	0.4823	-0.5477	-0.543	-0.8743	-0.0387	1.0423	1.5941	0.2171	-0.3533	0.3864	-0.1906	0.1895	-0.7168	0.1748	-0.9457	3.1804	-0.172	-0.5474	6.0558	-0.0059	1.0287	1.9201	-0.4784	0.733	0.102
202518_at	BCL7B	0.5527	0.1882	0.2665	0.3955	0.6172	0.7951	2.334	1.4324	6.5546	0.2073	0.588	0.7849	-0.5386	0.9384	0.5463	2.1781	-0.3209	0.3915	1.2569	-0.5023	0.2405	-0.4574	1.6194	0.0692	-0.6944	0.6419	3.1275	-0.5794	1.2641	0.6781	-0.1185	0.3786	0.369	-0.356	0.2039	-0.0385	-1.7841	2.9331	0.3296	-0.6144	1.5732	0.6099	0.4747	1.1934	-1.1774	0.4211	1.4849	0.3351
202528_at	GALE	-1.4569	0.9731	1.0542	-0.0057	0.1821	0.2682	-2.4124	0.8337	-0.8455	0.5697	0.6842	0.5896	0.3959	0.4797	-0.0445	0.9209	0.4077	-0.0407	-1.1929	0.5999	0.1512	-1.7769	0.4455	0.315	0.06	1.4543	1.5207	-0.1707	-2.218	0.0713	-0.1666	0.4741	0.3566	0.1526	0.5047	1.0393	-1.6732	0.7663	-0.1526	-0.5284	0.7459	-0.8907	0.4909	0.2427	-2.1967	0.6033	0.7377	0.3239
202540_s_at	HMGCR	2.2112	0.9577	-1.1812	0.5711	-0.3007	0.2966	1.7366	0.4856	3.9658	-0.0669	-1.0624	-0.0823	0.1842	0.2743	-0.742	0.5142	-1.4886	0.5431	1.0353	-0.3338	1.3634	-0.1093	1.0715	-0.052	-0.4791	-0.8085	2.1759	-0.2439	2.202	1.5101	0.1882	0.3751	0.674	-0.603	1.2171	0.3002	1.7422	1.5881	0.9289	0.7006	1.2817	1.7746	-0.9054	1.471	0.6637	1.0237	-2.3257	1.2598
202545_at	PRKCD	-0.2948	0.5347	2.1935	0.9027	0.2568	-3.0151	1.9339	0.332	3.9556	0.1288	1.0832	0.1518	-0.9868	0.6184	0.5082	0.928	0.3909	-1.0683	0.4893	-1.5988	0.4499	-0.7691	1.6553	0.728	-0.1031	-0.1112	1.7584	-0.0957	0.4641	-1.0479	1.2816	0.0875	1.2751	-0.4781	0.7826	0.0134	-1.5336	1.7044	0.3068	-1.056	1.6273	0.071	0.4149	0.0041	0.0099	0.7806	-0.1056	-0.13
202550_s_at	VAPB	0.4296	0.1046	-0.0965	0.3573	0.6407	0.2757	2.474	-0.8187	6.9449	3.1041	0.3202	0.0417	0.3366	0.2044	-1.4049	1.6347	-0.1019	1.1267	0.7037	-3.2761	-0.0864	-0.1205	2.5543	0.7044	-0.3608	0.4569	3.9591	0.0858	2.9506	-1.9716	-0.9275	0.0611	0.5469	-0.1298	-0.3012	0.797	-1.1281	4.2852	0.9663	0.0398	1.948	0.3472	0.568	0.1887	0.8208	0.6021	2.307	-0.3154
202598_at	S100A13	0.4689	0.7297	0.2709	-4.4317	0.2403	-1.0261	0.522	0.5179	1.7319	0.9135	0.7236	-0.0403	0.3924	0.487	1.2256	0.5295	0.1919	-4.6583	-0.0475	0.7814	0.4963	-0.9865	-0.828	0.5309	0.436	0.8067	-1.038	-0.7502	0.0347	-0.3945	-0.4064	0.0464	0.7361	-0.5624	0.736	-0.2351	-1.7811	-0.908	-3.2457	-0.4844	-1.1975	0.1213	-0.4419	-0.7721	-3.0636	-0.1741	0.0868	-0.2079
202599_s_at	NRIP1	-1.2103	-1.2966	-0.083	0.9949	0.7715	3.3653	-2.6998	0.0164	-8.3117	-0.0482	0.5227	-0.3226	0.4511	0.7737	0.4915	-2.5534	-2.3618	-1.5787	-1.5432	1.5883	0.1421	0.3896	-3.911	0.2779	0.3005	-1.046	-1.9467	1.2823	-3.3417	-1.4419	-0.1659	-0.9594	0.7389	-0.2834	0.4719	-0.7616	-1.4009	-1.2029	-1.8384	-0.8569	-2.9281	3.1729	0.6391	0.4811	-2.4452	-1.5376	-2.9551	-0.628
202602_s_at	HTATSF1	-2.5809	-1.1755	0.0581	0.2918	-0.3338	-0.0943	-3.3058	-1.5691	0.4033	-0.8357	-0.7253	-0.8358	0.1581	-2.1166	-0.9089	1.0797	-0.6176	0.9122	-3.9375	-1.4718	-1.3517	0.4461	-5.3938	-0.9191	0.7476	-0.4931	-0.327	0.4719	0.9243	0.0464	0.5861	0.7366	-0.5867	-0.0016	0.3484	-0.1965	1.6048	-0.439	0.0827	0.5694	1.9284	-1.4527	-1.119	-0.06	-3.9374	0.0456	-3.0774	-0.5188
202604_x_at	ADAM10	2.0663	1.0255	3.3669	-0.6688	0.4031	-1.3001	-0.0329	-2.0346	7.9273	-0.2157	0.1247	0.9061	-0.6438	-0.1894	0.1134	2.8184	0.0595	3.3017	-0.0272	-3.4772	0.0166	-0.2771	0.9782	-0.8783	-0.7243	0.3017	1.4107	0.314	1.1137	0.0075	-0.291	1.0725	-0.1244	0.2164	2.7178	0.8792	-0.2758	1.0751	2.7085	-0.0658	6.4568	-1.3389	0.7693	0.6211	1.4347	1.0994	0.4938	-0.3095
202623_at	EAPP	-0.1634	0.3221	-0.3858	4.2467	0.1873	1.0878	1.3765	1.187	4.4661	-0.0142	0.5287	-0.1773	1.0273	0.1828	-1.1271	1.1426	-0.1358	2.5083	0.5739	4.0063	0.1258	-0.4633	1.3345	0.5291	-0.4906	0.0613	2.2232	0.0084	2.2913	0.2101	-0.3235	0.3577	-0.7075	1.2831	0.4066	0.6848	-0.2416	0.358	2.6474	-1.1678	-0.9245	2.7377	1.1045	0.7407	-0.4831	1.0839	0.9134	3.8332
202630_at	APPBP2	0.3186	-0.0378	-0.1705	-0.0759	-0.3426	-0.8272	1.736	-0.6591	5.3331	-0.3008	-0.5655	0.4042	0.7165	-0.151	0.0021	1.8527	-0.4343	-0.9782	1.5903	0.8862	0.1948	-0.4225	1.7079	-0.3672	-0.6703	0.5503	3.349	-0.2012	1.6829	-0.5644	0.1693	-0.2474	0.9415	-0.904	-0.0255	0.4247	1.4152	0.3402	0.9965	0.491	0.7012	-1.0438	-1.4405	-0.208	-0.1049	-0.0278	1.5675	-1.6244
202633_at	TOPBP1	-1.5591	0.0161	0.0518	0.4494	0.2823	1.0705	1.2871	-0.0136	1.6798	-0.3209	-0.2414	-0.2201	0.4381	-0.5875	-0.6792	0.8517	-0.2544	0.4792	1.1201	-0.6801	0.3342	0.1821	0.4707	-0.5555	0.3679	-0.0746	1.3446	-0.2292	0.2425	0.7794	-0.4862	0.0635	0.3063	-0.206	0.119	-0.2165	-0.3755	0.6888	1.3015	0.9164	2.0423	0.06	-0.637	0.7295	1.4085	0.1736	0.3702	-0.4606
202635_s_at	POLR2K	-0.3756	0.4251	-1.5597	-4.2736	-0.0566	-0.8916	-3.5552	0.4176	-7.985	-0.4281	0.7244	-0.1902	-0.6941	-0.4815	-3.5205	-4.9328	-0.5087	-0.9288	-3.884	0.0704	-0.2585	0.7414	-1.3746	0.3167	0.7929	0.0277	2.2899	0.6289	1.9543	-0.2636	0.3814	0.5824	0.2835	0.0272	0.6319	0.2078	0.799	2.8126	-0.6517	0.2153	-6.4135	0.9307	0.6724	-1.2953	-3.3449	0.2063	-3.4859	-0.262
202651_at	LPGAT1	-1.736	0.1114	-0.2944	0.0723	0.3138	-0.3672	-4.392	-0.7975	-7.4168	-0.6772	1.6934	0.543	-0.4955	0.3357	-0.4719	-4.0295	0.5191	0.4	-4.8036	-1.6576	0.5091	-0.2903	-5.0617	1.3573	-1.0463	-0.7371	1.2531	-0.0872	-3.6966	1.2488	-0.5961	-2.2263	-1.1763	0.2127	0.0595	0.7067	-1.131	1.417	-1.4708	-0.5971	-3.425	-0.8381	1.0556	-0.7533	-2.9316	1.1064	-2.696	-3.0895
202675_at	SDHB	0.5275	0.3212	-0.6596	0.7836	0.695	-0.5833	0.6052	-0.4703	1.0429	-1.0778	0.4033	0.7747	-0.7344	0.7347	-1.1378	0.0382	-0.2646	-3.5428	-0.5803	-2.9042	0.1144	-0.2498	0.2394	0.4353	-0.1884	0.658	-0.3477	-0.167	0.2816	-0.6254	-0.2475	0.6172	1.149	0.192	0.5565	-0.4055	-1.5087	0.2586	-3.0406	0.1366	0.3111	-0.1525	0.3547	-1.6258	-4.9207	0.1536	0.0033	0.0876
202678_at	GTF2A2	-1.7914	0.3862	-0.1141	-1.3119	0.074	-1.0281	-2.2072	-0.4224	0.8562	0.4734	-0.1998	-0.8879	0.3334	0.5842	0.7057	0.5265	-0.4821	-1.9319	-0.4857	1.1202	-0.7495	-0.4104	-3.8553	0.5227	0.6666	0.5662	1.5062	0.2496	1.664	-0.4302	-0.359	0.3047	0.6037	0.347	-0.2774	0.8283	-0.4095	1.4732	-2.1609	0.3451	1.5248	0.8065	-0.6873	-1.8219	-2.9248	0.381	-1.5756	0.5655
202679_at	NPC1	0.473	0.6578	2.833	2.261	2.0236	0.513	1.7089	-0.497	5.6156	-0.5348	-1.543	-0.3555	0.8551	0.2321	4.9598	0.8218	-0.0098	-0.1742	0.8875	0.4975	0.1586	-0.5895	2.1332	-0.7445	-0.1671	0.6765	3.2021	6.1434	1.9832	-0.0134	0.2511	-0.106	-0.7003	-0.5359	0.9467	1.6457	-0.3157	2.9572	0.9279	1.142	0.5282	0.5441	-0.4486	2.0916	2.3006	1.2635	2.6919	2.6278
202680_at	GTF2E2	-0.1192	-3.4707	-0.243	1.4623	-0.3024	0.1875	-2.5175	-1.5698	1.8232	0.0399	-1.1747	0.76	-0.7386	-0.2443	2.1972	-1.5108	0.1018	-1.1659	-1.5589	-1.6976	0.3494	-0.1205	-3.9657	-0.4997	-0.015	0.5283	1.509	0.0568	0.8316	0.1604	0.0566	0.0579	0.9697	-0.6743	0.1629	0.9606	-0.1104	1.3321	-0.0059	2.0063	-2.5042	-0.3951	-0.5802	0.1716	-2.2024	-0.1542	-2.6856	-0.6778
202683_s_at	RNMT	-1.1552	-1.7749	0.5275	1.5695	0.5691	3.49	-1.3079	1.8352	-7.8245	-0.2578	0.3244	0.2102	-0.1833	0.3721	-0.354	-3.0665	0.4966	-3.4375	-5.571	2.417	0.1139	-1.0171	-3.3997	0.4356	-0.0179	0.3224	1.3804	-0.2635	-3.0007	2.9068	-0.6037	-2.0843	-0.5354	-0.0555	0.5367	0.7108	-1.2924	1.9515	-2.8159	-0.9219	-5.5104	1.4051	0.5709	1.0779	-2.1669	0.2328	-1.3361	-0.1079
202689_at	RBM15B	-0.8443	-0.9246	0.6341	-0.0708	-0.1465	-0.8903	1.0929	-0.8716	4.9012	-0.2608	0.2257	-0.0804	0.0791	-0.055	-0.0299	1.0124	-0.3163	0.4223	1.0985	-1.8526	-0.3841	-0.5933	0.8504	0.2487	-0.7663	-0.761	2.4686	-0.2521	0.6758	0.1069	0.0294	0.1162	-0.8537	-1.7682	-0.0873	0.3087	1.1097	1.7009	0.6149	-0.0303	1.8657	-0.4931	-0.1933	-0.1672	2.3614	0.9199	1.0711	-0.3012
202696_at	OXSR1	0.0796	-0.4622	0.4626	-0.0366	0.0382	-0.6142	0.4711	-0.222	0.7315	0.2306	0.8899	0.5253	-1.1991	0.3587	-0.5553	0.3344	-1.0648	-0.4508	0.4015	-1.341	-0.2452	0.3329	1.1392	-0.0861	-0.9434	0.8098	0.337	-1.1074	0.4239	-1.0951	-1.3843	-0.7542	0.2244	-0.7588	-0.283	-0.4222	-1.4333	0.5953	0.1637	-0.4546	0.9192	0.9258	-0.2817	0.2079	-0.2474	0.3606	0.5799	-0.4976
202703_at	DUSP11	-0.7716	0.6195	-0.7565	0.7591	-0.1953	0.6885	-0.1282	-0.1462	0.3784	-0.0223	-1.1028	-0.9403	1.0407	-1.4262	-0.2253	-1.5634	-0.0627	-0.6415	0.2856	2.446	-0.6822	0.9359	-1.521	-0.544	0.7197	1.9478	0.8439	-0.6555	0.9732	-0.1508	0.1406	-1.234	0.5504	-0.4976	-0.7136	0.463	0.8688	1.1073	-0.8679	0.3492	-2.6617	-0.0539	-1.2699	0.1494	-2.0809	-0.653	-0.9105	-0.5013
202705_at	CCNB2	-1.1668	-4.571	0.4266	0.5091	-1.0305	-2.2492	0.6361	-3.113	0.5666	1.1184	1.0299	0.2348	0.5502	-1.0016	0.3418	-4.2183	0.2814	0.1143	-4.9412	-6.6192	0.3603	-0.4751	-0.0267	1.223	0.3725	-0.0092	-5.3869	-1.4763	-8.0014	-3.6054	-1.5721	-3.302	0.3442	-0.6944	0.6301	0.3387	-2.3004	0.1938	0.7236	-0.3607	-9.2751	-3.6444	-0.0545	-1.1771	-0.5742	0.6188	-4.2389	0.8674
202708_s_at	HIST2H2BE	-0.1468	0.2012	-1.3961	0.8378	-0.4928	-0.0965	1.6381	0.4883	3.9863	0.1798	-1.0915	-0.3132	0.4458	-1.0465	-0.5594	0.9211	-0.057	0.4926	0.0282	3.1961	-0.7788	0.4798	0.6172	-0.3729	0.6323	-0.026	1.5957	-0.4885	1.9277	-0.6172	0.6137	0.738	-0.4029	-0.8683	-0.1115	0.2575	1.5613	0.789	0.2315	0.6783	2.2274	-0.049	-1.3018	1.3523	0.3185	-1.1654	0.9314	-0.0591
202716_at	PTPN1	-1.4159	-2.4194	-0.6961	-0.1964	0.0353	1.3905	-3.8697	0.1629	-7.6736	-0.7182	-1.0338	-0.3889	0.0524	-0.9331	-0.6679	0.6676	-0.2555	0.8702	1.1127	0.5375	-0.5234	-0.4396	-6.2575	-0.7569	-0.0314	-1.1445	1.0367	0.4889	1.5602	0.006	0.0986	-2.1652	-0.8224	0.5093	0.0045	0.3727	0.4562	1.784	-1.2588	0.6108	-5.7224	-0.1201	-0.7229	-0.3957	-4.1468	0.2182	-3.077	-0.6427
202720_at	TES	0.1516	-2.9148	-1.1573	1.15	-0.4297	1.3935	-3.2053	-0.5385	0.1011	-0.222	-1.0714	-0.3289	-2.1367	-1.7058	-0.474	0.6671	0.1804	-3.4767	1.8727	0.5019	-2.0095	0.3262	-0.0926	-4.2639	-0.1301	-0.5365	0.0682	-0.0654	1.4992	-0.3947	0.5757	0.4057	0.9002	0.1618	-0.3019	0.1118	1.7343	0.4323	-3.5259	0.483	2.0264	-0.2464	-0.922	0.3223	-4.1072	-4.3292	-7.1185	-0.306
202722_s_at	GFPT1	0.3478	-0.0031	-1.3544	0.5213	-0.1114	1.4292	-0.5876	-1.146	4.9562	-0.7946	-0.1107	0.911	-0.0142	-0.1375	-5.2284	1.0706	1.0127	0.1871	-0.7027	-1.7646	0.1277	-1.325	1.3895	0.1607	-0.3603	0.5488	2.378	1.3121	1.1918	2.9592	0.4694	-0.9722	-0.3246	-2.7917	0.6943	-0.2669	-0.1873	1.5432	0.7489	-0.0095	1.0874	-0.1527	0.1217	0.8338	0.5117	-0.0314	-0.3354	0.555
202726_at	LIG1	-1.257	0.1713	0.8445	0.1529	1.2159	-0.6963	0.3553	2.5626	1.3273	-0.8296	1.1483	0.8021	-0.5128	0.9257	-0.0657	0.1047	0.2924	-2.6903	-3.0431	2.4428	-0.1666	-0.2085	0.7593	0.0832	-0.8596	-1.2086	1.6409	-0.2394	0.8078	0.1237	0.0892	0.0657	-0.1913	1.0599	-0.0488	0.3676	-1.0299	0.6363	-0.0192	-0.679	0.5956	0.7954	0.8925	-0.2464	0.0808	0.9787	2.3943	-0.3077
202732_at	PKIG	1.1182	-0.1163	-0.7641	-2.4693	-0.2096	0.22	-1.0653	-0.6624	-2.8034	0.3683	-0.4452	0.0368	0.1508	0.4417	1.3244	-0.5328	-0.1692	0.4541	-0.3683	-0.6154	-0.3465	-3.0506	-0.1732	1.1679	-0.0715	-0.2583	-2.3159	-0.3314	-1.8738	1.085	-0.3003	0.1595	-1.2509	0.3247	0.5578	-1.2443	0.5367	-4.1868	-0.3164	-0.5072	-0.809	-0.8003	0.0348	-0.9505	0.2545	-2.3993	-1.1787	-0.4041
202733_at	P4HA2	0.7826	0.1034	0.0551	2.1588	1.988	-0.4942	3.516	-0.7361	8.0041	-0.7886	-0.4127	1.8305	0.3186	0.3166	0.2432	1.5198	0.4179	1.0713	1.2468	0.2264	1.7654	-0.4138	1.6728	-0.1849	-0.3531	0.5412	3.3447	1.3025	2.306	0.6946	-0.1069	-0.7756	-0.4464	0.3457	0.3033	0.9468	0.3299	2.7013	1.2609	0.3703	1.5527	-0.634	0.4025	1.4665	3.0503	-0.1508	3.0632	2.8326
202735_at	EBP	-0.5583	0.7447	0.358	0.6614	0.5389	-0.2591	0.2884	1.3661	-7.5928	-0.056	0.6297	1.0011	0.4753	0.6038	-3.2612	0.3165	-0.0277	-1.0591	-0.3303	0.7819	0.4102	-0.2554	-0.4373	0.346	-0.1573	-0.2716	1.9885	0.6239	2.8807	0.0108	-0.0633	0.2303	-0.6224	0.2091	-0.0351	0.985	-1.2791	1.8904	-0.1014	-1.1723	0.178	0.1409	1.0903	-0.509	-1.8735	-0.2817	0.5064	-0.5893
202738_s_at	PHKB	0.2016	0.1618	0.8156	1.1456	0.2657	-0.5951	1.8346	-1.8521	5.9978	0.2961	0.4195	0.257	-0.2536	0.3019	1.133	1.1513	-0.1728	-0.3495	1.0043	-1.6096	0.4004	0.0637	1.1532	1.1221	0.5512	-0.2314	3.9786	0.3024	2.2332	-1.0639	0.547	-0.1492	0.4437	0.6377	-0.2721	1.2628	1.1557	3.9078	0.0464	0.5124	1.7667	-1.733	-0.1725	0.2822	2.9584	1.6167	1.7096	1.3501
202749_at	WRB	-0.8558	0.8301	-0.8842	1.7748	0.355	-0.8721	-0.617	-1.2951	7.6147	-1.2946	0.1633	-0.2234	0.3425	-0.0675	-1.602	1.4428	-0.6907	0.9449	-0.3283	-3.7121	0.3113	0.3057	-0.9902	-0.1581	-0.7885	0.4517	3.2997	-1.548	0.2453	-1.4892	-0.2284	0.8894	0.5361	-0.3609	0.5947	0.3693	0.2017	2.487	-2.0341	-0.3553	1.6196	-1.8275	0.1885	-1.4852	-2.322	1.3199	-0.1216	-1.0759
202756_s_at	GPC1	-0.3267	0.2517	-0.7219	1.2356	-0.1864	-1.1277	1.4565	0.7453	7.9622	-0.3573	-0.3865	-0.8848	0.0152	0.3262	-0.4631	1.8026	-0.3868	1.2838	0.3825	0.9685	0.2238	-0.878	1.4434	-0.4817	-0.9946	1.0457	3.4143	1.7925	2.6784	-0.7249	0.4457	0.4404	-0.98	-0.3197	-0.2682	0.7106	1.4241	1.4986	0.7356	1.0206	1.8765	0.175	-0.8699	1.0476	3.3455	0.4215	3.2429	0.6096
202761_s_at	SYNE2	1.1364	1.0713	0.5888	4.4443	1.0372	0.119	3.3391	-1.7892	7.4794	-0.4331	1.5884	0.3632	0.6412	1.5167	0.7436	3.7948	0.5739	2.4267	4.793	-1.275	-0.2497	-0.7625	3.8957	0.1175	0.1692	0.4436	2.3331	0.9124	4.1534	0.6264	-0.0431	-0.2341	-0.6435	0.9848	0.1823	0.7069	-0.6956	3.4947	0.3685	-0.5712	3.6608	0.0032	0.2521	0.5066	5.0074	0.665	5.3917	0.8685
202763_at	CASP3	-0.8709	0.2053	-1.3401	-0.5876	0.0252	-0.6382	-1.8232	0.5285	1.1185	0.1996	-0.0481	-1.4042	0.6186	0.1127	0.366	0.6968	-0.3264	-0.573	0.5492	-0.0245	-0.8309	-0.5779	0.4986	-0.4326	0.0381	0.522	-0.6959	-0.2609	0.4302	-0.7841	0.7114	-0.6108	-0.6422	-0.192	-0.2108	-0.4519	-0.0446	0.3761	0.2418	-0.1349	0.7365	-0.1473	-0.5292	-0.7238	0.3058	0.3821	0.6078	-0.9587
202776_at	DNTTIP2	-1.6719	-3.0189	-3.236	-0.3515	0.4746	0.2278	-1.2112	0.7223	1.2104	-0.8636	0.5855	-3.5972	0.7262	-1.1742	0.3005	-4.0958	-0.2915	0.1619	-2.8159	0.9447	-0.2962	-0.2476	-7.3825	0.1934	0.3572	-2.3313	0.0092	-0.654	-1.4678	-3.529	-1.1243	-2.1302	1.2387	-0.2645	-0.3782	-1.0626	-1.0401	1.2843	0.7198	0.5277	-5.0388	-2.6226	-1.3052	-1.5777	-3.4119	0.43	-4.9571	0.5126
202778_s_at	ZMYM2	0.6332	-0.9728	0.4119	-1.3003	0.0784	0.369	0.7008	-1.5904	-4.1894	0.1499	0.9022	0.0896	0.3522	0.5465	-1.162	-2.3628	0.6722	-1.0629	0.5832	-2.0189	1.6434	0.181	-1.34	0.4429	-0.5036	0.0946	-0.4265	0.5454	-1.913	-2.0846	-0.8191	-0.8981	0.0272	-0.573	0.2823	0.6588	-1.1883	-0.5558	-1.6969	0.2474	0.078	2.0289	0.3507	1.1639	1.105	-0.0644	2.0663	0.5929
202780_at	OXCT1	-1.3531	-0.1652	-1.6867	-0.5863	0.6605	-0.3159	0.8832	-1.2606	1.8894	0.4171	-0.0152	0.0887	-0.6623	0.0519	-1.0325	0.2625	-0.0163	-0.5204	0.2519	-1.5467	0.1736	0.1547	0.8021	-0.4845	-0.3228	0.2635	1.3008	1.567	0.6764	2.0198	-0.4409	-0.234	-0.4537	0.5236	0.23	-0.3168	-0.5168	0.9042	0.2527	-0.398	1.005	-0.1642	-0.3184	-0.3705	-0.8276	-0.2111	1.6102	0.4864
202784_s_at	NNT	0.2255	0.3016	1.3363	1.1266	-0.1169	-0.6614	1.045	-1.1858	4.0591	-0.544	1.073	0.1364	-0.9289	0.1841	0.0563	1.0656	-0.3826	-0.4894	0.2868	-2.6256	0.1636	-0.2241	1.5891	0.1393	-0.5527	-0.2327	-1.5133	0.5309	-0.2668	-1.0876	-0.3944	-0.4477	-0.7398	0.2204	1.0368	0.4231	-0.9779	2.6939	0.1718	-0.1513	1.3443	-0.0067	0.381	-0.2388	0.6229	0.2567	0.2902	-0.018
202788_at	MAPKAPK3	0.1662	-0.4021	0.3413	-0.1723	0.8355	-0.1974	0.3847	0.2405	-2.9937	0.2256	-0.963	0.9754	-0.6086	0.5799	1.5355	-0.8266	-0.4682	-0.2279	-0.6931	-1.1347	-0.1734	0.2189	-0.0182	0.1981	0.2819	-0.2134	-0.74	0.2507	-0.9756	0.2716	-0.4524	0.3485	0.8958	0.0149	0.2305	-0.7941	-0.2368	-2.1656	0.1943	0.2269	-0.7558	-0.3436	0.4308	-0.0957	-0.1062	-0.531	-0.1929	0.119
202794_at	INPP1	-1.0094	0.2435	0.003	-0.3857	1.0059	1.7299	-1.052	4.5461	1.7386	-0.0097	0.4064	0.883	-0.2709	0.8618	-2.9707	0.9935	0.0654	-1.7019	-1.5453	3.169	0.8721	-0.2968	-1.8337	0.6018	-0.1886	0.4518	1.5004	-0.3223	0.8488	1.2196	-0.466	-0.1413	0.8181	0.9236	-0.6211	-2.0489	-1.1852	1.502	0.4973	-1.5493	-3.167	3.5355	1.222	0.0255	-0.5262	0.312	0.2679	-1.0532
202797_at	SACM1L	-0.7633	0.4788	-0.4826	-4.0674	-0.1465	-1.5409	-1.1391	-1.3126	-7.3243	0.079	0.7213	0.339	-0.1095	0.2091	1.2525	-2.8705	0.2314	-1.7677	-3.3722	-2.4207	0.1156	0.2853	-2.8423	0.6512	0.3637	0.1255	1.7467	0.5141	1.1319	-0.8246	-1.0205	-0.3529	0.3977	-0.5126	0.2973	0.1048	-1.5975	0.7453	-5.2159	-0.8774	-5.0908	-0.5698	0.0519	-0.3091	-1.9047	0.5848	-4.6009	-0.0715
202801_at	PRKACA	-0.5325	-0.0873	-0.8618	-0.5087	-0.8685	-0.3552	0.5664	-1.104	2.7751	0.9541	-0.5395	-0.0899	0.3632	-0.5848	-0.4429	0.6852	0.3255	-0.1131	1.0668	-0.9804	-0.2536	-0.9202	0.055	-0.4569	0.6385	-1.085	0.0377	-1.5077	1.3683	0.3431	0.8631	-0.4662	-0.8547	-0.0635	-0.1226	0.4468	1.4492	-0.1132	-0.3343	0.0203	1.3531	-0.8726	-0.6208	-0.6712	-0.0085	-0.3563	-3.1961	-0.1205
202809_s_at	INTS3	1.473	-0.8513	0.2451	-5.3454	0.4044	-0.3294	1.5188	-1.0933	-2.9633	-0.2708	0.5435	1.0405	-0.902	0.6633	0.2053	-1.8055	-0.2406	0.1418	-1.4946	-2.5259	0.721	-0.7689	-0.6798	-0.0482	-0.5681	-0.1477	-2.0592	-0.0951	-0.9656	-0.6669	-0.1316	-1.1171	-0.1577	-0.1268	0.0511	-0.1698	-0.1464	0.8379	-0.8113	1.0082	-1.8713	-1.1161	0.1371	0.1003	5.3151	0.6962	0.883	0.5352
202811_at	STAMBP	0.5353	1.0187	-0.6391	1.4838	0.5333	0.9091	0.8421	1.2845	2.0368	-0.4559	-0.3291	0.6699	-0.512	0.9107	-0.5445	-0.2409	0.487	-1.9113	-0.2585	3.1613	0.3339	-0.5354	0.5033	0.4906	0.129	0.3959	1.6581	0.0701	0.9163	0.9715	0.4829	0.578	0.2231	0.0126	-0.0426	-0.2657	-0.6232	0.7695	0.8423	0.0446	0.1499	1.2824	0.4086	0.8089	1.2681	-0.0655	1.8803	0.4605
202812_at	GAA	-0.2506	0.2966	-0.3226	1.9199	0.5027	-0.1434	2.2191	0.9246	3.174	-0.1368	1.1569	0.9111	-0.2155	0.7543	-0.8431	0.6685	-0.1244	0.4467	-0.2496	-0.5149	1.3064	-0.3819	2.0997	0.326	-0.3527	0.1721	3.0074	0.5212	2.3468	0.4799	-0.4199	0.2436	-0.2074	0.0444	-0.0374	0.2057	-0.6857	1.0824	0.879	-0.6127	1.7685	-0.2528	0.7657	0.4339	1.8752	0.4548	1.4274	-0.0837
202813_at	TARBP1	-1.7227	-2.051	-2.3897	-2.1497	-0.6661	-2.3457	-1.478	-1.3757	-7.5311	0.4446	0.3405	-0.3716	-0.9168	-0.6055	0.5061	-2.058	-2.18	-2.5245	-2.2094	-2.9331	-1.5854	-0.2333	-7.406	0.2066	0.607	0.244	-8.9386	-2.3989	-5.0329	-0.297	0.2863	-0.1696	0.3259	-0.4648	-0.0645	0.5168	-0.9076	-3.9705	-2.5042	-1.5349	-7.0065	-3.09	0.2127	-1.0152	-2.5563	0.9958	-2.8227	-2.9121
202825_at	SLC25A4	-0.4344	0.5784	0.5008	-0.3431	0.4187	-0.1468	-0.0397	2.6253	2.705	0.5971	0.3878	0.6607	0.03	1.5407	0.5202	0.5918	0.0229	-2.2041	-0.5076	4.1342	0.2896	-0.5587	0.1755	0.4668	-0.4234	-0.0165	1.0756	0.209	0.7179	0.8471	0.6937	0.2007	-0.0119	0.5908	0.2612	0.9471	-1.087	0.9343	-1.594	-0.9208	1.3886	1.8425	0.4375	0.7565	-0.0953	0.5464	0.8972	0.172
202830_s_at	SLC37A4	1.181	-1.0055	0.1123	-0.1408	0.9879	-1.7357	0.8189	0.5654	-3.4225	0.8691	1.1779	0.8168	0.3219	1.7896	-0.6033	1.4406	-0.1599	0.4343	2.1868	-2.2445	0.9294	-0.5841	1.3098	0.6573	-0.4435	0.0693	-3.1836	3.2968	-1.0249	0.5144	0.1506	-0.6417	0.0085	2.4987	0.4314	0.1109	-0.0135	-1.6379	-0.194	-0.4094	-0.8186	-0.7668	1.082	0.6484	3.2364	-0.7564	0.6399	0.3206
202847_at	PCK2	-0.7178	0.3281	-0.4272	1.3197	0.1547	2.7107	1.1136	0.5311	2.9731	-0.278	-0.9377	-0.4437	0.0994	0.79	0.2503	0.7736	2.6565	1.2164	0.3886	1.5836	0.3379	-0.096	-0.8156	-0.4554	-0.6817	-0.3252	1.265	-0.1532	1.8283	3.2856	0.5166	1.1251	4.3815	0.5973	-0.4945	0.8739	1.4212	2.5857	1.0489	0.6295	1.7439	-0.4538	-0.8175	1.6862	1.4869	0.0618	3.0901	-1.6163
202854_at	HPRT1	-0.5235	0.3422	0.0257	1.1081	0.7441	0.0261	-0.9383	1.0963	-7.8948	2.6997	0.3404	0.1828	-0.2099	1.0947	-0.2991	-1.1008	0.2027	-0.3567	-0.6542	-3.1189	-0.4143	0.278	-1.0284	-0.0327	0.2946	0.9259	-2.0024	1.4347	-1.4139	-0.4451	0.3353	0.664	-0.3271	0.3718	0.1988	1.1456	-0.1977	-1.6783	-1.184	0.8012	-1.6913	-0.1779	0.2647	-0.1739	-1.6972	-1.0677	-1.0347	-0.1442
202862_at	FAH	0.2906	-0.3359	0.049	0.915	0.5041	-0.4553	1.0345	0.2237	1.9263	-0.4269	-0.1023	0.1301	0.9349	0.2552	1.3235	0.4608	0.3901	0.1181	-0.7	0.8125	-0.1022	-0.1555	0.668	-0.3779	-0.3703	0.3536	1.9531	-0.6053	1.5989	-1.2687	0.0813	0.0011	-0.7854	0.1522	-0.5797	-0.0841	0.0173	1.2443	0.2279	-0.7826	1.0802	-0.8729	0.1434	-0.1313	1.1827	0.1422	1.1926	0.6771
202868_s_at	POP4	-0.1278	-1.2627	1.2295	0.2254	0.4064	-1.6973	-3.4991	-1.094	-7.4199	1.1407	-0.465	0.2785	-1.0057	0.6602	1.4683	-1.8691	-1.1142	-2.4839	-2.0162	-2.1802	-0.1172	-0.6896	0.7388	0.849	-0.7179	0.7808	1.6423	0.0665	-1.6291	-0.2119	-0.1072	0.1513	-1.2162	-0.5354	-0.5786	0.5312	-0.5337	1.4133	-2.1294	-0.4159	-3.6069	-2.4281	-0.1636	-0.8906	-1.6564	0.5346	-2.1308	0.7662
202880_s_at	CYTH1	-0.5626	0.2352	0.5349	1.1238	0.2621	-0.9944	2.4535	-0.4714	6.84	-0.375	0.1474	-0.1111	-0.6953	0.4751	-1.2454	0.4466	-0.1049	0.4283	0.6102	-1.8509	0.9057	-0.2872	2.0514	0.6224	-0.5268	1.2597	3.0174	0.5716	0.7651	-0.2398	-0.4664	0.4507	-0.2637	0.6046	0.7028	0.8628	-0.5462	2.3283	1.0006	0.1504	1.3592	-0.1428	0.5518	0.1421	2.9876	0.8611	2.1686	0.8538
202887_s_at	DDIT4	-1.2306	0.2951	-0.2045	3.5623	0.9675	5.5773	-0.4175	3.3638	1.4368	0.1974	0.0591	-0.1482	0.8463	0.8275	-0.6352	0.4623	1.3346	-3.1254	-2.9531	0.4263	1.7179	-2.7049	0.535	0.4071	-0.3253	2.1446	-0.8406	0.5268	-0.3665	1.8352	-0.6824	0.5146	-0.4403	1.0623	0.1984	0.6535	-0.2047	0.5079	1.1815	2.4681	1.1523	4.7289	0.2389	1.5538	-0.3393	-0.3456	-2.5136	-0.7474
202889_x_at	MAP7	0.3321	0.6593	0.1078	2.0266	0.0983	0.4596	1.8788	-0.3331	7.451	0.175	2.3314	-0.6031	-0.9359	4.3579	-0.2397	2.062	0.1933	3.0412	1.111	0.0636	0.3284	-0.8595	1.03	-1.002	-0.0426	-2.0657	4.3302	-3.3734	-4.0153	0.4619	-0.0926	4.6065	0.1027	-1.1233	-0.1691	0.1066	-1.9289	1.201	0.5048	0.5455	3.6215	0.1378	0.1129	-0.2037	3.0605	-0.0803	0.8292	-3.4318
202891_at	NIT1	-1.2808	0.399	-0.3279	0.327	-0.714	0.4845	0.5846	-0.677	2.394	-0.1852	-1.6374	-0.5491	0.0377	-0.5958	-0.4485	-1.5021	0.108	-0.5086	-1.0128	-0.7972	0.1502	-0.186	-1.4183	-0.8139	-0.5107	-0.2923	0.3336	-0.8115	-1.8261	-0.2823	0.7968	0.6363	-0.7519	-0.4859	-0.4324	0.4254	1.0835	0.8075	-1.1336	-0.2497	2.1753	-0.6244	-1.4045	0.425	-1.6086	-0.2413	-1.7114	-0.1313
202900_s_at	NUP88	0.9039	-0.1336	1.1431	0.1678	0.5442	0.2387	0.2028	-1.1844	2.0011	0.1755	0.5819	0.7232	-0.7243	0.8428	1.3142	1.6375	-0.6268	-0.128	-0.0991	-2.4872	0.2522	0.1352	1.0271	0.3353	-0.1042	0.1628	0.5719	-0.1805	0.2007	-2.9882	-1.1076	0.5373	0.6893	-0.2685	-0.197	-0.8266	-1.5243	0.0058	-3.4207	-0.9654	0.0787	-0.8365	0.4223	-0.2177	0.7836	-0.2272	1.6095	-0.2303
202908_at	WFS1	0.027	-0.34	-0.2882	0.7301	0.8348	0.4057	-1.1287	0.0031	-2.945	0.0177	-0.3649	-0.143	-0.0842	-0.3949	0.9134	0.798	0.0412	1.4753	1.8051	0.0876	0.0407	0.5565	1.9371	1.3639	0.3253	-0.626	0.2483	2.0456	1.0305	1.8358	0.5421	0.3211	-0.3882	0.5152	-0.524	-1.0935	1.0471	-1.0632	-0.2335	1.0443	1.1051	-0.8394	-0.3424	1.4285	2.3534	1.6364	1.3373	0.6049
202910_s_at	CD97	1.4442	-0.8554	0.0997	0.1084	-0.5112	-2.1592	1.8642	-0.1167	-3.5108	-0.7099	0.6245	0.616	0.2555	1.1901	-1.2295	-0.7253	-1.605	0.1246	2.4365	-0.9535	1.6703	-0.5339	2.7707	0.6085	-0.775	-0.5158	-2.5287	-0.1964	-1.8472	-1.3893	-1.4477	-0.7772	0.4893	1.6076	0.0315	-0.8952	-1.7113	-2.6508	-0.6237	-1.4955	0.2013	-0.7939	1.1102	0.7651	2.9892	0.8028	2.8919	-1.0587
202911_at	MSH6	-1.083	-1.2486	0.729	-0.199	0.5949	0.021	0.8077	0.1654	0.6634	0.4666	0.9589	0.0853	-1.1747	0.9534	-0.3617	-0.1219	-0.2695	-0.6843	0.29	-1.477	0.1989	-0.1212	0.8827	0.1081	0.9602	0.9473	0.1502	0.7834	-0.0876	-0.3255	-0.4591	-0.2646	-0.2866	0.9248	0.0516	-1.0002	-0.1389	0.7549	0.5652	-1.0624	0.267	-0.3349	0.121	-0.4494	0.1214	0.2602	1.3236	-0.0626
202916_s_at	FAM20B	-0.3021	-0.4558	-0.0288	-0.3923	0.0246	-2.0644	1.4646	-2.9027	5.4173	0.4078	-0.5346	-0.6496	-0.4479	-0.0164	0.6185	0.7718	-0.593	1.1587	0.2099	-4.1107	-0.1705	-0.1651	1.0594	0.0942	0.1943	-0.2151	2.611	-0.6939	1.6509	-0.0982	-0.6726	0.2498	0.3422	-0.069	-0.0748	-0.0177	0.2107	4.83	0.2289	0.713	2.1097	-1.7716	-0.9531	0.5865	-1.9659	0.0104	0.5419	-0.6762
202927_at	PIN1	-7.0954	0.0642	-2.6176	-0.8179	-1.6915	-3.4123	-3.2985	-1.3694	-7.2851	0.6072	0.1061	0.1265	-1.5535	0.6669	1.9432	-4.1915	0.4704	-3.4433	-7.7614	1.7794	0.4155	-0.6909	-4.7387	-1.0398	-0.4693	-0.483	-5.4859	-0.3226	-8.5276	-2.9789	-0.4067	-2.6795	-0.3151	-0.2879	-0.0616	0.7398	-1.762	-4.3076	-3.0581	-1.1922	-7.0961	-0.0653	0.4358	-0.8704	-6.4698	-2.9056	-5.1515	0.2975
202942_at	ETFB	-0.2059	1.047	0.615	0.5031	0.6419	-1.4426	0.3939	-0.2066	0.298	-0.1745	1.5957	0.7217	-0.9128	0.7424	-1.2455	0.5495	-0.2852	-0.0429	0.0267	-2.4374	0.7028	-0.2483	1.4351	0.5543	-0.5332	0.9399	-0.1128	-0.3866	0.0788	0.5039	-0.3191	-1.1423	0.0205	-0.5748	0.4556	0.7519	-1.657	1.1691	0.612	-0.361	-2.2715	-1.5894	1.7267	0.5181	-1.6764	0.2905	-1.1971	-0.2367
202945_at	FPGS	-0.2057	-0.4016	0.3156	-1.4608	-0.0812	-0.1147	-2.6874	-0.2671	-1.985	1.3218	1.2742	0.1857	0.2906	-0.1707	-0.4362	-2.1931	-1.39	0.8256	-0.0366	-0.7733	0.5284	-0.4585	-1.6064	0.1349	-0.677	0.0526	-1.7527	0.3943	-0.4839	-0.1303	-0.9833	-0.7924	0.383	-0.0716	-0.2133	-0.9014	-0.1852	-2.5976	-0.872	-0.7096	-0.9973	-0.0942	0.3145	-0.5224	-1.6651	-0.7842	-0.978	-1.3166
202949_s_at	FHL2	-1.1672	-0.4197	0.6999	0.4133	0.3468	6.7226	-0.8997	7.899	2.5899	-0.2622	1.1446	0.5443	-0.2626	-0.2137	0.0989	1.0549	1.2203	-1.2943	-1.5017	10	-0.9963	-0.0765	-3.7958	0.6076	-0.1096	-0.9161	1.4132	-0.3121	0.7572	3.4956	-0.4598	-1.3305	0.9424	0.6915	-0.606	-0.6399	-0.5321	0.7834	-1.8872	-0.977	-2.9075	8.4621	0.5341	-0.4303	-0.9011	0.4882	-1.2743	0.3333
202950_at	CRYZ	0.0471	1.048	-0.9302	1.6382	0.4648	-2.1679	0.6029	-0.8573	-7.7453	-0.3852	1.368	0.1035	-0.235	0.6008	-3.8895	0.1832	-0.0463	-0.9736	0.396	-2.6392	0.4191	0.6542	-0.3981	0.1232	0.3587	0.5714	1.1923	0.1381	1.7982	1.0986	-0.4194	-1.7236	1.1223	1.0077	0.6871	-0.3513	-0.6181	1.4923	0.8508	-0.113	-3.3057	0.1922	0.1473	-1.2991	-1.3307	0.2874	-1.947	-1.1884
202954_at	UBE2C	-0.8198	0.3366	-0.337	0.0491	0.3631	-1.4295	0.1079	-2.7584	-2.0977	0.0528	-2.6993	1.1044	-1.5292	-0.7607	-1.0798	0.2488	-2.5214	-1.0937	-0.0612	-6.0261	-0.2384	-0.6696	-0.1522	0.5995	0.1079	0.5821	0.7641	0.0859	-4.6848	-1.4892	-2.8112	0.3454	-0.1387	-0.1841	0.1982	0.1364	-1.1557	0.0882	0.3435	-0.3367	-0.4274	-3.839	0.7026	-0.7274	-1.3884	0.0156	-3.1189	0.0812
202963_at	RFX5	-0.2091	-2.5263	-1.709	0.7996	-0.0227	-0.9321	-1.6233	-0.5239	-7.5322	-0.08	1.1156	0.3556	0.3159	-0.4204	-3.0253	-1.893	0.2594	0.3005	0.8327	-0.8318	0.5708	0.7395	-2.5794	0.6388	0.2703	-0.4379	-4.7489	0.2129	1.4228	0.2449	-0.9844	-0.4846	-0.4866	-0.4175	0.3027	-2.9359	-1.9343	-4.2033	-2.3615	-0.6766	-6.9641	-1.6851	0.537	0.0311	-4.25	0.7237	-5.0712	0.6495
202986_at	ARNT2	-0.6494	-0.2657	-0.8457	-0.0201	-0.2766	-0.6334	-0.1258	-0.2928	-0.0077	0.4955	-1.2254	-0.7451	-0.0508	-1.0488	-1.176	-0.0599	-0.0478	-0.0808	-0.0916	0.4664	-1.0534	0.1534	-0.565	0.1468	0.3902	0.0249	-0.5713	-0.3311	1.7819	-0.0664	0.4361	0.6505	-0.1833	-0.1617	-0.5225	0.1373	0.8897	1.0617	-0.018	0.4261	-1.3788	-0.7121	-1.759	0.3911	0.0249	-0.354	-0.4531	-0.4593
202990_at	PYGL	-0.6004	-0.3275	-0.3488	0.1904	0.8325	-0.762	-0.6471	-0.9975	3.5551	-0.9421	0.4342	-0.9845	0.4319	1.046	1.1274	0.7129	1.0182	0.24	-0.1852	-2.1429	0.5193	-0.6232	0.8715	0.7826	-0.1145	0.0196	-1.7464	-0.6724	0.8871	-0.0236	0.4674	0.2048	-0.0684	0.2549	0.0143	-0.2802	-0.4349	1.2902	8.00E-04	0.571	1.0926	-0.8978	-0.8213	0.4396	-0.6283	0.3308	1.7238	-0.5029
202996_at	POLD4	0.7028	0.804	1.9088	-0.4051	-1.222	0.4504	2.4563	-1.2002	5.4371	0.0909	-2.922	0.1535	0.5785	-0.0157	-0.1118	1.2234	0.0136	0.7514	-0.6795	1.035	0.7838	-1.1742	1.8161	1.0623	-0.9729	0.3818	2.6427	-0.2766	-0.1509	0.1833	0.3689	-0.5565	-0.8741	-0.3776	0.1328	1.1986	0.3332	1.1277	1.4905	0.3666	1.7036	-0.6225	-0.1949	0.6662	0.1716	0.4203	-0.3747	-0.0314
203013_at	ECD	0.9276	-0.1955	-0.4455	1.4422	0.5828	0.1428	0.8245	-0.6731	2.3172	-0.2012	0.7404	0.0592	1.0595	0.5873	-0.1141	0.3087	-0.4995	0.23	-0.1206	1.5983	-0.2128	-0.7636	1.0444	0.792	-0.2864	-0.9428	2.1787	0.0058	0.6363	0.2073	-0.017	0.0826	-0.2922	0.4375	-0.3581	0.0012	-0.8625	1.478	0.4837	-0.6565	-3.0168	3.7466	0.2676	-0.5356	0.4977	1.1823	1.421	0.6885
203038_at	PTPRK	0.2493	-0.5933	-0.5514	-2.5121	-0.7321	-0.2949	-1.5662	-1.034	-1.2462	0.0902	-1.9154	-0.4628	0.3525	-2.0731	-0.163	-1.4224	-0.9178	-0.0407	-0.4883	0.7187	-0.9159	0.0786	-0.8641	-1.4514	0.2248	0.0319	-0.4887	0.6814	-1.5005	-0.2006	0.4771	0.87	-0.3257	0.2634	-0.363	0.2207	1.0968	-1.733	0.0998	0.7634	-0.4041	-0.9595	-0.3682	0.9617	0.5846	-0.8665	-1.1467	0.2574
203046_s_at	TIMELESS	-2.0812	0.1717	-0.3085	-0.0951	0.4224	-0.8804	-0.2056	0.09	-5.7798	0.2646	-0.2266	0.2191	-0.2391	-0.2097	0.5584	1.2577	-0.2974	-1.5523	0.8316	-2.0653	0.8093	-1.0397	-1.7453	0.2078	-0.6489	-0.5331	1.2469	-0.3134	0.9944	0.7258	1.0247	0.4002	-1.0082	-0.5103	0.3414	0.2435	0.3621	1.2061	-2.1178	-1.1093	-3.3867	-0.6448	-0.0935	-2.1885	-1.0966	0.9869	-1.7799	-1.4786
203047_at	STK10	0.2983	1.179	0.256	0.1527	-0.4351	1.3317	1.9835	-1.2255	3.8305	-0.9085	0.3923	-0.3768	0.5219	-0.3267	-0.2096	0.479	0.3486	1.4658	3.5207	-1.011	0.7754	1.241	1.137	-0.5413	0.2705	-0.6998	1.9025	0.4705	1.7874	-1.1123	0.1453	0.213	-0.1369	-0.6469	-0.2963	0.8074	0.7038	2.5282	1.788	1.2542	0.6484	-0.2314	0.0871	4.1567	5.2946	-0.0154	3.5274	1.0872
203050_at	TP53BP1	-1.4137	0.1014	-0.3891	1.3123	-0.3156	-1.1552	0.2248	-1.0898	2.6364	0.3979	-0.6988	-0.4462	0.3644	-0.2396	-0.3467	1.1731	0.7166	-0.7572	-1.9702	-3.4633	0.3144	-0.0044	-3.6062	-0.8669	0.5986	0.4885	1.9515	1.2047	0.4338	0.1363	-0.2639	-0.2756	-0.0777	-2.8874	-0.43	0.6905	1.449	1.7539	-2.0319	0.3215	1.2609	-0.5307	0.2153	-0.0116	-2.937	1.6126	0.751	-0.1098
203054_s_at	TCTA	-0.4155	0.2734	-0.9386	-0.4433	0.1502	-0.4897	0.042	0.2032	3.2167	0.7182	-0.1051	-0.3053	-0.9945	0.6399	0.8781	0.3878	0.168	0.8779	1.5799	3.1349	0.6516	0.7537	1.8728	-0.4151	-0.5372	0.1891	1.2034	0.73	0.2563	0.0758	-0.3143	0.0103	0.3253	0.3899	-0.2271	1.0359	-0.3684	1.4709	-0.2655	-0.4492	-0.1828	-0.1407	-0.0769	-0.4146	1.2574	0.4912	-0.7777	-0.6459
203067_at	PDHX	0.26	-0.7216	1.6518	-0.8956	0.5065	1.8186	0.0921	2.4953	-7.6764	0.6881	0.7474	0.0676	-1.3536	0.5966	2.107	0.5171	0.0839	-0.5549	0.4285	8.8244	-1.7708	0.2311	0.7487	0.803	-0.1504	0.4992	1.4345	-1.0216	-4.2888	-3.0694	-0.5507	0.2994	0.2743	-1.0087	-0.5214	-0.7461	-0.792	1.2107	-2.6398	-0.9907	1.3541	2.6829	0.2782	-1.7778	-4.7655	0.8094	-1.9726	0.4612
203068_at	KLHL21	0.0195	0.5413	0.0521	-0.1713	0.4	0.3202	-1.0737	1.7882	-2.3114	-0.5032	1.5176	0.8324	0.9544	0.6391	-0.4147	-1.3124	-0.4924	-0.6963	-1.1197	3.5683	-0.1906	-0.2703	-0.1087	0.582	0.1091	0.2712	-1.7453	-0.3235	2.296	0.6017	-0.4595	-0.191	-0.4076	0.1173	0.4428	-0.4721	-0.0951	-1.5731	-0.0657	0.8035	-0.8496	1.7738	0.7511	0.9347	0.1528	-0.5993	0.2568	0.5124
203073_at	COG2	0.3316	-0.4796	-0.0637	-3.3192	-0.1212	-1.5151	-4.7687	1.3108	-7.5215	-0.1278	0.0968	-0.2227	-2.6604	-0.0299	1.0709	-0.0465	-0.4343	0.6227	-0.5347	1.5181	-1.7979	-0.6878	-0.8582	-0.0415	0.1032	0.7732	-4.7469	-0.0183	-3.9094	-0.0977	-0.0285	0.269	0.324	0.2292	-0.5497	-3.5376	0.6798	-6.7442	-0.425	-2.1141	-1.2664	-0.0869	-0.2065	-0.7972	-0.2045	-3.5367	-4.0385	0.8112
203105_s_at	DNM1L	0.95	0.7349	0.6792	-0.3429	0.3149	-1.0489	-2.8338	-1.2362	1.5048	-3.189	1.1248	-0.501	-0.1633	0.5613	0.597	0.4662	-0.4126	0.5643	-0.9878	-0.7174	1.3541	-0.3407	-4.8916	0.4289	0.0148	-0.6006	0.5708	-0.6519	0.9779	-0.2324	-0.552	-0.2233	0.3001	-0.2602	0.0259	0.3444	-0.1621	1.1133	-4.0618	-1.9602	-8.5926	-0.2643	0.33	-1.3748	-3.8872	-0.0731	-3.4918	0.204
203117_s_at	PAN2	-1.3805	0.3868	-1.0311	-0.6599	0.2987	0.0576	-0.2238	-0.0201	4.4561	-0.1437	0.7034	0.5604	-0.0959	0.2501	1.4012	1.6522	-0.0075	0.5959	-2.1138	2.0864	0.2405	-0.6677	-1.0691	-2.1003	-0.2921	-0.0112	-1.4896	0.5795	-1.5415	-0.0925	-0.9475	0.3907	-0.987	0.9195	-1.4226	0.604	-0.4257	-1.7767	0.7642	-0.3545	-3.9153	-0.2282	0.9627	1.3318	-0.373	1.158	-2.7947	0.8959
203119_at	CCDC86	-0.5725	-0.5461	1.0241	-0.5223	0.2006	-0.5607	-3.3204	-0.1616	1.5339	-3.9596	-0.3681	-3.7575	-1.0577	-0.9242	-2.4207	0.3923	-1.0131	0.4182	0.5415	-0.0522	-2.8735	-0.2612	0.3077	0.0518	0.2378	0.3886	0.1414	-0.0976	-2.4917	-0.5573	0.484	0.0809	0.5705	-0.6986	-1.4782	-1.1002	-1.6033	-0.2136	-6.9398	-0.8341	0.4223	-0.4747	-0.1298	-3.0734	-0.1982	0.1861	0.1662	-0.1043
203120_at	TP53BP2	-2.1069	-1.3529	0.4227	-1.8338	0.4035	0.3895	0.399	0.9408	-7.3763	-1.1348	0.5542	-1.6962	0.5108	-1.1079	-0.8204	-2.3109	-0.6921	-0.1858	-1.6961	2.7898	0.441	-5.3946	-1.2751	-0.403	-0.03	0.8926	1.509	0.2151	-2.9029	1.2347	0.0754	-1.0375	0.0872	-0.0295	0.9418	0.7037	-0.244	-4.6845	-2.1067	-0.3178	-2.8657	1.8777	0.8874	-0.0442	-1.7017	-0.027	-3.1271	0.0398
203127_s_at	SPTLC2	-0.0226	0.5779	-0.36	1.4943	0.26	0.0466	1.8362	-1.5457	7.0625	-0.4076	-0.0922	0.6973	-1.0218	0.8515	-1.2409	0.8248	-0.3373	0.1121	-1.1985	-1.8357	0.6963	-0.2988	1.8706	-0.0462	0.1442	0.1412	4.1797	0.1547	1.1891	-0.9451	-0.5632	0.1402	0.4349	0.2973	0.1107	0.3848	-1.5443	2.2662	0.728	0.2122	1.5968	0.548	0.2867	0.316	4.0028	0.6482	2.9053	-0.5094
203130_s_at	KIF5C	0.1794	0.4906	1.1013	5.2225	0.6038	-0.6718	4.8893	-0.9131	7.2631	0.3643	0.6931	4.8776	0.5814	1.0491	-0.1402	2.3197	0.8991	0.1735	0.6971	-1.5061	0.3033	-0.4322	2.3311	0.5636	-0.4364	0.1184	3.8548	0.3464	3.097	-0.267	0.0868	3.0094	-0.2892	-0.6853	-0.1881	0.1404	0.1088	2.2781	3.3171	-0.2881	8.1096	-0.8655	1.0108	0.4648	2.8995	1.0019	1.8839	0.5418
203138_at	HAT1	0.4216	-1.0208	-0.481	-3.719	0.8691	-0.7134	-4.2647	-0.945	-7.5829	0.3221	-0.0261	0.9505	0.2262	0.8463	-2.2788	-1.1309	0.446	0.8365	-3.2332	-1.3407	-0.0819	0.0579	-1.3986	1.1379	-1.7864	0.3099	-4.6548	0.0448	-7.4335	0.9544	0.0251	-0.7569	-4.3877	-0.129	0.3289	-0.2415	-2.9285	-4.3291	-0.9015	0.3134	-3.8361	-0.3466	0.2519	-1.1553	-0.7337	0.1102	-3.794	-2.6522
203154_s_at	PAK4	-0.3005	-0.2123	0.9227	0.0747	-0.6156	-1.1182	1.6098	-1.9285	2.8159	0.8986	0.8447	0.0876	-0.3605	-0.0397	-0.4153	0.6456	-0.2076	0.285	0.1557	-3.0572	0.7784	-0.4478	0.8972	0.4206	-0.6826	0.2553	1.1938	0.5162	0.2923	-0.5144	-0.9897	0.2586	-0.2951	-0.2377	-0.4554	0.1852	-0.7696	1.6004	-0.3966	-0.5407	0.6372	-1.5502	0.4289	-0.4219	0.1159	0.4551	0.8346	0.0206
203167_at	TIMP2	0.4309	0.0722	-0.7584	0.2641	-0.4995	-0.1787	1.9798	-0.6621	6.7413	0.676	-1.404	-0.4186	0.6713	0.4201	-0.6058	1.0314	-0.2382	0.9585	0.8087	-0.2623	-0.2388	-0.2957	1.2779	-0.923	-0.5049	0.5647	1.3965	0.0287	2.049	-0.7822	0.4907	0.9673	0.059	0.3856	0.7177	0.5059	1.6454	2.7098	1.242	0.2033	1.8701	-0.5557	-0.9055	0.3858	-0.3151	1.6773	1.8673	1.4127
203171_s_at	RRP8	1.4221	-0.1027	3.6869	1.003	1.978	4.4878	2.4078	2.8271	7.6075	1.7045	0.2417	1.6533	-0.5041	1.2463	3.8255	1.3295	-0.0453	1.493	1.3372	8.4069	-0.4174	-0.4671	2.2073	0.0746	-0.6922	2.4154	2.9136	-0.3008	0.3076	-0.7366	2.0847	-0.2009	-0.6023	0.957	-0.5733	0.6911	-0.1672	3.5669	1.049	0.8818	1.215	4.2442	3.1246	1.7961	3.5534	0.5254	3.3364	6.7184
203186_s_at	S100A4	-0.9956	1.8434	0.4564	0.3324	1.0001	-2.5594	-3.4177	-0.7224	-7.49	0.1514	0.5339	0.9709	1.0502	0.0591	1.9343	-2.0618	-0.9842	-2.2221	-1.7254	-2.8855	1.6328	-0.6331	-5.4016	0.7931	0.0053	0.4438	1.5636	-0.3598	1.6375	0.5618	0.2432	-1.5104	0.9757	0.2528	0.9748	0.1963	-1.5786	0.8331	-1.9979	0.0527	-4.4695	-0.372	0.6192	-1.0879	-3.0602	0.0985	-0.967	-1.0333
203188_at	B3GNT1	0.2608	1.3138	-0.2947	0.9309	0.7136	-2.7123	1.3153	-0.5439	4.609	-0.4101	0.5356	0.5609	-0.4071	1.0329	-1.1964	0.6873	-0.9962	0.6423	-0.7656	-3.9326	1.3712	-0.696	1.2923	0.3139	-0.8477	-0.0413	1.5819	-3.00E-04	0.9485	0.323	0.4685	-0.01	0.4855	-0.1938	0.439	-0.3347	-1.6104	1.6778	0.4846	0.0253	0.6317	-1.6306	0.9657	-0.2288	-1.2856	0.5559	-0.2333	0.2851
203192_at	ABCB6	0.3826	-0.2968	-0.4133	-0.0492	-0.1305	-1.3307	1.7753	0.7109	4.5158	-0.6561	0.3533	1.0041	-0.597	0.8559	-1.6346	0.5117	-0.3049	-0.2238	0.1362	1.6497	0.5003	-1.0643	0.4864	0.7879	-0.7824	0.5745	1.0397	1.4149	0.5599	-0.561	-0.41	-0.1413	-0.6026	0.6399	-0.4756	0.0168	-0.1188	0.7561	-0.0897	0.1164	0.4553	-0.2758	0.2048	-0.1546	0.1204	-0.0904	1.8824	0.6822
203201_at	PMM2	-0.5088	-0.7204	-2.5859	-9.0017	-0.1726	-0.144	-1.457	0.1121	-4.3234	0.7872	-2.0635	-1.1532	-0.2745	-0.519	-0.0019	-0.8234	-0.1423	-0.8835	-0.3135	1.6531	-3.8105	4.00E-04	-2.7346	-0.7647	0.5472	0.2915	-5.1753	-0.8364	-1.465	-0.8595	0.6104	-0.3082	0.2898	-0.8231	-0.6645	-1.7307	1.8559	-7.8188	-1.7868	-0.2372	-1.0858	0.0802	-1.1534	-1.4586	-1.769	0.181	-1.4726	-0.4311
203208_s_at	MTFR1	-0.7657	-0.6988	-1.2549	-0.5181	-0.2637	-0.3159	0.7583	-0.6262	-0.0905	-0.0816	-0.6224	-0.2948	0.2894	-0.8169	-0.9131	0.4573	0.1954	1.1529	-0.578	0.049	-0.3981	-0.1394	-0.9095	-0.5698	0.34	-0.6201	0.4865	-0.3714	1.2153	1.2925	1.0153	0.8203	0.9633	-0.1814	-0.2983	-0.3811	1.4937	1.7445	-0.7799	0.4927	-1.4835	0.2618	-0.6535	0.284	-1.5931	0.281	0.4656	0.2165
203209_at	RFC5	1.1142	-0.2919	0.3341	-3.9179	-0.3551	-1.0255	-4.224	1.4809	-7.2397	-0.4308	0.0484	-0.4146	0.4756	-0.0949	-0.35	-1.1657	-2.5954	-1.7435	-1.044	-3.0474	-1.1038	-2.9982	-0.5788	-0.6291	-0.3711	-0.4744	-9.6934	0.9542	-0.4526	-0.5606	-0.0296	0.1649	-0.7174	-1.0706	-0.3171	-2.3215	-0.3262	-9.8123	-0.3118	-0.1647	-0.5751	-0.4845	-0.6613	-1.0857	-1.4465	-3.0703	-3.4307	-0.4714
203213_at	CDK1	-1.2717	-1.0138	0.424	0.085	-0.1331	-0.9726	-3.0779	-2.3438	0.4927	-0.4577	0.8305	-0.2329	-0.0855	-0.3048	-0.4032	-0.3271	-0.6284	-3.8202	0.5212	-8.7997	-0.3736	-0.1655	0.309	-0.2008	-0.2602	0.525	0.3457	-1.1523	0.2964	-1.3435	-0.9127	-0.1423	-2.2295	0.2931	-0.0359	0.6915	-0.3372	0.3947	-2.8449	0.0754	1.2843	-2.8391	0.816	-2.3151	-3.0587	-0.4871	-4.1734	0.1094
203217_s_at	ST3GAL5	1.8544	0.8979	0.2768	3.8447	0.5178	-1.828	4.0689	-1.5813	7.4921	0.468	-0.503	1.1197	0.695	1.6029	0.4882	0.2995	0.2219	1.7275	2.0201	-3.9161	0.1213	0.1467	4.1246	0.2278	0.1793	0.322	2.8165	-0.5105	2.0307	-0.2981	-0.2582	0.306	0.2039	0.0597	1.9025	1.204	-0.5786	3.4602	4.198	1.3366	2.4056	-0.6878	0.658	1.3743	2.1197	0.9807	4.3859	-0.0816
203218_at	MAPK9	0.7314	0.1342	-0.419	-0.4218	-0.2558	-0.6526	1.6856	-1.1677	0.3896	-0.305	-0.9744	-0.1359	0.1213	0.1016	-0.1503	0.7847	-0.579	-0.0208	0.8944	-0.0377	-0.4539	-0.3118	0.3321	-0.6233	-0.2049	0.1723	0.978	0.2904	0.3792	-0.6708	0.3739	-0.0863	0.0341	-1.2955	-0.3385	-0.406	0.5271	0.999	-0.108	0.2727	1.656	-1.0517	-1.5624	-0.0347	0.5801	-0.8441	2.0672	-0.0987
203221_at	TLE1	0.1927	0.2761	0.4034	-4.5604	1.3211	-0.3776	-4.8507	-1.1098	-7.59	0.0133	1.0171	0.553	0.2316	0.5737	0.6548	-2.8827	0.1353	-1.9755	-3.9525	-0.6836	0.5811	0.8741	-3.7277	-0.6024	0.3565	0.7692	-3.8718	0.225	-3.9282	-3.7875	-1.0818	-1.7994	0.4418	-0.7786	0.3785	0.8702	-0.3025	-3.8683	-2.5716	-0.4026	-7.104	-0.1319	0.958	-1.1564	-0.1972	0.7503	-2.1021	0.0916
203228_at	PAFAH1B3	-1.3364	0.5825	1.1777	0.6741	0.9498	-1.1039	-7.9346	0.9051	-7.2761	0.4766	0.4714	0.8507	-0.6088	1.077	0.9133	1.1458	-0.5646	-2.6329	-3.2668	-2.3717	9.00E-04	-0.628	-2.0429	0.3929	-0.2614	0.1796	1.9555	0.4844	1.1627	0.6612	-0.385	-2.5521	-0.4849	0.3034	-0.0772	0.6714	-1.5417	1.3113	-1.7433	-0.9222	-5.1159	-1.7696	0.4955	-0.6904	-3.6543	1.1358	-3.654	-0.2229
203233_at	IL4R	-0.0809	-0.4983	-0.8219	0.0734	-0.4937	-0.2071	1.4963	0.1834	7.4141	-0.0926	-1.6094	-0.69	0.3326	-0.5264	-0.2042	1.8687	-0.4217	0.281	1.6332	2.4022	-0.2118	-0.4142	1.0794	-0.7275	-0.3687	-0.0705	2.7718	-0.2851	3.5531	-1.0505	0.7572	0.9817	-0.5314	-0.5285	0.0659	0.3052	1.7273	2.0661	0.9499	1.0722	2.4727	-0.391	-1.2349	1.4041	4.5437	-0.6253	2.2842	-0.4812
203246_s_at	NPRL2	-0.0114	-0.6055	-0.6046	1.7379	-0.5458	-0.2609	-4.6187	0.5884	-8.5495	-4.0282	-1.6348	-0.5769	0.3331	-0.4633	-0.3129	-1.8603	-0.248	-0.2831	-1.3196	-0.4506	0.177	0.3709	-1.5542	-0.2533	0.008	-0.9939	-4.4508	0.2581	-3.9937	0.0649	0.1173	-0.3371	0.0622	-0.1584	0.192	-1.7881	0.9996	-7.4481	-1.2424	0.4741	-1.5566	0.282	0.4061	-0.7561	0.5117	-3.1823	-3.8762	-0.4428
203256_at	CDH3	0.5922	0.6808	-0.5057	0.2914	2.5092	0.02	3.1891	-0.6643	7.5225	0.7865	0.2854	-0.9732	1.6716	1.2123	2.2004	2.2014	-0.2026	1.1847	2.6258	1.3585	0.7519	0.205	2.4175	-0.4332	0.1704	-1.1074	2.1876	-0.0618	0.9373	0.1547	0.0795	1.0654	-0.1462	0.3291	-0.3918	0.2311	-0.044	2.8825	1.6693	0.0913	3.5291	0.2519	-1.0699	1.1676	1.9733	0.12	2.2228	-0.6229
203258_at	DRAP1	-3.3363	-0.0489	0.4558	-1.2078	0.4174	-0.1074	1.4293	1.0769	1.4932	0.5207	0.1659	0.8995	-0.4657	1.0385	1.4812	1.1796	-0.4595	-2.9205	-3.3273	2.8318	0.186	-1.6038	0.5159	0.6184	-1.8843	0.0611	0.3719	-0.3892	-0.2803	-0.5505	0.0941	0.5597	0.4111	-0.6361	0.381	-0.4703	-1.9224	-0.5615	0.345	-0.714	0.6357	-0.4278	-2.6797	-0.8914	-4.4126	0.211	0.0178	0.541
203279_at	EDEM1	-0.3334	-0.5275	0.528	-2.5937	0.1677	0.4295	-1.1271	-0.5411	-1.1658	0.3802	0.1109	0.6621	2.1622	0.6216	-0.2101	-2.3767	0.2665	-0.3179	-0.4839	-0.2572	-0.1853	-0.1387	-0.6892	1.4451	-0.195	0.4457	-0.5719	0.029	-0.7616	3.6612	-0.2557	-0.9158	0.131	-1.228	0.9578	0.2519	-0.4729	1.0653	-0.6207	0.1654	0.5023	0.9336	-0.2227	0.68	0.5561	0.0983	2.1988	2.8274
203285_s_at	HS2ST1	-0.1583	0.1025	1.7406	1.7295	-0.2884	-0.3359	3.4468	1.8766	6.6834	0.1961	-0.9874	0.8217	0.4673	-0.0332	2.856	0.9034	-0.356	1.0422	1.271	2.039	-0.2823	-0.0457	1.2108	-0.5207	0.089	0.0359	2.6838	-0.4476	-0.3318	0.0178	-0.4019	2.0592	-0.0195	-0.399	-0.6579	-0.2539	-0.6865	2.77	0.8262	0.2241	1.9918	-1.0135	1.6314	2.4174	6.1588	-0.0014	2.234	0.2971
203288_at	KIAA0355	1.4211	-1.0278	3.1037	-1.272	-0.0034	0.6331	1.9537	2.005	0.4355	-0.3273	1.7704	0.4301	0.7692	0.8202	0.2513	-1.7309	0.4734	1.6756	-1.0296	0.0776	0.1623	0.3346	1.9368	0.1441	0.073	0.6722	-1.541	1.009	1.6802	0.9343	1.7522	-0.6629	-0.0416	3.6635	0.7051	1.5078	1.688	5.3607	4.1336	-0.4855	-0.3392	0.1959	1.0319	0.1688	3.9346	0.9145	-2.2014	-0.1952
203291_at	CNOT4	1.8127	0.0696	-0.0363	0.6798	-0.1114	2.3568	4.2273	-0.0902	5.7362	-0.488	0.4826	0.561	0.0094	1.0576	0.36	3.6474	-0.1471	0.8058	2.7776	0.8259	-0.2161	0.0922	5.0854	4.1685	-0.1266	0.0906	3.1083	0.1247	2.0824	0.2323	-1.0586	1.1139	-0.162	1.4041	-0.5079	0.6248	-0.0064	2.3384	0.7383	-0.3995	4.3843	2.2304	0.6591	3.1409	0.6604	4.3169	3.1645	1.5553
203301_s_at	DMTF1	1.4471	-0.6907	-0.7785	-0.9209	-0.29	3.8923	0.6733	2.5806	-2.1391	-0.0958	-0.4207	0.3763	2.1173	-0.1458	-0.6346	-0.8236	0.1949	-0.0082	-1.1403	2.58	0.323	-1.5446	0.1391	-0.218	-0.202	-0.9045	-0.3987	3.88	-0.688	-0.7345	-0.1179	0.3507	0.6628	1.5735	-0.4128	-0.3705	1.1241	-1.4278	-0.959	0.5165	-0.6088	0.7037	-0.1082	0.1223	0.7685	-0.3219	1.1677	2.1386
203302_at	DCK	0.3872	0.5012	1.0206	-0.9752	0.5165	-0.461	-4.6313	-0.1744	-7.3849	0.0574	0.4566	-0.5035	-0.2372	1.6466	0.6201	-0.9267	-0.4664	-1.3203	-1.8916	-5.3118	-0.2153	0.7694	-2.2411	0.5673	0.4397	0.583	-6.0806	-0.147	-0.7567	-0.3788	0.1877	0.3552	0.2953	-0.2021	0.4489	-1.0746	0.4846	-3.5344	-0.4021	-0.1155	-1.8376	0.6711	1.6402	-1.757	-0.0856	-2.1692	-2.4533	-0.5726
203303_at	DYNLT3	-0.0353	-1.1939	0.8504	-2.5101	0.3759	-0.1359	-3.6989	0.354	-7.3339	0.338	1.0138	1.0833	0.3423	0.5513	1.4629	-1.6991	-0.0274	-1.3012	-0.6864	-1.5106	0.661	-0.1463	-1.297	0.6587	0.5973	-0.0707	-2.595	-0.1631	-1.767	1.1362	-0.3717	-0.3962	-0.2818	-1.1423	0.8575	0.8656	0.2469	-1.9088	-0.2948	-0.2823	-0.5374	1.2326	0.1817	-0.3866	1.6387	-0.5284	-0.4569	-1.6025
203304_at	BAMBI	-0.8808	0.3941	-0.0685	-0.1911	-0.1589	-0.9881	0.1424	1.6016	1.7057	-0.2482	-0.1358	0.4763	-0.1882	0.1097	0.8259	0.4788	0.1508	-1.4865	0.4586	2.3139	0.1145	-0.2378	-0.9869	0.094	0.1254	-0.4503	0.7727	-0.5512	1.1008	-0.1132	0.7115	0.8781	0.8658	-0.4794	0.8989	0.0423	-0.1466	0.2984	0.5698	-0.0443	0.933	3.53	0.2706	1.106	-1.0132	-0.0211	-1.1639	-0.2824
203306_s_at	SLC35A1	0.28	0.1132	-0.4606	0.2053	-0.7859	0.0932	1.022	-0.2573	1.6682	-0.3405	-0.4929	-0.0688	0.5131	-0.1001	-0.6464	0.7177	-0.2454	0.5376	0.5205	0.5539	-0.6019	-0.2483	0.6406	0.5113	0.2355	-0.5011	1.0266	-0.0057	1.6262	0.455	0.9149	0.4728	2.4083	-1.9345	-0.3499	0.501	0.1491	1.1492	-0.1159	0.3818	1.0843	0.6122	0.0101	-0.2316	-1.5503	0.5051	-1.4849	0.5933
203336_s_at	ITGB1BP1	0.3392	-0.0845	-0.1672	0.7498	0.4975	-1.4716	-3.8609	-0.1209	0.8452	-0.5391	0.9346	0.9835	-0.5508	1.1329	-1.654	-0.0307	-0.2348	0.2456	0.1221	-2.4101	-0.1989	0.2484	-4.9531	1.3751	0.2406	0.1601	1.3339	0.7847	1.8171	-0.5403	-0.7286	0.779	-4.621	-0.3523	0.2403	-0.2226	-0.9764	0.9989	-3.1788	-4.748	-8.6589	0.1501	0.8253	-1.313	-4.7196	-0.5888	-9.808	-0.5013
203338_at	PPP2R5E	-1.9665	-0.3979	-2.8317	-0.0235	-2.2868	-1.1296	-1.0174	-1.3058	-5.9512	-0.5505	-1.5244	-1.1257	-0.17	-1.3095	-3.3028	-0.4711	0.4103	-0.5299	-0.6164	-1.44	-0.4605	0.3079	-2.4819	-0.7641	1.2476	-1.7396	1.08	1.1712	1.4798	-0.0397	-1.5493	0.0114	-4.1633	-0.9899	-0.4865	-5.9785	1.1182	-9.7972	-0.5812	1.5732	-1.948	-2.2467	-2.3734	-1.6694	-5.186	-0.2888	-2.9007	-5.9627
203341_at	CEBPZ	-0.0612	-1.1778	0.9036	-1.5167	0.2585	0.6031	-3.127	0.9512	-6.7497	-0.0432	1.1874	-0.441	-0.2076	1.6334	0.9285	-2.0963	-0.1707	0.458	-1.3752	-0.2045	0.3516	0.5395	-1.6134	-0.284	0.1677	1.2054	-0.4251	1.5252	-1.6192	-0.3962	0.2058	0.215	0.6976	-0.732	-0.4747	-0.058	-1.0071	-1.6917	-1.3966	0.2384	-0.6711	0.0989	0.1658	0.344	-1.8958	-0.5799	-0.7757	0.3167
203342_at	TIMM17B	0.5209	-0.2996	2.6056	-3.1313	-0.2591	0.2275	-1.2881	-0.2157	0.056	0.494	-0.9099	0.0923	0.1161	1.0162	2.3283	-3.6045	-0.5521	-0.4015	-1.717	-0.7955	0.4521	0.2787	-2.3667	-0.1223	1.0979	0.625	-2.8437	-0.9391	-2.9033	-0.4327	0.8572	0.7421	0.3888	-0.9252	0.6547	-1.8286	0.3757	-5.0296	-1.2745	-0.2305	-1.7157	0.1384	0.2006	-0.1839	-1.502	-1.7824	-3.2967	0.4159
203343_at	UGDH	0.4555	-0.021	1.3112	1.2321	-0.1793	-0.5607	-1.7313	0.2751	-2.0872	-0.9417	0.3346	-0.5809	0.5933	-0.2829	0.7747	0.1339	-0.7187	0.0433	-0.8453	0.4499	0.1435	-0.3457	-0.8424	0.4008	0.2054	0.045	-0.4724	0.3923	-0.9961	1.5711	0.6032	0.3798	0.4779	-0.1658	-0.2108	-0.1684	0.8493	-1.53	-0.5656	-0.268	-0.5277	1.1035	0.0341	0.3665	0.6647	-0.3045	-0.2192	-0.2285
203346_s_at	MTF2	0.7112	0.5017	-0.1833	0.2628	-0.1702	1.0861	-0.6743	0.0493	-3.8745	0.5237	-0.1911	0.0793	0.949	-0.4928	0.5808	-2.3906	0.706	-0.2667	-0.2158	0.2815	-0.0951	0.9296	-1.1649	-0.1775	1.207	-0.6972	-3.8518	1.7639	-0.4158	0.3061	0.4557	0.0723	0.6958	0.1873	0.0627	-1.1017	1.1438	-2.4042	0.882	0.283	-0.6725	1.8974	1.6632	-1.7507	0.6556	-0.4704	-2.5426	-0.6968
203358_s_at	EZH2	-0.1332	-0.4342	1.2314	0.2829	0.2979	1.0546	-0.3126	1.1497	1.8944	-0.3167	0.2238	0.5262	-0.9223	0.1348	1.0179	0.4964	-0.9421	-1.4818	0.3252	1.0402	0.0997	-0.6892	0.8471	0.166	-1.0458	0.2821	1.4607	-1.0834	0.2674	-0.484	-0.6643	0.1347	0.0141	-0.331	-0.0433	-0.7359	-1.0793	-0.1621	-0.0062	-0.9841	1.2936	1.2805	0.4428	-1.0382	-1.6136	0.2576	0.6568	-0.4247
203360_s_at	MYCBP	-0.451	-1.7945	0.4562	2.9124	0.5	-0.7441	-0.6789	-0.9725	1.1565	-0.6752	0.5368	0.6484	-2.892	0.7748	0.7115	1.2346	-0.6795	-0.9171	-3.1419	-1.3151	0.2373	0.236	-2.2541	0.3679	-0.0813	0.2878	2.1525	-0.0953	1.3316	-0.3144	-0.6459	-1.741	-0.2141	0.3572	-0.1664	-1.1916	-1.1326	0.439	-1.0962	0.1648	-5.6393	-0.9952	0.2562	-1.8182	-4.0355	-0.265	-3.5768	-0.2738
203367_at	DUSP14	0.5259	-0.3911	1.0071	-0.0743	0.32	1.598	-0.4935	6.2976	-3.5392	0.4021	0.171	0.8011	-0.6027	0.3136	1.0255	0.731	0.0627	-1.0202	0.2857	10	0.1182	-0.5495	-1.3567	0.0415	-3.274	0.0732	1.5058	-0.0836	1.5629	0.2302	0.2343	-0.6382	-0.4839	0.04	0.2892	0.1483	-1.5614	1.425	-0.5407	-1.0177	0.9235	5.6077	0.2424	-0.2214	-1.286	0.1549	1.511	0.1906
203373_at	SOCS2	0.9742	-0.9626	-0.9476	-0.8056	-0.2955	0.3418	0.0348	1.934	-0.8385	-0.0832	-0.9679	-0.1514	0.2655	0.1479	0.5915	1.3628	0.3545	2.3412	2.7578	7.1196	0.4423	0.8534	2.8046	-0.7492	0.0348	0.0913	0.7455	-0.4009	1.9926	-0.3856	0.8874	0.374	0.6196	0.4387	-0.7568	-0.2531	1.4953	0.5389	2.3054	0.491	1.0353	1.3475	-0.784	0.2518	2.9249	-0.4443	4.3986	-0.4926
203379_at	RPS6KA1	0.7611	-0.8996	0.0442	-2.0972	0.7401	-1.5197	-5.5004	-0.5729	-7.3304	-0.0167	0.6613	0.3532	0.735	0.9695	0.2549	-2.1113	0.2098	-2.2698	-2.1943	-1.0873	0.4982	-2.3069	0.7078	0.116	0.3516	-0.8798	-3.3406	-0.0205	0.2793	-1.6844	-0.5289	-3.0478	0.2684	0.0831	0.4533	-2.9902	-1.6544	-1.8189	-2.2054	0.6313	-4.3703	-0.1385	0.5124	-0.1266	-3.3237	-1.5721	-3.5621	0.491
203395_s_at	HES1	-0.4297	-0.5025	0.5028	-0.4261	-0.033	3.0837	2.9403	5.4367	7.5706	0.3932	-0.261	0.1214	0.215	0.2995	-0.4241	1.7527	0.937	-0.8296	-1.7225	6.9222	-0.4618	-0.0827	1.8291	1.3103	3.6626	-0.525	0.2435	6.011	1.2069	1.4319	1.3713	-0.3138	0.7646	-0.2364	0.2419	0.8676	3.2513	2.0875	0.1117	1.0668	1.3161	3.0606	4.9391	0.0565	1.4689	3.327	-1.1558	0.8102
203405_at	PSMG1	0.3825	0.7977	-1.0285	1.1599	0.7924	-0.677	0.5149	0.2661	-0.6205	-0.7609	0.3698	0.8472	-0.5362	0.7776	-1.6352	-0.495	0.4864	-2.4219	-0.0426	-1.6364	0.477	0.8765	-2.3277	-0.0449	0.0727	0.3026	0.3725	-0.2402	1.0454	-0.0827	-0.6863	0.168	0.1425	-0.6933	0.0811	-0.2357	-0.194	-0.224	0.5501	0.3306	0.8482	0.5211	0.6186	-1.1741	-3.5187	-0.5398	-0.0873	-0.068
203409_at	DDB2	-0.3682	0.5071	-0.2663	-0.7563	0.3228	-0.5736	0.7321	8.4032	1.5211	-0.4323	-0.5648	0.5072	-0.883	0.2617	-1.175	0.4077	0.5781	-0.1907	0.2019	9.4158	0.0483	-0.1925	0.6104	0.5814	-0.2036	-1.0276	0.9124	-1.3548	2.4574	-0.0073	0.5865	0.476	0.3715	0.5137	0.4986	0.0678	-2.7734	0.5823	-0.2235	-0.7979	0.6445	7.4447	0.9556	-0.1968	-1.7283	0.499	1.9138	0.29
203418_at	CCNA2	0.8469	0.2118	0.538	-0.401	-0.1927	-2.4934	1.0561	-4.5132	1.7625	1.3653	0.5294	-0.0331	-1.5845	-0.1545	-0.9023	0.1266	-2.0673	0.2617	0.3732	-9.4578	-0.6768	-0.1566	0.9544	0.6024	-1.6335	0.6075	1.1787	-0.1623	0.9503	-1.7447	-1.3056	-0.0053	-0.7489	-0.7915	0.1462	0.0614	-1.3049	0.2103	-0.0304	-0.1269	0.986	-5.4478	0.4996	-1.5207	-0.7344	0.1774	-0.3091	0.2776
203442_x_at	EML3	-0.5815	-0.4223	0.5312	-1.3966	0.311	-1.2726	0.4725	0.3407	3.1982	0.1421	0.6279	0.6763	-0.6872	-0.4355	-0.0822	0.3913	0.2155	0.3419	0.6396	-2.4916	0.3403	-0.2948	0.4169	-0.3062	-0.0667	-1.617	0.33	0.6971	0.301	0.4052	-0.0123	-0.5821	0.3918	0.6927	0.1609	-0.0061	-1.7003	0.1747	0.1901	-0.5818	1.4121	-0.9235	0.2869	-0.2527	-1.6403	0.9796	0.7889	1.3243
203456_at	PRAF2	-1.9591	1.4083	1.2348	-0.4079	0.574	-0.102	-0.8685	0.9476	1.7014	-0.4186	1.4321	0.7897	-1.1349	1.2051	-4.7066	1.1449	0.0193	-1.6766	-2.305	-0.4693	2.1166	-0.7889	-2.3269	0.244	-0.8696	0.2912	1.9245	0.1551	-0.1698	1.1537	-0.3406	-1.2723	0.1168	0.3701	0.625	0.3439	-1.0783	2.1569	-2.1201	-1.0414	-3.847	-0.6197	0.9587	-0.5223	-2.5854	0.6086	-3.3726	-3.0181
203458_at	SPR	-2.1687	0.8039	-2.1237	0.0622	-0.2376	-3.3326	-1.3297	0.0979	-7.3573	0.2759	0.6307	0.7501	0.6335	0.1425	0.1507	0.8259	-1.0172	-3.8791	-2.0673	-1.6769	1.2889	0.0773	1.389	0.448	-0.7307	-1.2632	-5.0091	1.4298	-4.1709	3.934	0.3034	-2.139	0.1984	-0.1275	-0.1006	-0.1474	-0.073	-4.229	-2.7042	-1.0057	-4.1807	-1.2355	0.2594	-0.8084	-1.7973	0.6346	-7.4926	-0.7483
203464_s_at	EPN2	0.1828	-0.588	-0.9757	-0.2896	-0.6219	-0.5669	2.8358	-0.3309	3.7055	0.0286	-0.6199	-0.8	-0.2096	0.4851	0.2134	1.9111	0.3465	0.9972	1.8776	0.9705	-0.1756	-0.2816	1.982	-0.3817	-0.4221	4.1412	-1.6364	-0.3982	4.8354	-0.6047	0.7321	0.1145	-0.4789	0.3076	-0.8263	0.1699	0.448	1.3512	0.9851	0.5458	3.4369	-1.0391	-1.3568	1.2963	3.9777	-0.3514	1.2895	-0.5679
203465_at	MRPL19	-3.3184	-0.7076	0.1322	0.2134	0.1595	-0.5715	0.4565	-1.7235	1.1887	-1.3849	0.9072	1.0255	0.1679	0.4563	0.3181	0.1544	0.2126	0.1163	0.6547	-2.6731	0.76	-0.004	0.4796	0.4126	-0.0823	-0.7694	0.7223	0.4615	0.3112	0.2121	-0.1213	0.1443	-0.5838	0.6864	-0.4194	-0.4065	-1.077	-0.9103	0.5048	0.2213	1.1205	-2.663	-0.0022	-0.043	-1.4594	1.0233	-3.1766	0.5355
203494_s_at	CEP57	1.0735	0.5885	0.2158	-3.7609	-0.3849	0.2242	1.209	-0.4787	-1.0965	0.0281	-0.2627	-0.056	0.4089	-0.288	2.5231	0.9085	-0.0933	2.5971	-0.6901	0.5795	-0.0262	-0.2212	2.7779	-0.259	-0.0627	-0.5247	-0.7727	0.5368	-0.8202	0.9705	0.1503	0.2794	0.0617	-0.6198	-0.1157	0.9305	1.1484	-0.1878	-0.3403	0.0736	-0.2205	-0.0911	-0.4945	0.1807	1.9007	0.4909	0.7613	-0.3295
203512_at	TRAPPC3	-0.0644	0.7204	0.3952	-1.0578	0.4858	-3.1293	-6.231	-2.608	1.489	0.5764	0.6072	0.3985	0.4001	0.6602	1.3864	-4.4306	-0.8475	0.269	-2.8455	-2.8766	0.7579	0.3175	0.8294	0.3129	-0.3373	-0.3043	1.6987	-0.154	-3.4494	-0.9076	-1.6325	0.2504	0.8776	-0.1635	0.268	-2.6358	-2.6731	1.3824	-2.5325	-1.5473	-8.6839	-1.5321	0.037	-1.3925	-5.1981	0.2447	-7.1073	-1.5475
203521_s_at	ZNF318	-0.178	0.3619	-0.4899	2.4586	-0.1838	-1.3279	2.7621	-0.0436	7.1375	-0.2015	0.1047	-0.0228	0.1419	-0.8576	1.4172	1.5914	-0.0397	-0.2627	0.549	-1.7099	0.339	-0.339	0.8666	0.7194	-0.1714	0.2249	1.3713	-0.1415	2.3271	0.36	-0.0531	0.3792	0.4567	0.0227	0.3787	-0.3412	-0.2103	2.958	-0.0051	0.5137	2.2877	-1.6917	-0.6265	0.6392	2.0276	1.1355	0.9949	0.7929
203530_s_at	STX4	-0.4836	0.7879	0.5554	0.2253	-0.1205	-1.4583	0.7758	-0.6577	1.9059	0.0692	1.1651	-0.222	0.8644	0.2111	1.6685	0.9262	0.555	0.396	0.8442	0.3794	0.3241	-1.1767	0.7627	0.0841	0.0543	-1.4714	0.7766	-0.3756	0.6561	-0.8807	0.3467	-0.321	-0.675	-1.6347	0.3873	0.743	0.2148	0.5339	-1.8664	-0.0753	0.6719	-1.3918	-0.6373	0.1311	-2.1437	0.182	-2.4644	1.8562
203546_at	IPO13	-0.3263	-0.1899	-1.2813	0.7159	-0.0364	-0.6059	-0.2296	-0.7632	-1.6822	-0.8493	-0.7539	-0.4028	0.2123	-0.6777	-1.9433	-1.2429	0.7187	-0.1072	0.0256	0.2477	0.1603	-0.5729	-1.0917	-0.2002	-0.5523	0.0127	-3.3697	0.0704	-2.1248	0.0323	-0.9832	-0.052	0.425	-0.2482	-0.2882	-0.6592	1.4219	-0.331	-0.0267	-0.6335	-0.7172	-1.8326	-0.2307	-0.9549	1.0996	1.0532	-0.516	-0.5288
203557_s_at	PCBD1	-0.8194	-1.4645	0.8474	-1.0387	0.6902	-1.7695	-0.1222	-1.5565	3.3622	-0.4115	0.7114	0.652	-0.2952	0.9451	0.3707	1.4828	0.2016	0.216	-2.3228	-2.4994	0.6956	-0.189	-1.3499	0.5833	-0.6541	-1.3243	1.7934	0.2648	0.2994	1.1515	-0.1112	-0.3149	-0.911	-0.049	-0.5476	0.3239	-1.3652	1.908	-1.2436	-0.6154	-3.3733	-1.2789	0.856	-0.6794	-1.5755	1.0207	-0.0103	0.2407
203566_s_at	AGL	2.6624	-0.4896	-1.1319	1.3041	-0.3698	0.1343	5.6337	-0.0632	7.2183	-0.0115	-0.4198	0.0726	1.2339	-0.5727	-1.0728	1.5167	0.4465	2.3591	2.8144	0.694	-0.0982	0.3445	5.171	-0.4407	0.1546	0.071	3.2852	0.7732	5.6138	-1.4774	0.4302	1.4099	0.8457	0.3987	-0.2623	0.529	1.4397	2.7102	2.1574	0.0189	4.2349	-0.2877	1.6963	0.5512	5.4314	1.2118	5.546	1.5308
203570_at	LOXL1	-0.0036	-0.1212	-0.3771	-0.14	-0.1985	-0.3121	0.7867	-0.944	7.7576	-0.9127	-1.2003	-0.8861	0.655	-0.8349	-1.4492	1.9175	0.1235	0.4609	0.9817	-0.2338	-0.2132	0.3411	1.0847	-0.7015	-0.1039	-0.0144	1.5103	-0.404	1.0326	-0.0961	0.1988	0.6057	-0.2477	0.4549	-0.3541	-0.6863	2.308	-0.1882	-0.529	-0.3152	0.9875	-0.3182	1.3705	0.9102	3.3193	-0.5237	1.7608	0.104
203574_at	NFIL3	0.3156	0.8131	-0.4985	1.4438	-0.3722	10	1.2027	2.8749	7.5633	-0.3365	0.3226	0.0135	0.2215	0.4918	-0.0352	0.6253	2.1699	0.0591	0.0324	3.9655	0.8423	-0.8715	1.7164	0.1257	-0.3854	0.959	2.7457	0.4137	2.0616	1.4338	0.5271	-0.5758	-0.0168	-0.2358	-0.1216	0.3831	-0.3754	1.877	0.1641	0.6677	2.1433	5.3714	-0.5311	1.5243	1.7092	-0.3997	2.5425	1.2773
203575_at	CSNK2A2	-0.7726	0.0233	0.5231	0.0052	-0.6634	-0.366	0.9841	-0.206	2.6093	-0.2956	0.3441	-0.1315	-0.5784	-0.3443	1.1283	0.9402	-1.2833	0.876	0.2461	1.43	-0.6568	-1.1325	0.7828	0.2574	-0.3747	-0.3436	0.5614	-0.8153	1.2094	-1.1314	0.2625	-0.1463	-0.6697	-0.5937	-0.8204	0.2856	1.4268	1.222	0.0878	-0.7416	1.4493	0.0579	-0.0439	-0.5428	-0.6415	0.4743	1.2992	0.7902
203582_s_at	RAB4A	1.6667	-0.6002	-0.3614	1.3183	1.0066	-0.2794	-0.732	-0.0102	-1.8207	-0.3098	1.0713	0.154	-0.2119	0.4674	-0.0904	-1.7889	-1.2474	-0.5367	-0.9286	0.863	0.1891	-0.1208	-1.1302	1.9889	0.0103	-1.0618	-2.5542	0.8493	2.412	0.8145	-0.0188	1.0609	-0.1493	0.1068	1.0283	-0.0052	-1.0888	-1.7281	-1.5803	-0.8343	1.8382	-0.201	0.1993	0.5643	1.6794	-0.9397	0.8907	-0.6203
203616_at	POLB	0.3351	0.3126	-0.6915	1.1311	-0.1147	0.2356	0.3888	0.655	-6.1109	0.2574	-0.8547	-0.2709	1.0566	-0.2086	-1.2728	1.405	-0.9235	1.3744	0.8284	-0.1402	-0.1608	0.5237	0.2816	-0.8099	0.0908	0.9251	2.6298	-0.0495	-0.6609	-1.3806	-0.6487	0.1198	0.1531	0.8261	0.3157	0.5323	-0.0214	1.6358	-0.3902	0.4741	-1.9526	-1.0299	-1.0179	-0.973	-1.0807	0.1732	0.4026	-0.3314
203627_at	IGF1R	0.1355	0.302	0.4886	0.783	0.4627	1.8034	0.4679	1.1523	1.5213	-0.7028	0.2655	-0.0728	0.0589	0.6227	-2.0216	-0.5715	-0.6189	-0.1064	-0.3431	4.8523	0.4185	-0.1148	0.9449	-0.2195	0.0734	-0.0434	0.646	0.4116	0.6341	0.9759	-0.4178	0.2169	-0.0184	1.01	-0.6751	0.2069	-0.4675	0.5147	0.2953	-0.1163	0.5814	3.0476	0.5935	-0.0792	1.0511	-0.2146	2.7589	-1.0516
203640_at	MBNL2	-1.4442	0.24	-0.3091	1.7975	0.5927	0.8755	-1.7592	-0.9336	0.591	0.383	0.7933	0.3771	-0.4599	-0.3622	0.5663	-3.8695	0.2818	-1.4207	-3.7568	-2.3342	0.2702	0.3508	-6.102	0.1206	0.5691	0.4039	-3.6916	-0.0694	-1.4634	-0.1158	-0.4609	0.3854	0.678	2.3031	0.4297	0.818	-0.0611	-3.942	-1.0649	-0.7415	-6.301	-0.2189	0.2094	0.1491	-2.9087	0.6945	-5.8104	0.0561
203648_at	TATDN2	1.3583	0.0212	-0.443	1.87	0.3437	0.317	1.2345	-0.78	6.635	0.5895	0.9224	0.6893	-0.752	0.2976	-2.0206	-0.2137	-0.3894	0.1137	0.4305	-3.0681	0.3134	-0.2916	1.2582	1.4747	-0.3398	0.5686	3.6728	0.8128	2.0421	0.3713	-0.7977	0.1667	-0.5293	0.6091	0.2299	0.996	-0.8972	3.8368	0.3666	-0.0959	0.8404	-0.5857	1.1859	0.334	2.7516	1.8142	0.1516	3.3787
203659_s_at	TRIM13	0.8397	-0.4441	-0.6072	1.9402	-0.5752	-0.1995	1.3075	0.2915	0.9785	1.2278	-1.0926	-0.7171	-0.3937	-0.4942	0.1773	0.3803	-1.5318	0.195	2.0205	0.8923	-0.6503	-0.0253	0.3672	-0.3593	-0.2614	0.0901	1.1936	-0.6646	1.6435	-0.3292	0.5177	-0.137	0.1798	-1.0473	0.0145	0.3578	1.2036	2.1606	0.4548	0.5591	1.6974	-0.2625	-1.3631	0.5944	0.5355	-0.4244	1.4654	-0.3614
203675_at	NUCB2	0.17	0.0322	0.0792	1.3049	-0.2573	-0.5881	2.391	-1.0983	4.9267	0.3589	-1.1465	-0.0278	1.0833	0.237	0.5751	1.3201	0.0327	0.5847	0.2905	-3.6812	-0.1582	-0.1208	1.772	-0.6598	-0.5698	-0.9916	1.845	-0.626	0.9081	3.0391	-0.7888	-0.0345	-0.7211	0.0171	0.2956	0.6762	-0.6776	2.881	0.6569	0.9187	1.5799	-1.7743	0.2156	0.3482	2.3317	0.2037	2.9229	2.194
203685_at	BCL2	-0.0328	0.7319	0.0207	-0.3714	0.2091	-0.2235	0.8098	-1.8212	6.6982	-0.5941	-0.5421	1.0553	-0.165	-0.0509	-0.517	1.0859	-0.016	0.5913	0.8667	-3.7479	0.455	-0.2659	1.2278	-0.9346	0.391	0.1213	1.8096	0.3288	1.114	-0.8901	-1.0091	0.08	-0.7222	-0.1365	1.0391	0.8473	-0.1749	3.0732	1.0839	1.1427	2.566	-1.0067	-0.6328	0.0262	3.7069	1.517	2.3082	2.306
203709_at	PHKG2	-0.3058	-0.1787	-0.5834	1.6547	-0.531	-0.3097	1.5813	1.5728	6.9939	-0.587	-0.4034	-0.3775	0.3658	-0.4199	-2.2981	1.1849	0.076	0.4648	0.8872	2.6241	0.4838	0.1783	1.8977	-0.4456	0.0106	-0.6428	-2.4038	-0.0116	2.3236	-0.5019	0.6752	1.0243	-0.1255	1.0085	-0.4152	-0.1508	2.3336	1.956	0.8734	0.6391	-1.3907	1.0098	0.368	0.5686	-1.5764	0.9801	1.8271	-0.6761
203725_at	GADD45A	-0.9131	-0.0792	-0.8169	-0.6031	0.4442	8.2222	0.5486	10	0.1952	-0.3666	-1.2752	-0.0457	0.2923	-0.9577	-0.1446	-0.8901	1.1361	-1.4262	-1.7046	4.835	-0.2941	-0.3489	-2.7157	-0.8182	0.2724	-0.2022	-4.1123	-0.0994	1.5233	2.9483	1.5474	0.2059	1.1662	0.1329	-1.5849	-0.0193	1.4394	-3.1139	0.5173	0.0169	-2.4366	10	-0.7377	0.2451	-1.3376	0.3166	3.2751	0.3137
203726_s_at	LAMA3	1.1471	1.0859	1.2092	3.806	-1.1883	-1.5871	4.6122	-1.2605	7.8979	0.7048	0.0927	0.1526	1.9222	-2.4066	1.4607	3.6567	2.002	1.8378	5.1878	0.3937	0.788	0.8836	2.5774	0.1599	-0.1858	0.3157	6.6137	-0.5764	1.4579	-0.0582	0.6662	2.00E-04	0.9166	-0.9501	0.0847	1.6829	0.4345	6.8253	0.82	-0.2663	1.7879	-0.8755	0.013	1.2274	4.698	1.0663	2.9585	2.073
203727_at	SKIV2L	-0.0454	0.4154	-0.0751	-0.0163	1.0149	0.1941	1.0676	0.4091	3.3626	-0.4199	0.5997	1.0352	-0.4706	0.6282	-1.063	0.9846	-0.5145	-1.8102	0.2794	-0.6697	0.6866	-0.4724	0.5603	0.2706	0.215	0.527	1.043	-0.3246	0.1039	0.9848	0.0873	-0.0792	0.577	0.8764	0.5011	-1.1076	0.0841	1.2138	0.0463	-0.2044	0.0197	-0.0439	0.6725	0.1267	-1.2519	0.0106	1.4061	-1.3818
203755_at	BUB1B	-1.1922	-0.6828	-0.9106	-0.1136	-0.9234	-1.4343	0.7778	-2.3724	-6.7802	-0.2616	-1.7984	-0.7643	-0.1669	-1.9246	-0.4658	0.6192	-0.7094	-1.3367	-2.4898	-3.1026	-1.0433	0.4971	0.3858	-0.713	0.118	-0.4544	0.9001	-0.2906	2.7035	-0.8831	0.2524	0.3077	-0.2517	-0.5991	-0.5229	0.1628	0.9241	1.6141	-1.5881	-0.0222	-4.4626	-1.4044	-1.5471	-0.3011	-1.4421	0.014	-2.2802	0.4081
203775_at	SLC25A13	-0.4086	0.6464	-0.3742	-0.036	0.6554	-1.0645	-0.5319	-2.1683	-1.8105	0.5706	3.1391	0.9249	0.4281	1.6269	1.5427	-0.615	0.8403	-0.1831	-0.6928	-0.4625	2.0236	0.1553	-0.9381	0.6242	-0.1381	2.4032	-2.7742	-0.0575	-0.9	-1.0714	0.2662	-0.1563	1.5544	0.3512	0.3154	0.3435	-0.7037	-1.8598	0.1901	-0.8193	-0.2422	-1.1353	1.1754	-0.759	-0.3559	-0.1127	-1.7861	-0.3593
203787_at	SSBP2	2.1074	0.3707	-0.5288	3.6213	-0.4118	-0.032	4.126	-0.8349	7.4511	0.1484	-1.026	-0.5554	1.3373	-0.8986	-0.342	3.5995	-0.4483	2.338	5.2585	-1.2077	-0.7996	-0.2791	6.0852	-0.3316	-0.1951	-0.3044	3.1683	-0.6077	4.676	-0.5193	0.8933	0.5822	0.5567	-0.429	0.3032	0.9321	3.0069	5.8603	2.7271	-0.0313	4.9393	0.0133	0.3315	0.7587	4.8892	0.7495	5.5017	0.9902
203848_at	AKAP8	0.1146	0.6456	0.6131	0.2704	0.6582	-0.2585	-0.4641	0.6959	-6.0954	1.0027	0.918	0.1636	0.2802	0.5051	1.1338	-0.9707	0.4269	-0.0477	-0.1498	-0.1684	0.0294	1.0399	-1.5089	-0.0181	-0.171	-0.0495	-1.5375	-0.4015	-1.9055	-0.9755	0.986	-0.4216	1.0384	1.8196	0.5678	-1.0886	-0.2107	-1.3116	-0.0358	-0.6077	-0.9426	0.1982	-0.1932	0.4987	1.2212	-0.6823	-0.635	2.2771
203857_s_at	PDIA5	-0.094	0.5338	1.338	-1.1413	0.9834	0.5044	1.6165	-1.2422	3.4036	-0.2225	-0.2422	1.2482	-0.4828	1.4354	5.7112	1.2069	-0.0968	0.3207	0.8012	-0.8137	0.3944	-0.5136	1.0732	0.6633	-0.3621	0.6119	1.2203	0.3234	-0.0592	1.048	0.2975	0.2343	0.4318	-0.7346	-0.2624	0.2177	0.4477	0.895	0.2952	-0.1268	1.4104	-0.9752	-0.2613	-0.2748	-0.1236	-0.014	1.4895	1.2291
203884_s_at	RAB11FIP2	5.9271	-0.1513	0.1039	-2.3696	-0.5822	2.0679	0.3983	1.713	-1.2042	0.8805	0.5803	0.3321	0.6414	-0.7418	-0.111	0.515	-0.2757	-0.3447	4.6157	2.6998	-0.3027	0.1626	0.4197	0.8567	-0.3567	-0.0436	-0.6831	-1.4095	4.8451	0.2253	-0.38	0.8795	-0.1968	-0.1371	-0.1686	-0.3806	-0.6125	1.0906	0.4134	-0.0368	-0.3158	1.9582	0.1772	0.125	5.0344	0.7435	-0.417	1.908
203885_at	RAB21	0.139	0.3654	-1.1164	-0.4472	0.244	0.2228	-1.5266	-1.0556	-1.252	0.7062	-0.1383	-0.5626	0.7574	-0.2996	-0.8857	-1.1866	0.5249	0.2201	-0.8204	0.6849	-0.648	0.7911	-1.0991	0.7543	0.2346	1.7184	-2.6653	-0.292	-0.5447	-0.075	0.7978	0.1736	1.0785	-0.1642	-1.0973	-0.4518	1.2719	-1.5509	-0.0273	0.4256	-0.3658	-2.5763	-0.1686	0.8183	0.7375	-0.3334	-1.8059	1.3724
203897_at	LYRM1	0.6528	0.3548	1.6347	0.3508	0.5234	1.55	1.191	0.603	2.0395	-0.753	0.133	0.5015	-0.0396	0.7668	-0.907	-0.2934	-0.0943	-0.0188	0.3199	1.3329	0.5697	-0.2197	1.4518	0.4475	0.6102	1.083	2.0654	0.1469	1.7729	0.1622	-0.3036	0.2404	1.6413	1.8209	0.1047	0.1562	-0.8437	1.9909	0.7487	0.4523	1.0303	0.1235	0.4521	-0.9476	0.2223	-0.4239	0.695	0.9652
203911_at	RAP1GAP	-0.1748	0.9938	-0.4904	0.4329	-0.4711	-0.1377	1.2785	0.8483	5.8485	-0.4145	-0.8655	-0.83	0.4719	0.385	-0.1098	2.2916	-0.4092	0.8836	0.8043	1.597	0.0461	-0.1037	1.5501	-0.5456	-0.0961	-0.6286	3.2031	0.2969	3.6738	0.3947	0.8019	0.5091	-0.751	0.0325	-0.1781	1.2141	0.3844	1.1107	0.2733	1.4187	3.0728	0.4976	-0.1995	0.5547	2.9855	0.7205	2.3528	2.511
203919_at	TCEA2	-1.0448	-0.1036	-0.6125	-1.5588	0.0738	-1.0352	1.205	-2.2587	1.9878	0.8067	-2.9521	-0.2869	-0.373	-0.2185	0.2193	0.3735	-0.5415	-0.6055	-2.1596	-2.0009	-0.2403	-0.477	0.3179	-0.7428	-0.3288	0.6119	0.7875	-0.5828	0.8479	-1.7413	-0.4819	0.3274	-0.6492	0.2747	-0.6826	0.4138	0.1678	0.5926	-0.0067	0.5988	2.5998	-1.0191	-0.9421	-0.4675	-1.8586	-0.0505	-0.7313	-0.94
203931_s_at	MRPL12	-0.9331	-1.6088	1.1846	-0.5614	1.0164	-0.5991	-1.3027	-0.9397	0.7878	0.3833	0.2376	0.6111	-4.0685	0.5687	-0.1012	-3.8507	-0.5133	-2.1804	-2.9347	-5.4336	0.3285	-0.9813	-3.0384	0.2645	-1.0493	0.5828	0.4203	-0.0993	-3.2298	-1.4051	-0.2836	-2.2416	-1.1296	-1.0296	-0.6068	-0.0558	-1.9272	0.1491	-2.2425	-0.8536	-5.4669	-1.6483	0.5882	-1.3468	-3.331	0.7565	-2.033	-0.3188
203973_s_at	CEBPD	1.0947	-0.1115	-0.3252	3.4815	0.2477	0.7344	4.0407	0.0995	7.5479	2.1376	-1.1305	-0.9654	0.6534	-0.8	-0.03	2.4914	-0.7851	2.1213	3.1045	1.823	-0.3551	1.8592	1.4284	-0.4946	-0.6634	0.3963	1.9166	0.2711	5.2209	-0.5566	2.5862	1.3829	-0.7975	1.2183	-0.2692	0.4227	0.9521	2.6108	1.1055	0.9199	3.9744	-0.4997	-0.9191	1.3084	5.5919	0.029	3.8609	0.5171
204000_at	GNB5	-0.1578	-0.2092	0.1208	-0.563	0.9478	-1.0724	1.5291	-1.0251	5.6272	0.574	0.038	-0.2355	-0.52	0.4684	4.4944	0.9536	-0.2367	0.2208	1.005	-2.5622	-0.4937	-0.2236	2.1936	-0.2343	-0.0377	0.1773	2.5356	-0.5734	1.5348	0.2465	0.6068	0.2384	-0.0214	-0.5055	0.1222	0.4861	-0.7931	2.4303	0.0477	-1.7392	1.4171	-0.5533	0.0166	-0.2608	2.0664	1.316	1.3254	-0.7025
204042_at	WASF3	-0.5551	0.1405	0.1841	-0.0895	0.8893	-0.8701	-2.1742	-1.1646	-4.8376	0.3363	1.481	0.1724	-0.045	2.2776	1.6409	-0.3943	0.1094	-0.3169	-1.1561	-3.3511	-0.6766	0.3838	0.0908	0.6063	0.1013	-0.2313	-0.0825	0.5321	0.3938	1.2365	-0.2859	-0.5863	-0.4724	0.0359	-0.2958	-0.5046	1.0876	-2.3268	-0.3777	-0.9171	-1.0277	-1.327	0.2143	0.3211	2.9871	0.0013	-0.388	0.4056
204087_s_at	SLC5A6	-0.7602	0.131	-0.5648	0.137	0.5911	1.0658	1.6661	-0.1415	1.2853	0.4172	0.3182	0.863	-0.2696	-0.3862	1.4259	0.595	-0.2692	-0.9346	-1.0672	0.6396	-0.0496	-0.1845	0.6561	0.5281	-0.3551	0.6973	1.6495	-0.2705	0.048	0.5238	-0.1609	-0.0333	1.1219	0.3118	0.1663	-0.3556	-0.45	1.9801	1.271	-0.5846	0.8343	0.3912	0.3388	-0.0957	0.8272	0.6827	0.0945	-0.8835
204089_x_at	MAP3K4	0.0755	0.1016	0.3698	0.7389	0.5164	-0.0324	1.2225	-1.5691	4.2043	0.0238	1.0384	-0.2159	-1.0383	0.6938	-0.1541	1.5033	-0.6101	-0.9168	0.6431	-3.0098	0.94	0.0276	1.3734	0.2348	0.2224	0.8378	2.5396	0.6033	1.7886	-0.274	-0.5926	0.013	0.0366	0.6331	0.1157	-0.4901	-0.9492	2.9738	0.1653	-0.5153	1.3927	-0.1616	0.6073	-0.0148	1.7682	0.9961	-0.7091	-1.0032
204106_at	TESK1	-0.2263	0.1999	-0.8695	0.3548	-0.609	-0.5659	0.5701	-0.729	1.2455	1.3852	-0.8943	-0.7175	0.1284	-0.8128	-0.2533	0.7647	-0.1609	0.3077	1.5992	0.5578	-0.6605	0.3051	0.1895	-0.4809	-0.2107	-0.6837	0.2557	-0.2762	1.0895	-0.2558	0.6912	-0.0405	-0.5416	-0.0647	-0.4285	0.7229	1.078	1.5023	-0.2594	0.2236	2.1357	-0.7721	-1.576	0.7032	1.5133	0.2026	1.0006	-0.3012
204126_s_at	CDC45	-2.6664	-1.9953	-3.1214	1.0021	-2.1016	0.0013	-5.4911	-1.1377	-7.3049	-0.1152	-0.6517	-0.772	0.0807	-1.2063	-6.5737	-3.8493	0.4828	-3.0304	-3.9268	-2.453	-1.0741	-0.8312	-8.4259	0.0559	-0.6823	-1.1906	-3.1007	-5.9481	0.4058	-1.8861	0.5027	1.2779	-0.8522	1.3519	-0.4139	-2.9395	1.8054	-4.3073	-6.6295	0.2437	1.1116	-0.7232	-0.5407	-1.3208	-6.866	-3.1633	-5.1601	-2.8326
204143_s_at	ENOSF1	1.5267	-1.3581	-0.0696	-0.2903	0.1926	0.69	-0.9264	0.2096	1.4769	-0.0672	-0.7581	0.8078	-0.3529	0.7887	0.9068	2.0589	-0.4266	-0.1138	1.2628	-0.4503	-0.3948	-0.8807	-0.1517	-0.0758	0.1588	0.3504	1.1013	0.0161	-0.2387	1.7521	-0.1758	0.0766	-2.2908	-0.5666	-0.1733	-0.3531	0.3223	-0.0013	0.059	-0.0551	-1.0295	-0.6204	-0.0483	0.629	-0.6085	1.009	0.3533	1.5187
204252_at	CDK2	0.645	-0.6715	0.6334	0.4656	-0.0351	-0.3729	1.0113	-0.2417	1.4222	-0.3651	-0.0546	-0.6811	0.7314	0.0469	0.5035	-2.5824	-0.1679	-3.1658	0.3478	-2.5984	0.3208	0.1493	0.5149	-0.7647	0.6666	-4.1785	0.7174	-0.4846	1.4909	-1.2869	1.09	0.0459	-0.0149	0.6217	-0.6584	0.6001	0.3198	1.0351	0.5952	0.0231	0.934	1.3051	-0.2302	1.4806	-0.418	0.2627	2.2295	-1.018
204256_at	ELOVL6	-1.3279	-0.3744	-0.7361	1.0865	-0.0068	-0.9056	-1.6794	-2.3785	2.4355	0.2904	-0.7105	0.6101	1.3431	0.0589	0.0151	-1.8567	-1.0077	-1.6876	-0.8882	-4.5079	1.4688	0.0196	1.6196	0.3909	-0.3768	-0.8691	1.8699	-0.4295	-0.1871	-0.0335	0.5262	0.3599	-0.5592	0.2852	0.5939	1.8464	-0.18	2.1873	0.9361	0.5929	-2.2591	-1.1882	-0.5363	0.9475	-1.5132	0.7571	-1.7779	0.7433
204285_s_at	PMAIP1	-1.0527	0.4157	-0.8296	0.5567	-0.3689	7.6479	0.8618	5.2009	1.5472	-0.3743	-1.0839	-0.3225	0.0643	0.0612	-1.0274	0.1036	1.0895	0.851	0.0346	10	-1.0423	-0.0496	0.8313	-0.3695	-2.1402	-0.5146	1.5732	-0.6017	0.4054	0.7488	0.0287	0.0119	-1.0566	-0.0845	-0.3515	0.2789	0.7665	1.3218	0.92	1.4212	0.6964	5.0045	-0.5934	0.451	-0.3855	-0.3397	2.9804	-0.075
204313_s_at	CREB1	-0.1609	0.5712	-1.5002	-1.0546	-0.4197	0.9037	-1.2669	-0.6508	-0.3458	-0.0629	-1.0032	-0.2737	-0.1561	-0.7888	0.2516	-0.5913	-0.6625	0.3084	-0.2706	0.5953	-1.4881	-0.819	-0.6754	-0.4261	-0.5174	0.1104	-0.329	0.4292	-0.4842	-0.9759	-0.5681	-0.2957	0.6896	-0.7548	-0.2616	-0.1962	-0.0855	-1.0376	-0.7391	1.3734	2.3091	-0.1397	-0.9427	0.3321	2.8286	-1.0993	0.1581	-2.0085
204418_x_at	GSTM2	-0.2567	0.8254	-0.2087	0.5501	-1.1707	-0.2069	-0.112	0.0649	3.5444	-0.4413	-0.2033	-0.7383	0.6078	-0.8279	-0.6859	0.4236	-0.9026	0.0236	0.6561	-1.5227	0.0686	-0.5146	1.3233	-0.161	-0.6275	-0.0317	1.3492	0.1062	1.2518	-0.6504	-0.2795	-0.1639	0.264	-0.799	-0.4715	0.1057	0.2522	1.0365	0.7978	-0.3001	0.9927	-0.929	0.1534	0.0717	0.3648	0.4677	1.4345	0.3151
204458_at	PLA2G15	0.0022	-0.0273	1.3323	1.225	0.8392	0.2405	2.2561	4.4468	5.612	-0.0011	0.5078	0.3904	-0.4505	0.6676	1.0173	1.1615	-0.1766	0.6955	1.4192	1.7203	0.3576	-1.0547	1.6296	0.6852	-0.3569	0.8068	3.3441	0.0251	1.8925	1.0407	0.3946	0.006	0.0614	0.0734	0.4532	0.8783	-1.2769	3.1891	0.548	-0.7069	1.6745	1.8079	0.8453	1.1373	1.1361	0.6792	2.6733	0.9293
204484_at	PIK3C2B	0.0124	-0.4688	-5.4607	3.195	-0.5787	-0.293	-0.1913	0.3043	-0.9029	-0.4552	-0.6739	-0.3373	0.2559	-1.0182	-5.3896	-0.2861	-0.2827	0.693	-0.3111	0.0305	0.2298	0.425	-0.094	-0.7682	0.106	-0.5524	-0.8784	0.0807	0.5876	0.4083	0.0855	0.0837	-0.9516	1.4774	0.0859	-0.1974	0.3489	-0.46	0.7071	0.9567	-0.2155	0.5562	-0.657	0.7523	0.4432	-0.1681	-0.7224	-0.8505
204489_s_at	CD44	-3.3625	-0.2158	0.5628	-6.2466	-0.2878	-1.6893	-3.3143	-1.5635	-7.416	0.2824	1.3666	-0.2238	0.2332	-2.3639	1.9331	0.1826	0.9676	-0.0604	-8.6295	-0.859	-1.051	-0.8039	0.1116	0.7216	0.1595	-0.7298	1.2994	0.2586	-4.2744	0.61	0.7052	-0.2952	0.3373	0.5919	-0.0627	-0.115	0.1543	-4.1648	-3.3604	0.2265	-8.7279	0.1252	0.5751	-1.3673	-5.1772	0.8098	-3.8123	0.8105
204514_at	DPH2	-2.2456	-0.0458	-1.2705	-0.6709	0.5449	1.729	0.0622	2.3914	2.5207	0.0046	-0.2369	-0.9752	-0.5274	0.4306	0.1132	0.5465	0.0469	0.4187	1.1332	6.4089	-0.6776	-0.6874	0.4432	0.2086	-0.3165	-0.5886	1.2717	-0.4191	0.0951	-1.2808	-0.2613	0.2521	-1.2072	-1.2903	-1.3763	-0.8641	0.1564	0.3021	1.5312	-0.2842	1.6489	0.461	0.13	-0.5024	-4.1012	-0.2691	1.7064	0.7921
204517_at	PPIC	1.5714	0.6706	0.5539	-1.4359	0.3015	-0.8357	-2.37	-0.3524	-2.3791	0.0571	1.1071	0.0109	-0.2687	0.8936	1.8834	-1.812	0.2349	1.124	0.5428	-0.1801	0.6078	-0.3795	-1.2293	0.693	1.4922	1.7574	-0.4791	-0.3587	-0.3168	0.8266	-0.0012	-0.83	0.1857	0.0778	-0.2608	-0.7759	-0.7256	-2.896	-1.208	-0.6409	-0.5958	0.0837	0.1752	-0.0623	0.4868	-0.5757	-0.9774	2.3682
204542_at	ST6GALNAC2	-0.1287	0.1387	0.1147	2.7051	-0.841	-0.1314	2.4885	-0.1122	5.0005	0.8156	-0.6524	-0.0485	0.4935	-0.5835	1.3814	1.9523	0.2902	0.8337	0.2548	-1.1959	-0.2325	0.4504	2.2431	-0.4508	-0.4323	-0.2391	3.809	-0.0225	3.352	-0.1239	0.1066	1.8575	-0.3092	-0.639	-0.0989	0.8197	1.0148	0.7907	2.3289	1.1597	2.0549	-0.6259	-0.5884	0.1973	1.2921	1.1148	2.7341	0.3818
204549_at	IKBKE	0.7935	1.5064	1.0629	0.2763	0.0902	-0.7132	3.6827	2.1392	9.0088	0.3646	-0.6361	-0.3423	0.1281	-0.2376	5.667	3.9307	0.9291	3.0649	3.828	6.9163	-0.2341	-0.1788	1.4342	0.429	-0.3784	0.1742	2.873	-0.075	2.6321	0.5066	3.0788	0.2456	-1.0297	0.0372	0.0799	0.47	0.1405	3.4939	5.2064	0.2944	5.7554	-0.3142	-0.1187	1.6619	4.0445	1.3307	4.7926	1.7372
204587_at	SLC25A14	1.9966	-0.3286	0.625	0.5563	0.5406	1.1816	5.363	2.2306	7.3246	-0.2062	0.2855	0.118	-0.1682	1.9436	1.2255	2.0885	-0.3119	2.5224	2.9506	3.73	-0.1691	-0.6555	6.5386	0.5039	-0.3338	0.4114	2.2228	0.7025	1.8311	0.4819	-0.5315	1.5684	-0.1705	-1.1956	0.2185	0.1464	1.2183	3.365	2.448	-0.3224	4.3662	2.1895	0.9484	0.3316	5.8494	0.3072	4.7532	2.2038
204605_at	CGRRF1	2.3507	-0.8642	0.4221	-3.536	0.3252	2.3139	0.3139	4.4907	-3.3154	-0.0887	0.3824	0.7302	0.3545	0.6843	-0.0638	3.2076	0.1068	-0.9674	0.5193	3.7003	0.641	-0.5391	-1.5178	0.1328	-0.0592	0.1922	-3.5284	0.1961	-0.6529	3.1285	-0.6155	-0.5524	-0.1857	0.0251	0.025	-0.2584	-0.1165	-0.0485	-1.4904	1.0863	3.622	1.5849	-0.0667	-1.0743	3.337	-0.0668	-0.3047	0.9411
204610_s_at	CCDC85B	0.9757	0.0214	0.3207	-0.1164	0.7292	-1.1199	1.6349	-0.0936	2.2889	1.1679	0.5635	0.9814	-0.3418	0.5471	0.5662	1.0498	-0.6806	0.8747	0.0567	1.1332	0.6567	-0.9005	0.7305	-0.3399	-0.6498	0.7918	0.9959	0.5809	-0.5254	0.9948	0.5014	1.0103	-0.9372	0.0726	-0.4204	0.8685	-0.9532	0.3687	0.5364	-0.8886	0.537	-1.3657	0.647	0.4476	0.1838	-0.1504	0.7449	0.1953
204617_s_at	ACD	0.4564	0.1624	-0.6292	-0.14	-0.5199	0.6199	0.5913	0.2415	-0.0653	-0.7954	-0.0705	0.2752	0.4863	-0.9023	-1.7532	0.5045	0.3949	0.53	0.2568	0.6189	0.2179	0.1168	1.0181	-0.866	-0.0755	-0.0298	0.1959	-0.4375	0.8228	-0.9801	0.6801	-3.243	-0.3688	0.1277	-0.2499	-2.9158	1.8111	-0.264	-6.5736	0.9921	-8.6381	0.0399	0.0381	-2.0957	-4.8414	-1.1533	0.7428	-3.2796
204656_at	SHB	0.5215	0.2444	-0.4496	0.23	-0.8567	-0.2656	-0.309	-1.9246	-1.9598	0.0697	-1.7576	-0.618	-0.234	-0.6318	-0.2072	-0.6096	0.105	-0.5163	1.0471	0.1347	-0.6004	-0.0334	1.2108	-0.5224	0.0352	-0.381	-2.4376	-0.1752	-1.3547	-1.2872	0.6172	-0.1571	0.2234	-0.3903	0.5907	-0.2022	1.4305	-1.6574	0.1775	0.5688	0.0066	-0.7132	-1.5642	-0.0323	3.0451	-0.9085	-0.8068	-1.6524
204662_at	CCP110	-0.9471	-0.9254	-0.499	-0.4534	0.8352	0.5733	-4.4112	0.716	-6.873	0.1207	1.0718	0.7873	0.4564	0.1888	-0.8366	-0.7432	-0.7221	0.2005	-2.2552	2.1039	0.1122	-0.4442	-1.7177	0.2741	-0.4024	0.0273	-0.4434	-0.3735	-0.891	1.2434	0.3771	-0.1686	0.7781	-0.4035	0.0354	-0.7332	-0.2364	-1.3647	-0.2291	0.0806	-2.0947	1.2056	0.5213	0.5589	-0.0429	-0.6646	-3.8166	-0.937
204679_at	KCNK1	1.4157	0.2896	-0.8306	4.1096	-0.1633	-1.6563	4.6835	0.9402	7.486	-0.0597	-0.4196	0.739	1.0055	1.5314	-1.263	3.3055	-0.3436	0.8154	1.5635	0.4904	0.3684	0.5268	4.5284	-0.2388	-0.3098	-0.9895	1.2226	-0.085	1.4372	4.3194	1.069	-0.9038	-0.5671	1.1627	0.07	0.2545	-0.2777	2.6611	1.8095	-0.6425	3.5601	0.3708	0.5171	1.6114	3.8248	0.7881	3.9214	2.8228
204711_at	KIAA0753	1.5696	0.7504	3.0146	1.409	-0.7323	0.6028	3.285	0.7375	-1.482	-0.7344	-1.3834	-0.5264	-0.1075	0.065	-0.0138	3.0757	0.7285	2.51	0.1336	4.6162	0.9415	0.0293	1.166	-0.7849	0.244	2.758	-1.39	0.1147	3.9592	-0.0204	0.5159	1.6998	-0.0607	0.817	1.0874	-0.0313	1.5987	2.4244	2.7005	1.1999	4.5252	1.2474	-1.2049	1.1212	1.4656	0.7539	4.544	0.3631
204729_s_at	STX1A	0.3046	0.2249	0.7553	-0.338	2.2185	3.0569	1.0058	-0.026	1.4216	-0.087	0.1891	-0.1665	-1.1009	2.1978	0.7754	1.1218	0.1077	0.0223	0.46	-0.4472	0.6242	-0.5053	0.0712	1.9425	0.3727	2.1613	0.9666	0.125	-0.8108	1.1829	0.0209	-0.8652	-0.4292	-0.1563	-0.0673	0.1066	0.1874	0.6326	-0.6052	-1.0629	0.7764	0.8008	-0.0315	-0.3167	0.4608	0.692	0.2833	-0.3408
204756_at	MAP2K5	1.3176	-0.0845	0.9833	4.471	0.2641	0.0275	4.1258	-2.3448	7.8186	0.7354	-0.3724	0.1225	-0.3525	1.3165	2.5136	1.2689	0.3193	1.8639	3.078	-1.6506	0.8339	-0.6389	3.7509	1.0425	0.3088	-0.689	1.5777	0.045	-0.5072	-0.6215	-1.001	0.0386	-0.1332	0.4611	-0.973	0.4073	-0.7059	2.5853	2.1535	0.721	4.703	-0.9569	-0.4604	0.7082	5.2401	0.4265	4.7294	1.7643
204757_s_at	C2CD2L	-0.1617	-0.1712	-0.0132	0.9044	-1.1308	0.5145	3.3622	-0.2086	7.5552	1.0003	-0.3679	1.0404	1.8074	1.3206	-2.4269	1.639	0.2981	0.7311	1.9257	-1.9044	0.1698	-1.1636	2.0533	0.2944	0.163	-0.1088	3.1738	-0.1725	0.106	1.2509	-0.4496	-0.0222	0.3727	-0.6308	0.0394	0.8076	-0.7311	4.0261	1.0864	-0.7724	1.9689	-0.0077	0.8905	0.4886	3.6445	1.3202	2.622	3.3638
204761_at	USP6NL	1.2368	0.238	0.2702	1.2433	-0.0923	1.2278	0.4684	-3.3388	-0.2951	-0.624	0.5084	1.1878	0.7329	-0.6263	0.7049	0.5738	0.1778	1.5992	0.027	-2.616	-0.1871	0.3726	1.893	0.5331	0.2063	3.7201	2.5983	-0.2693	3.4169	-0.1204	-1.1009	-0.3383	0.175	0.7087	0.2264	-0.1502	-1.7978	3.0198	1.8935	0.4658	1.7574	-0.3568	2.9842	0.8399	5.0795	0.5056	2.9371	1.9869
204781_s_at	FAS	1.7462	0.335	0.9418	1.5401	-0.0187	-0.7954	4.0707	9.1099	7.4887	-0.0486	0.7144	0.1739	-0.7095	1.9076	0.6395	2.5757	0.2669	1.5163	0.6793	10	-0.1341	0.3659	3.5919	0.7915	-0.3187	-0.5404	2.4562	-0.9265	4.631	0.6719	-0.08	-0.0012	0.0702	0.0961	0.4661	0.3064	0.1956	3.1929	2.2721	0.0247	5.6428	9.3788	0.0819	0.2992	3.9998	0.3178	4.8493	-0.2689
204788_s_at	PPOX	0.329	-0.355	-0.4911	-0.9953	-0.4685	0.3228	1.2702	0.2377	-2.7311	0.488	-0.6882	-0.6293	0.4308	-0.5156	1.4332	-1.9983	0.5721	1.7309	-0.7885	0.6887	-0.2428	0.0617	1.3525	-0.2276	-0.0887	-1.1365	-2.1596	0.6332	0.3471	0.9979	0.2707	-0.1011	-0.0345	0.178	-0.3963	-0.2471	0.9808	-2.184	-1.2382	0.411	-0.3619	-2.3264	-1.0246	-0.0455	1.6605	0.3941	0.844	-0.0075
204808_s_at	TMEM5	-0.7477	0.3871	0.098	-0.9629	-0.3488	0.2662	-3.1052	1.3813	-3.6593	0.4905	0.1672	0.6535	0.4321	1.2768	0.9228	-1.9468	-1.2292	-0.468	-1.102	0.6076	1.6865	0.3662	-1.5525	1.4677	0.0519	-2.6553	-0.3717	0.728	-1.6959	0.7188	0.7094	-0.1842	0.599	-0.1022	-0.596	0.0996	-1.2189	-3.0289	-1.0691	0.335	-1.0413	-2.2272	5.00E-04	-0.9783	-0.9238	-0.7307	0.1812	-0.2443
204809_at	CLPX	-0.0348	-1.1755	-0.3139	-0.1384	0.2383	1.8706	-2.2763	-0.0645	-6.8337	0.6382	1.999	0.027	0.0685	0.0429	0.8773	-3.4108	0.4803	-1.1561	0.2459	2.0654	-0.5654	-1.0232	-2.213	-0.0206	0.3109	-0.609	-0.4629	0.5488	-1.9289	-0.489	-0.2271	-1.1813	0.2896	-0.2949	0.4848	-0.2899	-0.9297	-1.19	-0.5832	-0.4771	-0.62	1.4965	-0.3714	-1.4265	4.1232	0.4975	0.7885	-1.2365
204812_at	ZW10	-1.5498	-1.239	-0.1057	-2.7827	0.3819	0.4385	-0.6972	-0.5127	-4.2939	0.0942	0.659	0.3208	0.4602	-0.6594	0.2161	-2.2477	-1.8403	-0.158	-0.8975	1.437	-1.6412	0.6542	-0.4395	0.304	0.3448	-0.6639	-4.2569	0.5331	-3.0657	-1.2723	-0.6105	-0.0357	0.2472	0.5622	-0.9207	0.0198	0.0683	-0.6001	-0.4343	0.6416	-1.1791	4.1247	-0.7534	-1.8839	0.2941	-1.5758	1.7597	-0.352
204825_at	MELK	-0.7042	-0.0064	0.5784	3.2486	0.2045	1.304	-1.021	-2.2198	0.8141	0.3707	1.206	0.2757	0.5111	-0.4497	-1.3999	0.3857	-2.3097	0.316	-0.1754	-5.4432	-0.3342	0.0577	-1.2861	1.0095	0.8112	-0.8213	-3.9333	-0.2804	-1.3552	0.0791	-0.7093	-2.0416	0.0132	-0.0939	0.3689	0.8037	-0.8135	0.0515	-1.3225	-0.2853	-3.9794	-0.2287	-0.0058	-0.0852	0.8079	0.6273	-0.6529	1.2779
204826_at	CCNF	0.5226	-0.2725	0.1106	-0.0626	-1.3324	-2.8722	-3.3106	-3.87	-4.9168	0.0926	0.4226	0.6331	-0.5647	-1.0453	1.8107	-2.0813	-1.9364	-1.0567	-1.1333	-4.9501	0.0372	1.2798	-1.419	0.0365	0.4414	0.4212	-4.7441	-0.4417	-1.8073	-1.2924	-3.2029	-0.27	-0.3598	-0.7864	0.3263	-0.5991	-1.8937	-2.629	-0.5377	-0.409	-0.9278	-4.7723	0.877	-0.3213	0.8443	-0.6807	-0.7548	1.7519
204828_at	RAD9A	-0.3658	-0.0958	0.4373	0.7383	0.9348	-0.4489	1.2483	1.3562	3.5679	-0.2934	1.3743	0.2239	-0.3215	0.8215	-0.3761	0.7693	-0.6055	0.2189	0.4828	-1.3612	0.5198	-0.4702	1.0879	0.5997	-0.2823	-0.0384	2.0416	0.3562	1.3815	2.8255	-0.3266	0.1297	0.3696	0.3415	-0.1588	0.0301	-1.0134	1.546	0.1112	-0.6061	0.6882	0.3988	0.8252	0.1988	0.19	0.3286	2.0243	1.6542
204849_at	TCFL5	-0.2064	0.8416	-0.0227	-0.7451	0.6577	0.4504	-0.412	-0.5908	-0.3122	0.2525	1.2404	-0.417	0.8355	-0.498	-0.4204	1.1423	0.9092	0.3992	-0.5854	0.7307	0.1948	0.1758	1.7032	0.8447	1.7334	0.5002	0.5167	0.941	1.7342	0.3274	0.8648	0.1582	0.721	0.0403	0.5842	0.3905	0.7508	-0.01	-0.2939	0.7487	-1.1157	-0.1832	-0.4206	-0.0975	0.5409	-0.3231	0.0818	1.7373
204937_s_at	ZNF274	-0.7228	-0.0359	0.8779	1.224	0.4051	3.8788	0.468	-0.3532	2.9063	1.0237	-0.2339	-0.0506	0.3895	1.8242	0.2283	0.7864	-0.0401	0.4337	1.5731	3.6725	0.5259	3.2109	0.705	-0.0154	2.2469	-0.1658	1.4114	-0.0317	0.4552	0.0406	0.2952	0.2463	0.6273	-0.5208	-0.8323	0.5392	-0.6861	2.6471	0.4689	0.7748	1.3413	3.1889	-0.7503	0.9039	1.043	0.4327	0.8008	0.2053
204949_at	ICAM3	0.4923	0.8201	0.3258	0.5395	0.6765	0.1145	1.8008	0.0772	2.678	-0.6003	0.1859	0.3309	-0.8711	2.2174	-0.5722	-0.0794	-0.7145	-0.1925	0.7133	-0.5017	0.5327	0.0445	1.625	0.4801	-0.3098	3.3323	2.6914	0.5087	1.5053	0.0613	-0.8116	-0.1573	0.5293	-0.3579	1.9629	-0.083	-1.4263	2.2908	0.4927	0.0408	1.3772	0.9414	0.6338	-0.0786	-2.5401	0.222	2.2295	0.5686
204977_at	DDX10	0.1732	0.1344	1.8935	1.8488	0.0453	1.0771	-2.6497	-2.0939	-3.0518	-0.0766	2.0638	0.4482	0.2065	-0.0088	-0.9868	-1.8313	0.3797	0.123	-0.4827	-0.8577	0.5536	-0.1758	-0.2532	0.7933	0.9736	0.9058	-2.9412	3.2861	-0.6347	0.9508	-0.6316	-0.3336	-0.2571	0.1478	-0.753	-1.2863	1.5236	-2.5012	0.0582	-0.5347	-1.2447	0.9157	0.4966	1.4903	2.3656	-1.1204	0.4267	-0.6679
204985_s_at	TRAPPC6A	-0.0823	-0.417	-0.0342	-0.2119	-0.7101	-0.1977	0.6773	-0.8432	4.447	-0.3555	-1.216	-0.319	0.3547	-0.7016	1.1636	0.3316	0.0971	0.1408	0.8875	0.8065	-0.5574	0.2782	0.493	-1.1838	0.0582	0.2143	1.2423	-0.9325	1.8013	-0.2271	0.9624	0.3105	0.1107	-0.4555	-0.6813	0.334	0.9498	0.9762	0.0152	0.9778	1.2728	-0.5833	-1.4329	0.1542	-0.9525	-0.1084	0.5069	-0.9527
205036_at	LSM6	-1.0551	0.1839	-0.5228	0.0881	0.3466	-0.4509	0.787	-0.0091	1.1697	-0.3897	0.4627	1.1614	-0.1534	0.193	-3.895	0.4833	0.0337	0.0773	0.1705	-0.0045	0.2037	0.1888	0.6958	1.1726	-1.0191	-0.1124	1.4086	-0.4087	0.9222	0.1481	-0.4801	0.2657	-0.6428	0.324	-0.4944	-0.7173	-1.2456	0.9601	-0.4422	0.3974	0.8073	-0.1909	0.7075	-0.2589	-2.2033	0.2347	1.1611	0.2956
205046_at	CENPE	-0.2428	0.0557	0.0095	-0.1916	-0.7727	-0.9072	-1.5713	-0.8131	-1.6379	0.8243	0.489	1.0546	-0.0569	-0.0375	0.5767	-1.2038	0.4712	-0.2131	-0.8403	-0.4577	0.0823	0.312	-1.0992	0.775	-0.1735	0.0758	-0.2026	-0.1954	-1.2939	-1.303	-0.6987	-0.089	-0.1731	-0.0137	-0.1594	-0.1291	0.1588	-1.8381	-0.4446	-0.5382	-0.7148	0.0954	1.1655	-0.0755	-0.4144	0.1246	-1.0359	-1.7098
205051_s_at	KIT	0.1292	-0.128	0.6394	1.6226	-0.9484	-0.2166	1.7199	-0.9488	5.341	0.0272	-1.2544	-0.2529	-0.173	-0.777	0.7568	1.0431	0.2484	-0.5415	0.7341	-0.5256	-0.1795	0.2668	0.6062	-1.2367	-0.0463	-0.4456	0.2907	-0.4566	-0.1441	-0.5418	0.392	1.1889	0.651	-1.2892	-0.4235	-0.3916	3.8606	-0.8993	2.2213	1.2965	0.1492	-1.0478	-0.5523	-0.6786	3.0128	-0.7215	-0.9267	0.7125
205055_at	ITGAE	-1.7064	-3.21	0.0553	-0.1417	-0.4359	0.3013	1.9898	0.0737	1.5024	1.2652	-1.3201	0.0958	-0.2123	0.4051	1.4543	0.5086	-1.0524	-2.9928	0.5444	0.672	0.1294	0.2505	0.919	-0.1054	-3.0868	-1.4474	-4.396	-0.0358	-0.4146	0.26	-0.0203	0.1298	0.2596	-0.8758	-0.041	-0.1104	-0.2249	-3.3798	0.92	1.1621	2.3418	-0.2624	-1.4347	-0.1852	-4.156	-0.2215	0.9363	-3.1419
205085_at	ORC1	-0.6492	-0.6631	0.8635	-1.6995	-0.607	-0.3359	-2.8292	-0.0219	-3.924	0.0538	-0.9334	-0.6595	0.2536	-0.0941	0.3886	-0.3905	-0.1688	-0.4916	-1.2306	0.6452	-0.8731	0.6819	-1.8461	0.4453	0.1693	0.1545	-0.9728	-0.5931	-2.1214	-0.2591	0.4045	0.101	0.6014	0.1469	-0.6682	-0.6505	0.4958	-3.7458	-0.3239	-0.1659	-0.7047	-0.9584	-1.2798	0.6811	2.0521	-0.4554	-1.6633	0.1524
205088_at	MAMLD1	-0.0745	0.214	0.3433	0.7776	-0.2812	-0.6656	3.7015	-1.0571	5.2568	0.2074	-0.4252	0.2908	0.2182	-0.0743	1.2922	2.9435	0.5815	-0.5376	3.2423	2.6507	-0.4146	-0.986	1.9672	0.5772	-0.1029	-0.2817	3.0948	-0.9987	3.1889	-0.5463	-0.757	0.2954	0.4083	-0.2174	0.0147	0.0299	-0.2206	2.6998	0.6123	1.3511	1.3184	-0.7508	0.128	1.1186	2.6361	0.3525	1.7551	4.1313
205120_s_at	SGCB	1.6999	0.7126	2.632	-0.4693	0.3323	0.5277	-1.6127	1.0626	-4.0119	0.1818	0.4082	0.456	0.9341	1.9715	2.6334	1.8591	0.928	-0.5367	0.1301	1.3621	0.3837	0.1683	1.5708	0.4949	-0.4851	0.7577	-0.0261	-0.0736	-1.8354	0.6788	-0.3299	-0.6027	0.3804	0.1909	0.3085	-0.4245	-0.6768	-1.5139	1.2295	-0.5145	-1.226	0.0013	0.4399	-0.2135	0.9313	0.3518	0.1342	-0.6637
205130_at	MOK	-1.3022	-3.0691	-2.2128	-1.6532	0.8242	1.1285	0.3785	-0.7156	1.3142	-1.4142	-0.0596	-0.6138	0.0658	-0.2777	-1.4417	-1.4718	0.1389	-2.8696	-5.0242	-6.007	-1.0736	-0.2199	-3.0252	0.9163	0.232	-0.2838	-5.0076	-0.8761	-2.3024	-0.2745	-0.1357	-2.8361	0.7374	0.7076	-0.0352	-0.0594	-0.4868	1.4969	-1.8011	-0.77	-8.6845	0.9289	0.942	-0.6954	-4.1329	0.6574	-0.9461	-1.676
205161_s_at	PEX11A	1.4881	1.5162	-0.3348	1.8966	-0.4029	-0.4666	4.4254	-0.4761	7.8703	0.0682	-0.4845	0.1542	-0.0809	0.6692	0.0983	3.3907	0.0453	2.2839	0.5018	-0.5635	-0.2684	-0.8377	6.793	-0.1561	-0.3143	-0.2234	3.7155	-0.3232	6.9968	0.7897	0.3522	1.6043	-0.2142	-0.2957	0.0734	0.3667	0.8656	3.4151	1.6762	0.4362	6.0833	0.1725	0.128	1.686	3.7396	0.618	5.9233	1.6133
205172_x_at	CLTB	-2.3565	-0.505	0.4088	-3.0967	0.4549	0.5636	-6.4767	-0.4679	0.5441	-1.5543	-0.2549	0.3494	-0.42	-0.0889	0.2489	-2.1215	-0.784	-2.7074	-8.7221	-1.4797	0.1642	-0.7223	0.9245	0.0861	-0.042	-0.5407	-1.4382	-0.8843	-3.6119	0.2685	-0.6871	0.911	-0.0897	-0.7234	-0.8713	-0.4634	0.4415	1.0679	-2.7175	-0.8387	-0.3843	0.5065	0.6241	-1.6696	-0.0569	0.467	-2.6398	-0.0658
205173_x_at	CD58	1.1296	0.6771	0.1729	-2.6764	0.1227	-1.3282	-3.6516	-0.3748	-7.4895	0.2367	0.8302	-0.3158	0.1051	1.014	1.5261	-2.2757	-1.9531	-1.7596	-1.9126	-1.3005	0.317	0.0024	-4.0814	0.9537	0.7525	0.4019	-3.9812	-0.8029	-2.1691	0.5637	0.1527	-0.7631	0.1357	-0.1588	-0.3608	-2.0608	-0.2811	-4.2567	-1.1097	-1.0129	-3.996	1.2814	-0.5792	-0.3017	-1.4656	-3.303	-0.5378	-1.202
205190_at	PLS1	2.3269	-1.0081	-0.1775	1.3727	0.2405	-0.5637	1.9424	-1.7003	-0.9585	-0.2574	0.3207	0.3471	0.2964	1.6229	1.9375	4.0865	-0.7684	1.7001	4.014	-3.0241	0.3241	0.1161	2.2626	0.249	0.1696	-0.4618	2.4427	-0.4403	1.0945	-0.0606	-0.5989	-0.5982	0.689	0.1882	0.009	-0.126	-0.7481	2.6599	1.0253	-0.3697	4.6052	-0.5287	0.4163	-0.3411	2.3585	0.9259	3.3674	-0.4932
205202_at	PCMT1	0.5379	0.4774	-0.5641	1.6033	0.3531	-0.2541	-0.0633	-1.0145	-0.137	1.2824	0.567	0.9564	0.1566	0.2158	-0.0387	0.1777	-0.236	-0.4598	0.2668	-2.8162	0.8146	0.4061	0.3515	0.9784	-0.4774	-2.3007	1.4619	0.4355	1.7535	-0.5419	-1.5506	-0.6554	0.5395	-0.227	0.5388	0.1191	-0.9243	0.9269	-0.3231	0.1815	0.8986	-0.46	0.5466	-0.8569	-3.441	-1.5498	0.7758	-0.9297
205205_at	RELB	1.2873	1.0324	1.1906	1.3702	-0.0536	2.152	3.3091	8.6271	7.5381	-0.2779	0.1825	0.5561	-0.2794	0.6038	1.1988	0.8196	1.1568	1.2165	4.2565	10	-0.7204	-0.4091	1.515	-0.6107	-0.1883	-0.8238	2.1063	-0.4179	1.7501	-1.0873	0.5507	1.3017	-0.8203	-0.3733	1.3716	0.6899	-0.0977	2.8414	0.707	0.0753	4.5203	4.4859	0.082	2.3834	4.3879	0.7066	3.5775	1.5128
205376_at	INPP4B	1.1801	-0.7469	0.1926	-4.3034	0.8642	1.6761	-1.2975	-3.8235	-2.8062	0.3685	-0.0817	0.5748	-0.0022	1.0026	0.9004	-2.546	-1.2722	-0.7982	0.1647	-3.4429	0.348	-0.1712	-0.7376	0.9839	-0.0397	-0.9553	0.9272	-0.8869	0.2628	-0.513	0.6479	-0.7608	0.1241	1.1484	0.7589	-0.2611	-1.2195	-1.9142	-0.3265	-0.7657	-0.7802	0.4614	0.5577	-0.4077	2.3351	-0.4155	-1.9807	1.4085
205379_at	CBR3	-0.2145	0.7052	-0.0729	1.129	0.8588	-0.8609	-0.3227	0.7004	-2.1743	0.6257	0.7023	0.1551	0.0361	-0.5815	-0.293	-0.4994	0.3256	0.9279	-1.7988	-1.9591	-0.2007	0.3736	-1.7593	0.4239	-1.1312	-0.7403	-0.7628	1.1815	-0.7965	0.281	-0.3266	-0.2285	-2.6829	-0.7336	-0.4348	-0.6441	-0.9224	-0.7159	-0.4412	-0.9024	-1.4638	-1.1948	-0.9517	0.4177	-0.7172	0.4403	-1.5146	-0.6305
205398_s_at	SMAD3	1.3134	-0.712	0.32	-2.4116	0.0477	1.0345	2.0535	0.962	-2.4052	-0.71	0.5078	1.5401	-0.8289	0.6323	-0.0361	-1.0463	0.2953	-0.2543	2.9586	7.8551	-0.306	0.037	1.0791	0.8286	0.6096	-0.0367	-4.5519	0.293	-0.8711	-0.1832	-0.8052	-0.2163	0.2266	0.2713	-0.7054	-0.8518	-1.5199	-0.0268	-0.0657	-0.8136	4.7203	0.9358	0.9682	-0.0296	0.7155	-0.7703	-0.4425	-0.2025
205450_at	PHKA1	-0.3105	-1.2023	0.4052	0.1687	-0.5129	-0.2789	-1.2705	-0.4606	-2.197	0.1542	-0.3081	-0.2547	0.4206	0.0757	0.2936	-2.2991	-0.1538	-0.4418	-1.6778	-1.3649	-0.0692	0.242	-0.548	0.5263	0.3048	-0.1793	-2.6143	0.4599	1.4928	-0.0737	-0.6456	0.1055	-0.6589	0.7322	-0.1228	-0.657	0.4706	-1.7259	0.0515	0.472	0.3021	0.2718	0.4152	1.4803	6.021	1.2812	1.6951	-0.3383
205451_at	FOXO4	0.0977	0.8015	0.075	1.6188	0.1179	-0.9312	2.8558	1.3996	4.3821	-0.1357	0.7044	0.1643	0.3135	0.4113	-0.6055	2.405	-0.283	-0.1165	0.893	-0.2477	1.5088	-0.4124	1.546	0.9099	0.0961	0.0233	2.5858	-0.5552	1.7964	1.8914	-0.1391	0.4511	0.2378	-0.4699	1.0172	0.8267	-1.3623	1.8045	0.9272	-0.4479	-2.9106	0.6976	-0.2039	1.0827	1.5884	1.0073	-1.4256	0.1499
205452_at	PIGB	-0.3333	-0.2952	0.7423	-0.1459	-0.6675	-1.1461	-0.2898	-0.8309	-4.2221	1.0436	-0.2161	-0.4027	0.417	0.3679	0.8651	-1.4216	0.0265	-0.3	-0.659	-0.5926	1.1561	0.029	-0.9675	0.3406	-0.253	0.5606	-3.4253	-0.6603	-1.4702	-0.2596	-1.1249	-0.5589	-0.0379	-0.543	0.0783	-0.6106	-0.3984	-1.9124	-1.1702	-0.2781	0.0779	-1.0074	-0.5495	-0.2323	3.0538	0.3775	-2.1632	-0.2335
205562_at	RPP38	2.2996	-0.8482	1.3829	0.2401	0.6475	3.14	2.3857	0.2343	-0.0325	0.4318	0.8932	-0.2655	-0.4744	0.4657	0.2	-2.0165	0.5112	1.6094	2.0104	-1.1574	0.2477	-0.1436	3.1243	0.4565	-0.1193	-0.5275	-2.9358	0.5218	3.2101	0.6002	-0.4571	-0.1671	-0.2627	0.4145	-0.2654	0.0106	-0.9228	-0.002	0.3629	-1.1347	4.974	0.094	0.5601	-0.3509	4.6091	0.0072	2.5108	1.695
205573_s_at	SNX7	-0.176	0.1629	-0.1807	-0.1421	-0.7351	0.089	-0.4752	-2.1218	-7.1254	-0.3346	-3.8498	-1.2498	0.1125	-2.3236	0.2725	1.1821	0.4364	0.261	-0.2167	0.5389	-0.4421	0.6631	-1.6001	-2.3828	0.1716	-0.6096	-0.9383	0.0967	-2.1742	-1.4759	-0.4994	-0.6255	-0.346	-0.5305	-0.7122	0.0753	0.9213	-0.0048	0.184	0.5399	-0.5288	-1.462	-1.7417	-0.3677	0.9077	-1.2503	-0.4737	-0.0103
205607_s_at	SCYL3	0.764	-0.2749	-0.2583	0.6201	0.5667	2.1462	-0.2517	0.3409	-1.3236	-0.1344	0.2259	0.9799	-0.182	1.1821	0.0776	-0.518	0.2055	0.0837	0.1771	1.608	0.7918	0.3265	-0.6655	0.626	0.0235	0.451	0.4966	0.0865	-0.3839	0.8345	0.2644	0.1924	-0.248	0.9389	0.3653	-0.0935	-0.3523	-1.2188	-0.4722	0.8394	-0.9374	1.2167	0.1364	0.3445	0.7836	-0.6078	-1.0586	-0.6287
205633_s_at	ALAS1	-1.9908	0.0376	-0.0601	-1.215	-0.1312	-0.3586	-5.0539	0.1629	1.1585	-0.0321	-0.8297	-2.00E-04	-0.2415	0.089	0.7913	1.3327	1.0945	-1.8442	-3.5685	5.1275	-0.1753	-0.2915	-2.8581	-0.5986	-0.9695	-1.096	1.1773	0.125	-3.6407	-0.6891	0.6073	0.0509	-0.2686	1.0184	0.3049	0.452	0.8007	0.6144	0.2317	1.3967	-5.6284	-0.451	-1.117	1.3292	-3.1491	-0.1827	-4.2057	-0.2017
205691_at	SYNGR3	-0.1803	-0.6917	0.0424	0.7913	1.6111	-0.0996	0.4115	-1.0502	0.9462	-0.0883	1.0785	0.3057	0.1281	-0.3093	5.8727	0.5104	-0.8152	0.0521	-0.4121	-0.6729	0.7267	-0.194	0.6269	0.9539	-0.0886	1.1635	0.9253	-0.4146	0.8564	-0.3155	3.4295	0.1331	0.7804	0.0216	0.065	-0.4783	0.0896	-0.6131	-0.0116	0.9844	-1.522	-2.6879	-0.4573	0.6198	2.6578	-0.1061	1.425	-0.0556
205750_at	BPHL	1.0201	0.8117	0.3897	-1.5472	-0.189	-0.4844	0.1666	-0.66	-1.4942	0.3745	-0.3845	-0.5235	0.4175	-1.3829	0.0619	-1.6873	0.3013	0.2694	-0.4295	-1.566	-0.5166	-0.6143	0.5986	-0.2192	0.3889	-2.656	0.5073	1.8431	0.7299	0.1603	0.5073	1.758	1.6448	-0.1737	0.4235	-0.7189	0.1335	-1.4143	0.9061	0.5456	2.4147	-1.613	0.3228	1.2104	0.7424	-0.2477	-1.7774	0.1909
205811_at	POLG2	-1.0705	-0.6951	-0.2543	0.1692	-1.1277	0.9356	-1.0748	-0.711	0.8655	-0.9336	0.6772	0.2245	-1.8867	-0.98	-0.1185	-0.8664	0.1944	0.028	-0.5038	-1.6193	-1.2473	0.1597	0.612	1.0892	-0.1874	0.0783	-2.4207	0.1549	1.2964	0.95	0.0075	-0.0051	0.22	0.4819	-0.7467	0.0869	-1.008	1.7073	-0.3456	-1.6265	-0.2942	-0.5524	-0.0489	0.8166	-1.4165	0.9988	-0.8633	-1.5598
205895_s_at	NOLC1	-0.4713	-0.4462	-0.0855	-0.9818	0.3055	1.4474	-0.1367	0.6178	-7.4138	-1.2829	0.2333	1.1649	-2.4288	0.4554	-1.5559	0.577	0.1544	-0.6045	-3.4794	0.1387	-0.7672	-0.1356	-5.8185	0.0959	-0.6411	-0.4758	1.5271	0.762	-3.0881	-0.7719	0.0618	-2.8653	-1.7199	0.2206	-1.0089	-0.2895	-0.7588	1.6688	-0.1832	0.0696	-7.2609	0.8187	1.1197	-0.8183	-3.9009	0.6878	-5.1071	0.0891
205909_at	POLE2	-0.4803	0.1118	-0.0844	-1.61	0.7137	-0.9491	-2.8484	0.8583	-2.9008	0.3511	0.7436	0.6591	1.0634	0.6584	4.1504	-1.3286	-0.3315	-0.4709	-1.6043	0.7341	0.1826	1.614	-0.4606	0.6889	0.3593	-0.1782	-4.0335	-0.739	-1.095	2.9075	-0.0069	0.0698	-0.353	-0.1968	-0.2413	-0.6877	-0.7399	-2.7916	0.3698	0.5046	-0.6586	1.2975	-0.2958	-0.9655	1.0028	-0.8121	-1.1389	0.4357
205963_s_at	DNAJA3	-0.9252	-0.0347	-0.8797	-0.1305	0.1112	-0.2133	0.4246	-0.5521	-7.7533	0.6708	-1.4771	-0.664	-0.2781	-0.5635	-0.028	0.1435	0.1125	-0.0928	1.8147	0.328	-2.2489	0.7652	-0.5805	0.2004	-3.9157	-0.0998	0.1612	-2.0793	1.2206	-0.6837	0.7676	-2.6428	0.2639	-0.2898	-0.0543	-0.4976	0.5414	0.24	-0.2454	-0.0118	0.5128	-0.0801	-0.6986	-0.6152	-3.7751	-0.8429	-1.0345	-0.6109
206015_s_at	FOXJ3	0.4662	0.1025	-0.0337	2.4015	0.1913	1.4734	-2.4603	-1.8135	-2.52	-0.3188	0.7157	0.5825	1.2795	0.4842	-1.1308	-2.0074	0.8591	-0.4151	0.032	-2.4037	0.5669	0.1319	-1.3262	0.6597	-0.1528	-0.1844	-1.5982	-0.0964	-3.1027	1.1985	-0.8722	-0.6146	0.3044	0.8891	0.73	-0.9561	-1.5166	-1.7488	-0.3975	-0.6837	-1.0741	0.8183	0.4597	-0.1724	1.9272	0.3696	0.2067	-0.5241
206050_s_at	RNH1	-0.017	-2.3555	0.2146	-3.9153	0.1284	-1.2317	1.0638	-0.592	-7.005	1.3208	0.6504	-2.8898	0.4658	-0.0179	0.8534	1.1798	-1.8821	-2.2615	-2.4495	-0.622	-0.2897	-1.0539	-2.856	0.5375	0.6225	-0.954	-5.1912	0.354	1.085	-0.3672	-0.2717	0.362	-0.175	-0.5033	-0.8379	0.3601	-0.8704	-5.3317	-4.4997	-1.4571	-5.2915	-0.9479	-0.0745	0.4859	-2.0737	3.4777	-4.537	-0.3813
206066_s_at	RAD51C	-0.5492	0.158	-1.4792	-2.5404	-0.2512	0.7197	-0.9867	2.025	-3.8112	0.1857	-2.0174	-1.8433	0.6354	0.3157	-2.2204	0.3173	-1.392	0.7054	-0.6587	3.012	-0.1159	0.0968	-0.982	-0.2962	-1.1782	-1.034	-0.7548	0.2276	-0.8311	0.3473	-0.5538	0.029	-0.4938	-0.8414	-1.5088	-0.7147	0.159	-4.9818	0.2772	0.7525	-0.5789	1.3202	0.0677	0.0125	-0.6721	-0.7287	-0.382	-1.3617
206109_at	FUT1	-0.2863	-0.0677	-0.5434	-0.0723	-0.7365	-0.131	1.2139	-0.3479	0.9541	0.8232	-2.1688	-0.5245	0.2351	-0.6108	1.1446	0.5175	0.0971	0.5702	1.4792	1.0474	-0.8615	0.8388	0.2674	-1.0982	-0.1512	0.0718	1.2485	-0.7675	0.3892	-0.5518	0.6732	0.6273	0.46	-0.2579	-0.8629	0.5932	1.3173	1.1746	0.89	0.9542	1.8805	-0.6256	-1.3072	0.8079	1.6095	0.3707	0.9987	0.8763
206173_x_at	GABPB1	0.0153	-0.7795	-1.1154	-0.5514	-0.3204	1.406	0.7467	-0.3621	2.2209	-0.1686	0.7671	0.8737	-0.4063	-0.1935	-0.4558	-0.2456	0.5497	0.6009	0.6265	2.3075	-0.1029	-0.7929	0.5846	0.1467	-1.2672	-1.0905	1.2021	0.05	0.3844	0.1361	-0.5129	0.3599	-2.1352	0.9291	-0.285	-0.1649	-0.7786	1.4644	0.5936	-0.2954	1.0409	1.6956	-0.0038	0.1602	-0.475	0.3338	0.886	0.1101
206364_at	KIF14	-2.4592	0.4858	0.1294	-4.4119	-1.3689	-0.2529	-5.6622	-3.6843	-7.9988	-0.0044	0.5994	-0.4605	-3.0784	-1.1922	-0.0924	-3.0928	-1.411	-2.1683	-1.4093	-6.7823	1.5069	0.6595	-2.4298	0.5414	0.5195	-0.1975	-4.478	-0.0408	-2.1506	-0.3734	-3.7502	-0.8877	-0.4047	-0.2573	0.3365	-2.7705	-2.5156	-6.3595	-0.7984	-0.3104	-2.5673	-2.6261	-0.5262	0.1197	-0.9145	-3.0294	-2.0173	0.2016
206571_s_at	MAP4K4	-0.1936	0.1411	0.6088	3.6866	0.7344	1.4795	0.9603	-2.087	-2.3053	0.0529	0.5871	0.7191	0.0855	-0.8652	-2.7077	0.4873	-0.4242	-1.1724	-3.0333	-0.7957	0.1774	0.4117	0.5956	-0.5772	0.4904	-0.2796	0.1314	0.5662	1.9531	-1.1893	-1.3324	0.4091	2.8766	-0.077	-0.0665	0.3055	-1.4956	-0.1091	0.1572	-0.5541	1.0316	1.3694	1.3728	-0.1809	1.704	-0.3526	0.4188	-1.4869
206662_at	GLRX	-1.3307	0.8628	-0.8713	0.4733	0.2745	-0.8763	-3.9491	0.2376	-7.0223	-0.6311	0.7838	0.4521	0.8926	0.8631	-0.9223	1.2441	0.3212	-3.0537	-1.4887	-1.0977	0.7404	-0.6565	-6.1305	0.678	0.0284	0.5704	0.7893	0.3623	-0.2562	4.2165	-0.2093	-2.1357	0.177	0.0361	0.5833	1.0683	-1.2781	0.5422	-3.5372	-0.3915	-3.8162	1.748	-0.1286	0.2505	-1.9094	0.2942	-3.3835	-0.842
206688_s_at	CPSF4	-0.8709	-1.4481	0.9582	-0.3287	0.1092	-0.9426	-1.468	0.9927	2.8892	0.5044	0.4087	0.1869	-0.5573	0.3151	2.5225	-1.3899	-0.0412	0.2774	0.9764	3.3713	-0.4504	-1.1493	-1.0001	0.0724	-1.7915	-0.385	0.4538	-0.3839	1.1458	0.7133	1.1101	0.2864	-0.5897	-1.9526	-0.6355	-0.2123	1.0974	1.9	-1.1703	0.2307	1.7282	0.4218	-0.2602	-0.2677	-1.989	0.0873	-1.1603	1.2255
206723_s_at	LPAR2	-0.4175	-0.1337	-0.8954	0.9293	-0.15	1.4337	1.6365	-0.2636	7.6084	1.8806	-0.6897	-0.5763	0.6957	-0.7578	1.2442	1.6934	-0.01	0.4988	0.5583	-0.2502	0.2856	0.0122	0.8072	0.0372	1.1553	-0.2767	2.7459	-0.0194	2.7076	0.1378	0.6427	1.2559	-0.0012	0.7629	0.1235	0.0236	1.3147	3.7703	0.1822	0.3255	3.9514	-1.2116	-0.9292	0.5811	1.0171	1.4553	0.7894	0.1691
206770_s_at	SLC35A3	1.1674	-0.2457	-0.7112	-0.0279	-0.104	1.0299	1.6995	-0.5569	0.1423	0.8367	0.8111	0.5602	0.9555	0.6862	-0.2419	1.8874	-1.0257	-0.8428	3.9692	3.7478	-0.2415	-0.489	-0.3575	-0.4471	-0.0128	0.5261	0.7617	-0.1601	1.3323	0.3607	0.0602	0.3564	0.2686	-0.2504	-0.4397	0.4292	-1.3449	-0.8976	0.2302	0.4428	2.2352	1.8632	-0.376	-0.7402	4.5747	0.5354	1.5427	0.6161
206846_s_at	HDAC6	-0.0412	0.5425	0.3024	1.0871	0.0117	-0.4288	1.8886	-1.3636	5.2255	-0.293	0.1333	0.449	-0.3458	0.7526	1.39	1.2414	0.6715	0.1486	0.4505	-2.7448	0.6553	-0.2936	1.8549	-0.0603	-0.1093	0.1976	2.4346	-0.5486	2.2668	0.2751	-0.2159	-0.1449	0.6022	-0.3347	-0.269	0.9282	-0.79	3.4631	1.2654	-0.1455	2.4455	-2.3497	0.2202	0.3454	0.5806	0.9983	1.8605	0.9872
207163_s_at	AKT1	-2.0545	-0.4671	0.9785	-2.5718	0.5369	-1.6438	0.8744	-0.0602	2.5788	0.1895	3.0084	2.164	-0.399	1.5645	0.3856	0.7208	-0.0631	-0.7591	0.3203	-1.6825	0.6937	-0.8659	0.2844	1.3722	-0.3636	0.2999	1.3196	4.718	0.9112	-1.0232	0.133	0.0076	-0.4658	1.6394	0.2533	0.4318	-1.0029	1.3691	-0.6898	-1.1789	0.6592	0.5004	2.4792	0.0482	-1.2116	0.9888	0.3191	-0.1903
207196_s_at	TNIP1	0.6069	0.6077	0.3253	0.9452	0.0565	-0.3058	-4.4075	4.2649	-6.3246	-0.3685	0.6943	1.0474	-1.6186	0.7429	0.7954	1.742	-0.1139	-3.4534	-2.4561	9.6731	-1.7332	-0.8899	-3.4993	-0.9654	0.3649	1.0841	-4.3505	0.3584	-6.0817	0.8209	0.5972	0.6616	-0.7995	0.4008	0.1588	-2.7214	-0.4047	-3.0355	1.2531	-0.0096	2.5137	-0.1504	0.5426	1.3614	-1.2869	0.8759	-1.4232	0.9622
207515_s_at	POLR1C	-1.6323	0.2506	-0.537	0.9667	-0.0997	0.5955	0.9892	3.5389	3.63	0.3387	-0.2849	-0.0155	0.147	-0.213	-1.8087	0.6924	-0.262	0.8436	0.5382	7.0507	-0.4024	-0.0794	0.6842	-0.0566	-0.2619	0.1735	1.4741	-0.1088	1.7728	0.1426	0.9567	0.5365	-0.4104	0.6608	-0.7272	0.1128	1.1303	1.5683	2.0653	-0.0127	1.2161	3.9145	0.4938	0.1903	-0.9982	0.4718	2.3174	-0.8509
207620_s_at	CASK	0.1508	0.2088	-0.3224	0.7842	0.5272	0.0526	1.1276	-2.1421	6.7145	-0.7803	-0.2848	0.1607	-0.012	0.1721	-0.9389	1.5846	0.5753	0.7596	-0.6466	-1.3833	0.4537	-0.7742	2.1393	0.6151	-0.0678	-0.5419	-0.7165	0.8869	1.0618	-0.1451	-0.6314	0.592	-1.4979	-0.4461	-0.071	0.2945	-1.6992	3.1221	0.8493	-0.9958	2.1926	-1.0139	-0.0296	0.8231	3.584	0.4345	0.58	0.1695
207700_s_at	NCOA3	-1.5096	0.5017	-0.7376	0.4059	-1.2504	-0.3051	1.1557	-1.3081	4.3553	-0.3593	-1.2934	-0.3441	0.1264	-0.8461	-0.5721	1.2588	-0.0465	0.7573	-0.7927	-0.0019	-1.0647	0.372	2.2308	-0.3724	-0.1311	-1.1023	3.1706	0.9936	2.4111	0.1671	2.6808	0.1309	-0.2995	-0.0412	0.1238	-0.0205	0.7416	1.4423	1.1942	0.2782	1.8944	-1.0792	-0.4726	1.3029	2.397	1.293	1.2312	-0.1501
207842_s_at	CASC3	-1.1611	0.0121	1.1057	0.7062	0.6611	-0.0561	-0.333	0.3332	2.5325	0.3209	0.0258	-2.0687	-0.3023	0.3473	0.6212	-2.2314	-0.5705	-2.6186	0.8261	1.9095	0.3027	-1.1854	-3.8277	0.5478	-0.7345	0.1235	1.1652	0.267	0.8656	-0.1989	-0.2717	0.0138	-5.1736	-0.4564	0.224	0.483	-1.7643	1.5526	-0.8531	-0.86	-2.7199	0.3598	0.4702	-0.6481	-3.3775	0.8996	-2.4715	-3.6512
207871_s_at	ST7	-0.0867	0.5453	0.016	-0.038	-0.0396	1.1192	1.7243	-1.8509	5.7344	0.6514	0.9633	0.1934	0.0197	1.2957	-0.2027	2.106	1.0885	0.2704	0.9797	-1.3349	0.7369	0.0097	1.7487	0.9188	0.1894	-0.2026	1.4337	-0.257	2.5357	1.1655	-0.3034	0.0395	-0.2513	-0.3951	0.0367	0.1508	-1.0079	2.1807	2.3171	-0.6421	-2.0506	1.6057	0.4736	-0.3113	0.445	1.1069	1.9713	1.5035
207877_s_at	NVL	-2.1393	-0.4152	0.095	-1.0371	-2.1351	-0.1597	-3.8331	-0.2426	-2.3152	0.6421	-4.4659	-0.9349	0.2088	-3.3452	0.0281	-2.1565	0.7294	-1.946	1.6304	1.8323	-0.82	0.0829	-3.0713	0.1325	0.6139	0.0605	-5.073	-0.213	-2.6773	-0.7125	0.9966	-1.1116	-0.0689	-0.9215	-0.7627	-2.6144	1.1962	-4.1953	-0.7124	0.5083	-3.658	-0.3798	-3.5367	-0.199	-4.7907	-0.4307	-1.5868	-0.6213
208190_s_at	LSR	0.7668	0.14	0.2608	0.0867	-0.7982	-0.9034	0.8276	-0.8498	4.476	0.4606	-0.2194	-0.1845	1.2932	1.2491	3.3103	1.022	-0.7352	-0.3854	0.7269	-1.3713	0.2338	-1.0432	1.5934	-0.12	-0.4713	-0.2489	-3.2153	-0.5172	2.6011	0.2532	0.0606	-0.0684	0.4306	0.6305	-0.3853	-0.0058	0.5212	1.9654	0.8753	0.0348	1.1214	-0.7846	0.3375	1.1479	2.1281	0.4612	2.288	0.0867
208309_s_at	MALT1	0.5674	0.0033	0.4147	0.3457	0.2728	0.4396	2.214	-2.1583	5.546	0.2196	0.3953	0.1269	-1.7285	-0.0325	-0.2185	0.9913	-0.7904	0.4854	1.1524	-4.3923	-0.7415	-0.2586	1.9742	1.1451	0.0908	0.497	2.4828	0.5954	0.2968	-0.7267	-0.3473	0.1242	0.6191	0.1137	0.2805	-1.1462	-0.8912	3.3938	0.6109	-1.441	1.3215	0.1513	1.2302	-0.7371	3.1855	0.1882	1.6581	0.5
208398_s_at	TBPL1	0.7422	0.6834	-0.4576	0.4559	0.0432	0.6821	1.0105	0.6468	1.3275	0.1389	0.3519	0.4637	-0.574	0.5907	-2.1226	0.4633	-0.9081	0.4265	0.2092	1.551	0.7994	0.2915	0.7781	0.0451	-0.3409	0.0604	0.5335	0.6505	0.809	-0.2102	0.0548	0.8352	0.3202	0.7527	-0.7667	0.6102	-0.5821	1.3431	0.9106	0.3874	0.5664	0.8459	0.2048	0.7748	-0.1283	-0.0011	1.4332	-0.1968
208407_s_at	CTNND1	-0.3284	0.2369	-0.5428	-1.7563	-0.3024	-0.2065	-0.4313	-1.1213	-2.526	0.2948	-1.6859	-0.8749	0.4275	-0.8985	-0.1059	-0.1841	0.05	-0.1927	0.0562	1.0408	-1.3572	0.488	-1.2231	-1.4283	0.1506	0.4031	0.7632	-0.0469	-1.0244	-0.8562	1.0221	0.2164	-0.2217	-0.7122	-0.6261	-1.3461	1.2771	-6.4838	-0.1872	0.635	-0.6608	-1.0363	-1.5706	-0.9409	-0.9302	-2.2304	-0.6678	-6.0146
208424_s_at	CIAPIN1	0.2923	-2.1278	-0.2302	0.0644	0.6711	-0.1395	-5.1738	0.6232	-7.5369	0.808	0.9355	0.6265	0.982	0.6061	-0.5682	-2.2023	-0.038	0.684	0.5948	-2.9549	-0.1526	0.7589	-2.7518	1.0893	-0.0296	-0.5114	0.7704	-0.2494	-1.0747	-1.5496	-0.0532	-2.5389	-1.0119	0.2979	-0.4161	-2.9465	-0.5106	-3.9511	-5.0778	0.4295	-8.6706	0.0644	-1.3854	-1.4691	-4.9948	-2.4044	-8.6295	-2.5292
208510_s_at	PPARG	1.2669	-0.4565	-0.6989	0.9784	0.5878	0.8609	1.5453	-4.6864	-2.4057	0.0438	0.5166	0.6681	0.7322	1.6995	-0.7794	0.4214	-0.3156	1.0654	3.1587	-7.2156	0.2496	-0.2733	2.6009	0.826	0.2224	0.4294	-0.099	0.9527	0.6097	-0.8143	-0.3716	-0.3541	-0.4011	0.0959	-0.0045	-0.1735	-0.8665	1.0297	1.5836	0.1275	-0.0221	0.4956	0.4186	0.5996	1.1683	0.1103	3.4041	0.7512
208626_s_at	VAT1	0.1956	-0.4163	-1.8014	-0.5489	0.6507	-1.1781	-2.6437	-1.4747	-7.4963	-0.1527	-0.0133	0.3022	0.2021	-0.0824	-0.8731	-2.9066	-1.7369	0.6804	-0.3625	-2.4612	1.2343	-0.1584	-3.3397	0.6235	0.0577	0.4071	1.0744	-3.2233	-2.934	0.6785	0.0038	-0.4608	-0.2807	-0.384	1.1683	1.5479	-0.9775	-3.6399	-1.0706	-0.5656	-0.5381	-3.8214	0.9226	0.668	-1.837	-2.7294	-2.3116	-2.1639
208634_s_at	MACF1	-0.567	-1.2212	-1.0777	-0.2589	0.2177	-0.8464	-5.8443	-3.2258	-5.1993	0.0691	0.2343	0.5156	-1.0285	0.2198	0.9713	0.7406	0.5362	-0.5517	-3.6025	-4.1469	-0.6759	0.6169	-3.8367	-0.5356	-0.087	-0.6338	-5.0642	1.4315	-1.3363	-0.2478	-1.9503	-0.7184	-1.1236	0.6027	-0.1537	-0.1302	-0.3774	-4.1468	-3.2766	0.1435	-2.7746	-2.3001	0.8369	-0.3976	0.3016	-0.6878	-1.0311	-0.1741
208647_at	FDFT1	-0.4642	0.0084	-0.3776	0.7842	-0.4292	-1.2989	-0.1029	-0.5507	0.559	-0.5579	0.585	0.5963	-0.4071	0.0323	-0.1624	0.1401	-0.3215	-0.0329	0.295	0.2761	-0.1084	0.652	0.3086	0.3428	-0.279	-0.9248	0.5711	0.2804	2.4043	0.8125	-0.0147	-1.0035	0.8374	-0.049	1.0159	0.7273	-0.8242	1.2655	-0.0276	-0.2717	1.8583	-0.5364	0.1191	1.1376	-4.5442	-0.3151	0.7688	-0.5278
208690_s_at	PDLIM1	1.197	-0.1375	0.4222	-1.3242	0.688	-0.0077	-2.7897	-0.4	-3.6986	-0.4655	-0.6617	0.7747	1.1949	-0.0674	1.4048	-1.7699	-0.6654	1.1457	0.979	-0.5602	-0.3148	0.7963	1.1356	-0.3295	1.535	2.9076	-1.4808	0.3023	-0.8421	-0.0464	-0.1094	-0.5375	1.6367	0.1289	0.6339	-0.1182	0.2679	-2.1388	-0.1923	-0.2996	2.7576	-1.0118	0.0646	-0.5315	2.1575	-1.2428	0.5039	-0.5995
208716_s_at	TMCO1	-0.5039	-2.3779	-0.2522	-1.9124	0.6629	-0.6015	-5.6489	0.1386	-7.7066	-0.2127	0.6043	0.3825	-1.486	0.7359	-2.078	-5.2957	-0.6479	-2.8644	-6.6806	-0.2844	0.0601	-0.3371	-8.2032	0.7461	-0.1001	0.7154	0.5919	0.5096	-0.2919	-0.3596	-0.3648	-2.9034	0.1539	-0.0733	-0.0172	0.5202	-1.2679	-0.9689	-2.5543	-0.5927	-8.7808	0.2606	0.5219	-1.6301	-4.8334	-0.0136	-5.1369	-1.3296
208717_at	OXA1L	-2.2498	-1.9152	-0.5912	0.4496	0.6943	-0.9054	-6.0728	-0.125	-7.5044	-0.0049	0.6183	-0.1306	0.1876	-0.5824	0.7215	-4.5037	-0.6867	-2.8587	-2.3683	-0.3164	-0.3822	0.8744	-8.9315	0.342	-0.2188	-0.5747	-2.6729	0.3412	-2.2263	-0.3064	0.2667	0.4955	-2.0052	1.0559	0.0666	-0.248	-2.5653	-7.4672	-2.9653	-1.337	-5.2514	-0.4994	0.8224	-1.6613	-3.9961	-2.7858	-5.7653	-0.3509
208763_s_at	TSC22D3	0.1433	1.199	-1.3446	2.012	-0.5302	2.3276	2.63	0.8305	7.0185	-0.1566	-0.8218	-1.04	0.1906	-0.7615	-1.54	1.4419	0.7742	0.8922	2.1909	2.8415	0.2258	0.0595	1.2426	-0.501	-0.0913	0.8871	3.03	0.5465	4.8577	0.5606	0.6476	0.0796	0.2203	-0.5026	-0.0536	-6.00E-04	2.6359	1.9171	0.9193	1.803	2.8799	0.0497	-1.0703	1.7845	2.8409	-0.007	3.9232	1.2939
208820_at	PTK2	0.8326	0.5401	-0.627	0.0292	-0.1421	-1.1462	-0.4056	-1.9789	-2.5545	0.3152	-0.1686	-0.8688	0.5521	-0.6524	-1.0649	-1.9178	-1.9687	-0.2319	-1.4658	-0.6814	0.4352	0.8058	-1.5798	-0.8135	0.0947	-0.3167	-0.019	-0.1749	-1.832	0.6132	0.4046	-0.4718	0.2531	0.1715	-0.0804	-0.1414	0.7428	-2.5496	-0.0545	-1.2593	-1.0871	0.0729	0.7982	0.1276	0.194	-0.0591	-2.3269	-0.7061
208847_s_at	ADH5	0.4593	-2.1525	0.4837	1.1109	-2.4045	-0.4204	-2.6528	0.0735	2.0894	-0.6194	0.7742	-0.4628	0.2717	-0.4265	-1.7856	-0.0476	-2.886	-0.1097	-5.4905	-1.6078	-0.4457	0.1982	1.0386	0.1444	0.3453	0.7085	-5.0299	0.3217	1.3808	0.0541	-0.1788	0.5221	0.5735	-1.0063	0.0339	-2.8396	-2.4872	0.4487	-2.1195	0.1045	-8.6809	0.1858	0.0755	-3.4519	-1.0586	-3.6008	-2.3896	-0.3508
208872_s_at	REEP5	0.7625	-0.7099	0.303	2.4799	0.3113	-0.9623	-3.8285	-1.9682	-7.9784	-0.3394	-0.0682	-0.1414	-0.1033	0.3965	-2.0253	-3.4294	-1.8782	0.3804	-1.5423	-2.7932	0.1834	0.1989	-1.6985	-0.3891	-0.2667	0.4133	2.0456	0.49	-2.4437	0.3512	-0.1619	-1.0483	0.2689	-0.4755	0.6761	0.416	0.0869	2.5418	-1.0442	-0.9197	-3.5147	-0.3479	0.6179	-1.1879	-0.8277	1.2559	-1.8558	-1.2857
208898_at	ATP6V1D	-0.8366	-4.493	-0.1287	-4.6057	0.2746	-0.0937	0.3379	1.2573	-7.2949	0.8171	-0.4041	-3.4822	-1.0465	0.2022	1.0306	-4.5588	-1.4335	-0.3805	0.5199	0.9286	-0.3891	-3.6935	-3.7123	0.4931	0.1815	-2.8929	0.4684	0.3027	-6.00E-04	0.9547	-0.3164	-0.0298	1.0015	-0.2975	-0.2115	-2.7582	-2.8338	0.5529	-2.7014	-0.7938	-7.6179	1.0595	0.3458	-1.2633	-5.1387	-3.1461	-2.8934	0.6421
208936_x_at	LGALS8	-0.0865	-0.1398	-0.0471	0.4644	0.3053	0.1314	0.5337	-0.6787	3.4354	-0.3477	-0.6093	-0.1108	1.7886	-0.0639	0.643	0.5312	0.3466	0.0569	0.4952	1.5538	-0.3714	0.6137	0.3009	-0.9609	-0.7076	0.1083	1.6019	-0.887	1.1467	0.3565	0.9422	-0.5023	0.14	0.3011	0.0766	1.4582	0.0642	1.947	-0.85	0.3134	0.8349	-0.7256	-0.2719	0.9923	0.9706	0.2586	1.7644	0.5118
208950_s_at	ALDH7A1	0.7628	-0.4195	0.1258	1.721	-1.0006	0.6228	-0.7947	-1.6425	-3.8892	0.1552	-1.3036	-0.1132	0.8695	-0.301	-0.8211	-1.0956	-0.2639	-0.4095	-1.105	0.0352	-0.5511	-0.3849	-0.8672	-1.0582	0.5398	-0.591	-0.5479	0.1142	-1.112	-0.4743	0.6502	0.7761	0.8287	-0.7585	-0.4898	-0.8355	0.1162	-1.73	0.5228	0.7662	-0.7064	-1.1492	-1.4436	-1.1756	2.3863	-0.9041	0.7604	-1.1884
209015_s_at	DNAJB6	0.1995	0.6362	0.8558	-1.4621	0.2123	0.0477	-2.1913	0.0082	-7.49	0.3331	-0.3486	-2.1719	1.1174	0.2415	2.6908	-4.15	-0.4975	-2.9902	-2.9359	0.6388	-0.579	-1.0126	-4.373	-2.3788	0.496	-0.7548	-6.1107	0.7276	0.3848	-0.6026	0.3499	-0.4467	-0.6052	-0.8998	-0.2455	-1.062	0.4018	-4.5248	-4.2377	1.2196	-1.6877	-0.6374	-0.7819	0.176	-1.3837	-1.3302	-5.8188	-0.7458
209029_at	COPS7A	1.189	-0.4613	0.7507	-0.1262	0.7555	-0.4253	-4.7292	0.3334	-7.6618	-0.389	2.9936	4.4122	0.6141	-0.1349	1.0976	-2.5869	0.8476	-0.8358	-1.7541	-0.9353	0.3711	0.8533	-2.1594	-0.001	-0.5536	-0.6054	-3.7054	-1.1406	0.0045	-0.1365	0.0624	-0.2749	-0.5666	0.0799	-0.035	-2.0179	2.7448	-7.0019	-1.5219	-0.5321	-1.8034	-0.082	2.2674	0.5519	-0.6592	-0.698	-4.5265	-1.7838
209045_at	XPNPEP1	0.0016	0.6904	-0.011	-0.7517	1.1362	0.4036	-3.9007	2.046	-7.7536	0.1971	0.6744	-0.2084	0.7928	-0.017	0.9875	-0.9482	-0.1236	0.1411	-0.8208	-1.4195	0.3841	0.1388	0.1156	0.0667	-0.0544	0.015	-3.4414	0.1854	-0.7203	0.9605	0.5543	0.5168	0.0817	0.5882	0.4356	-1.0308	-0.366	-3.2253	0.1032	0.463	-0.6316	0.4507	0.8387	0.4386	1.5137	-1.1622	-0.8024	0.0472
209083_at	CORO1A	-0.344	0.3253	-1.4058	-1.0517	-0.8789	-0.0755	-0.4263	-0.4183	-1.1951	-0.0883	-1.6262	-0.4285	0.4837	-0.8924	0.3974	-1.4809	0.2436	-0.1812	0.2175	-0.432	-0.1039	0.0093	-0.115	-0.624	-0.687	-1.0833	-1.1682	-0.2588	-2.2521	-1.6053	-0.3167	-0.5071	-0.2763	-0.8429	-0.0019	-0.6613	2.0409	-2.536	0.2469	1.5216	-0.4093	-0.6618	-0.8855	0.1464	-0.9649	-1.9177	-0.225	0.0486
209092_s_at	GLOD4	-2.8003	-0.1917	-0.1584	0.2333	-0.0488	-0.4335	0.0434	0.2022	0.7486	0.1493	1.0106	0.6569	-0.2995	0.6964	-0.6352	0.0358	0.2566	0.1885	0.1605	-2.3422	0.4158	0.1435	0.6572	1.3131	0.8742	0.2265	0.0491	0.447	0.781	-0.0176	-0.4393	0.0845	1.0192	1.2134	0.6733	0.3645	-1.1392	0.9204	0.0882	0.6262	0.9815	-0.5091	0.2595	-0.194	-0.2717	-0.0116	0.4169	-0.2992
209095_at	DLD	-0.1801	0.2241	-0.1722	1.0738	0.2055	-1.1382	-4.0947	-3.0876	-7.7073	-3.2714	1.8502	0.4254	-3.589	1.0002	-0.5017	-4.0901	0.6184	-3.8359	-0.7648	-1.4721	-0.9709	0.253	-9.7306	0.1537	-0.6248	0.5818	-5.4079	-0.1533	-3.7503	-0.8996	-0.329	-2.9582	0.0923	-0.3968	0.3183	0.5476	-1.2597	0.7937	-3.2397	-0.1595	-9.3027	-0.3904	1.037	-0.5375	-4.9776	0.1557	-3.0998	-0.1884
209100_at	IFRD2	0.7017	0.5737	0.0657	0.772	0.6007	0.3381	-0.7925	0.6869	1.94	-3.5057	-0.3014	-0.4654	-0.5611	-0.4645	-1.906	-5.1078	-0.9461	0.2593	0.0797	-1.7623	0.1492	-0.3369	-2.303	0.7485	-0.5402	1.1081	0.7516	0.5362	0.2488	0.0421	-0.1358	-6.9458	0.1889	0.5862	0.5614	0.4298	0.0433	0.6896	0.5958	-2.0497	-8.7414	0.4163	-0.8832	-0.9902	-4.7879	-1.7476	-0.5802	-0.4706
209109_s_at	TSPAN6	1.9638	0.2945	0.565	0.5234	0.2026	-1.0321	3.3776	-0.1485	7.3096	0.3823	-0.2184	0.7272	0.068	0.911	1.1364	4.4329	-0.4513	-0.5865	2.1168	4.0934	0.2621	-0.0258	4.8087	0.7874	-0.4085	-0.2678	2.0904	0.1138	4.2875	0.632	-0.386	0.1262	-0.071	-0.3898	-0.2008	0.6994	-0.6298	1.6879	2.1627	-0.0406	7.768	-0.2935	-0.3738	0.2133	3.1656	-0.2455	0.6714	0.5837
209161_at	PRPF4	-5.3934	0.0535	-0.2135	1.4108	0.2966	0.731	0.2534	1.0188	1.7669	0.3696	0.7126	0.4573	-0.2499	-1.0773	-1.4177	-5.5359	-0.1949	-4.1557	0.9292	-0.7037	0.4916	-0.874	-5.5203	0.4008	-1.067	-0.1606	0.669	0.6643	0.7234	-1.0446	0.3242	0.5979	-4.5382	-0.0336	0.1189	-0.4235	-0.5649	0.306	-2.6082	-0.4175	1.3184	0.899	0.8411	-0.4289	1.2193	-0.6098	-3.0149	-0.6276
209163_at	CYB561	1.3198	-0.2284	3.4788	2.8073	0.4785	-0.4547	0.3337	-0.7136	-5.2213	1.5334	1.2818	0.6337	1.2217	0.4216	0.412	-1.9449	-1.3738	1.7593	3.8781	-1.1924	0.8328	0.1231	-0.941	-0.1118	0.0534	0.6847	1.4647	-0.0439	-1.032	1.3381	-0.1144	-1.0968	2.2826	0.0867	0.6282	-1.0253	-0.4827	-3.3354	-0.3052	2.6931	0.2562	1.1762	0.397	0.8639	2.9231	-0.541	0.0712	0.1959
209166_s_at	MAN2B1	0.4034	0.1379	0.9557	0.496	0.275	-0.5905	2.6228	0.6566	3.3127	0.5662	0.9694	0.4307	-0.7519	0.4595	-0.1959	1.409	0.1602	0.095	0.4929	0.9446	1.2813	-0.9239	1.4265	-0.4113	-0.6671	-0.0804	3.0101	-0.5619	0.4151	0.3372	0.0319	-0.2755	-0.0738	-0.993	-0.2213	0.8768	-1.1865	2.3986	-0.0521	-0.9351	0.9551	1.362	0.8522	0.5322	1.1209	0.9804	2.5117	1.4508
209179_s_at	MBOAT7	0.362	-0.1923	1.8392	-0.7836	0.5455	0.8539	0.3371	0.3619	-2.8616	0.4023	0.5081	1.0294	0.6183	0.1793	-0.0394	-0.6367	-1.668	-0.5481	-1.2156	-0.2041	0.7718	0.921	-1.3249	0.7977	0.8014	0.7495	0.3001	-0.5593	-1.1233	0.755	-0.2457	0.1833	1.4512	-0.2172	0.6577	-0.9376	-0.6832	-2.4584	-1.2342	0.7794	-0.7766	0.8632	0.3306	0.3366	-0.0883	-0.5047	-1.3962	1.4542
209189_at	FOS	-0.0499	0.4537	0.0675	0.4701	-0.491	0.0423	-1.2004	5.3702	-1.8895	0.7336	-0.178	-0.448	0.4383	-0.2045	-0.3841	-1.425	0.8204	0.094	0.0427	6.4207	-0.3069	1.3863	-0.7327	-1.0326	0.6477	-0.7486	-1.5164	0.5432	-0.7814	-0.3797	-0.3663	-0.6682	0.6778	2.6134	0.0961	-0.4291	0.1472	-0.8473	0.3964	-0.0281	-0.7908	5.528	0.0159	0.4826	0.2767	-0.008	-0.8326	0.7963
209191_at	TUBB6	-4.773	-2.6649	0.2305	-3.7632	-0.1107	-3.7544	-6.6161	1.0833	-7.6831	0.2942	0.4452	0.5709	0.1308	0.32	-0.5266	0.6458	0.5031	0.0702	0.1945	0.9987	0.1938	0.3701	-0.8657	0.7902	-4.2525	-0.183	-4.7934	-5.8869	-3.7003	-1.1062	-0.7459	-2.3383	-0.5534	-0.1317	-1.524	0.0661	-0.6821	-4.436	0.212	-0.374	-8.7153	0.6444	0.2069	-0.9666	-1.924	0.6951	-0.2665	0.4994
209213_at	CBR1	-0.9748	0.2037	-0.232	-0.3042	0.1953	-2.7444	0.7388	-0.6027	1.7509	-0.9856	0.9291	0.4772	-0.505	0.8472	-0.3324	1.126	-0.6189	-1.8343	-0.0844	-2.3137	-0.217	0.2435	0.7654	-0.3242	0.2641	0.2981	0.9364	0.7447	0.6841	-0.129	0.1997	0.1696	0.3707	-0.3812	-0.0291	-0.5581	0.0295	0.9712	0.3747	-0.3007	0.7751	-0.4842	0.5669	-0.6767	-1.874	0.1177	0.9821	0.2918
209215_at	MFSD10	0.1164	1.0581	-0.077	0.9794	0.198	0.5915	-1.5241	0.4675	-3.0718	-0.2221	0.2341	0.7038	0.5578	0.5508	0.5804	0.6506	-0.6017	-0.3172	-1.0758	-0.9893	0.1312	0.309	-0.8744	0.5896	-0.8458	0.4967	-1.8845	0.4287	-0.6885	0.5452	0.0353	0.9138	0.7963	-0.4753	-0.1894	-0.7515	-0.7767	-3.6024	0.1796	1.9671	-1.8985	-0.7782	-0.1758	0.0095	0.0089	-1.482	-1.0039	-0.5909
209253_at	SORBS3	0.0339	0.2288	0.7448	-0.8739	1.1391	-1.3048	-2.9492	-0.3723	1.6788	-1.1825	0.603	0.7576	-0.045	0.6948	-0.3531	-0.1946	-0.0723	-0.6364	-2.296	-5.1837	-0.9067	-1.409	-0.344	0.3265	-3.7523	0.5835	-3.131	0.7753	-5.2722	-3.146	0.1163	-0.3633	-0.0613	-2.9688	0.5118	0.129	-1.8678	-2.4457	-0.6511	0.0312	0.4473	-1.2744	1.2122	-0.2013	-0.8191	0.7413	0.5501	0.1859
209260_at	SFN	2.4604	1.9189	0.6479	2.1683	0.8405	0.2677	5.4555	3.348	7.4428	-0.2416	-0.0257	-0.0498	1.5291	2.2209	0.4863	4.4317	0.4089	2.4886	6.2817	5.5661	-0.2124	0.1374	5.1602	0.4084	-1.0737	2.8542	3.5487	3.438	4.7006	-0.4832	0.3448	1.7412	-0.3086	1.5085	-0.3723	0.5974	3.2677	3.495	3.3251	-1.4483	6.744	2.1588	0.066	1.0641	2.7463	0.0822	4.8924	0.0184
209262_s_at	NR2F6	-1.9614	0.6778	0.4631	-3.798	0.16	-3.9507	0.9289	-2.8558	0.7396	-2.4391	-3.1466	-0.373	1.0381	-1.4486	-0.1275	0.495	0.4269	-0.04	-0.0265	-10	0.5926	-0.4858	-4.219	0.3521	-0.0237	-0.7292	-2.2677	-0.7816	-0.9128	-2.3276	0.0069	0.4185	0.2409	0.5829	-0.0883	-0.431	0.1559	-4.8834	-2.5818	0.5781	0.0557	-4.1943	-0.2941	-2.6776	-2.3843	0.4871	-1.4899	0.4292
209263_x_at	TSPAN4	-2.5998	0.9359	0.5017	-0.6855	0.9798	-0.0748	1.0713	-0.4314	1.5254	-0.2731	0.7923	0.7466	-0.8776	0.0104	-0.8439	-5.3854	-0.1737	0.4849	0.1458	-3.3447	1.0054	0.1849	0.5437	0.5216	-0.5129	0.6421	0.2391	0.213	-4.2214	0.1688	-0.8873	0.6979	0.9066	0.1689	0.4014	-0.1178	-1.3894	0.6918	-2.5312	-0.1525	-8.8279	-0.9228	1.1509	-1.3036	-4.2534	0.289	-7.7621	-0.3337
209304_x_at	GADD45B	0.3228	0.8276	0.6341	-0.4432	0.235	4.9062	-0.2767	5.3411	-2.212	0.2307	-0.8008	0.1152	0.452	-0.467	0.415	-1.0511	-0.1124	-0.8172	-1.0507	8.2492	0.0013	-0.0582	0.1965	-0.4903	-0.2263	-0.2587	-2.1222	-1.0669	-1.1947	0.3836	0.6283	-0.2089	0.1351	0.5852	-0.7877	-0.3136	0.9625	-0.5502	-0.394	0.0999	-0.5828	6.1742	-0.0909	0.2392	0.3952	-0.9057	-0.4843	0.2272
209337_at	PSIP1	-0.1048	0.0591	-0.1684	1.77	0.6133	-0.4858	0.5836	-1.1051	-7.3686	-0.2502	0.8501	0.3377	-0.3915	-0.3448	0.6712	-4.3396	0.0304	-0.0606	-2.6305	-2.306	0.5488	0.1192	-5.3904	0.0791	-0.0381	1.0837	-5.5865	-0.3079	-3.8467	-0.5543	-0.4141	0.1478	0.2707	0.4147	0.4112	0.1262	-0.8289	0.8563	0.5498	-0.5376	1.4696	-0.0212	0.5154	-1.0511	-3.2467	-3.4451	0.9015	-1.5185
209341_s_at	IKBKB	-1.0259	0.1051	-0.3431	3.3046	-0.2381	-0.251	2.9557	1.5237	6.9352	-0.4551	-0.1376	0.1627	-0.1196	-0.461	-1.2669	0.9282	0.8875	0.4653	1.5663	3.3959	0.1497	0.0688	0.998	-0.1431	0.2686	0.1491	3.5725	0.1435	3.2495	0.2661	0.8645	0.4051	0.2485	0.1491	-0.8355	0.5541	2.7116	4.2961	1.3499	-0.2532	2.9321	1.0371	-0.3475	1.295	3.7716	1.6306	2.8313	1.6398
209364_at	BAD	1.6273	0.3682	-0.3748	-3.1543	0.6825	-1.9688	-0.7103	-2.2081	-4.4009	-2.5754	-0.4257	0.6795	-2.0153	-0.8312	0.4913	0.1643	-2.227	-0.2964	-1.1483	-1.759	0.5539	-0.8406	-0.8707	0.4433	-0.2771	0.2233	1.2029	0.4836	1.4085	-0.8219	0.0787	0.4582	-0.4117	-5.8934	0.4149	0.5685	-1.3657	-4.4245	0.2215	-0.7881	-0.3937	-1.6168	0.009	0.5295	-2.8873	1.2097	-0.4586	0.9258
209367_at	STXBP2	1.0546	0.5177	1.5801	-0.3284	-0.1753	-0.8558	2.139	-0.4708	1.1273	0.7171	-0.0177	-0.0489	0.5279	-0.421	-1.1473	0.7388	0.0778	-0.0841	2.3723	1.4634	0.3125	-0.6754	2.7373	-0.4687	0.1979	-0.0233	1.9878	1.9562	3.7889	0.8875	0.1231	0.5691	-0.1954	-0.2826	-0.3434	-0.2527	0.6645	1.6531	2.5233	0.6779	0.5588	0.2391	-0.2264	1.7789	4.9212	-0.1288	2.1327	1.8077
209380_s_at	ABCC5	1.908	-0.5123	4.2032	1.0501	0.1152	-1.0276	5.2814	0.2855	7.6742	-0.024	3.2921	0.5746	0.6633	0.516	-0.6538	1.3944	0.4407	1.9442	2.0033	-1.2483	2.0987	0.3825	5.7592	1.2261	0.056	0.0417	2.5125	0.1783	1.65	1.5834	0.4381	0.6063	-0.0801	-1.9596	0.3573	0.0875	0.0147	2.2903	2.4324	-0.2512	4.0665	-0.6095	0.5509	0.8748	6.4762	0.9531	4.7422	0.8841
209408_at	KIF2C	-1.4524	-1.8142	0.8049	-0.2089	-0.948	-1.9691	-8.1271	-2.6199	-7.851	0.089	0.7557	0.5886	-0.8439	-0.8373	-0.2962	0.415	-0.8142	-3.3083	-3.5295	-5.8292	0.6648	-0.7288	1.4082	0.4186	-0.8768	0.7602	1.3542	-0.4517	-2.5033	-2.3028	-3.5593	0.0945	0.9156	0.1664	0.7324	0.3883	-2.158	0.9327	-5.7402	-0.2385	-6.0502	-3.2974	0.402	-0.4642	-2.0963	0.9832	-6.7133	-0.3942
209409_at	GRB10	1.4644	0.1556	-0.5357	2.0001	-0.6936	1.3222	4.6815	-0.841	7.6212	-0.4675	-0.2441	-0.0026	0.7151	0.8195	1.1642	4.2505	1.1828	1.5347	0.4933	-1.8402	0.1893	-0.2304	4.3117	-0.3058	0.2371	0.2081	2.3446	-0.3255	2.0214	0.9009	0.1119	1.44	3.9483	-0.4547	0.621	1.1217	1.6275	2.0123	6.1091	0.0864	6.9139	-0.5202	-0.6287	1.5994	4.7639	0.4704	3.7413	0.6597
209435_s_at	ARHGEF2	-2.0067	0.5356	-0.0461	1.3589	-1.1802	7.6251	-0.3033	3.0767	1.6005	-0.4184	0.4661	0.6226	-0.0542	0.3481	-0.3137	-4.3354	2.1621	-1.7798	0.3482	3.1475	-0.6568	-0.3969	-2.4024	0.1765	-0.1096	0.1941	0.9375	0.3675	-2.1949	2.7275	-1.2726	0.561	-0.2459	0.9893	0.0322	-0.5057	0.1792	2.7299	0.868	-0.9363	1.0207	2.7259	1.111	1.3081	-1.5604	0.4909	1.9809	-0.6102
209507_at	RPA3	-0.0264	-1.586	-0.4691	0.1431	-0.0176	-0.2097	-2.8643	0.2786	0.2322	0.1326	0.7759	0.8815	-0.1049	0.5607	-0.496	0.3454	-1.4219	-0.9343	-3.1272	-0.2048	0.2304	0.2708	-5.0193	0.1275	0.1764	0.3321	-4.836	0.2509	-2.5764	0.4162	-0.3534	0.3302	0.2346	-0.2334	0.5891	-2.7153	-0.5867	-9.8071	-0.6558	-0.8972	-5.4468	-0.6645	0.6528	-1.2223	-3.2186	-3.7407	-4.3398	-1.1066
209515_s_at	RAB27A	-0.1889	-0.2077	-0.4653	1.828	0.3612	-1.1139	1.476	-0.4433	4.2427	0.2338	-1.279	-0.6056	0.7687	-0.3608	0.2265	1.5048	1.1819	0.4784	1.3172	-1.3684	-0.0139	-0.2119	1.0196	-0.6139	0.2028	-0.2531	2.7035	-0.7534	2.545	-0.3218	0.3728	0.7941	0.1213	-0.9405	-0.7658	0.1247	1.5671	2.3704	0.7081	0.6885	2.7365	-1.2304	-1.3621	0.8883	1.8925	1.0003	1.2671	0.2982
209526_s_at	HDGFRP3	1.9817	-0.217	0.0423	-4.3207	0.2892	0.0733	6.1378	-2.4418	-1.7638	-0.0053	-0.4972	-0.211	-0.4133	1.8976	0.3144	1.2422	-0.488	1.4285	3.9369	-3.9365	0.0825	0.1074	2.9503	-1.21	-0.2993	0.593	-1.0483	0.3994	4.4451	-1.0081	-0.4965	-0.4181	-0.0292	-0.4087	0.6987	1.0901	-0.9579	1.8054	-0.0855	1.2699	6.9319	-0.6899	-0.0835	-0.1252	4.8224	0.7941	5.5703	-0.4932
209531_at	GSTZ1	0.5946	0.5014	-0.4662	-0.9675	-0.3663	0.6435	-1.7345	0.7476	-4.1263	-0.0525	0.1329	0.8633	-0.033	-0.3352	-0.3267	-1.6026	-0.323	1.0408	-0.7723	-0.1135	-0.4378	0.2479	-1.045	-0.5924	-0.1291	0.0815	-3.4881	-0.5997	-1.7893	0.3025	-0.0895	-0.229	0.7873	-0.1598	0.2364	0.9278	0.9955	-1.1343	-0.2771	-0.0201	-0.4814	-0.4023	-0.2392	-0.3455	-0.3014	0.7205	-1.6585	2.9088
209567_at	RRS1	-0.9561	0.9599	-0.7607	-0.4507	2.1019	3.3102	-3.8314	1.7417	-5.2637	0.1782	0.5023	-0.0833	-0.8633	2.9633	2.1243	-1.6112	-2.2683	-0.4882	1.6924	1.0408	1.4522	-0.6945	-0.93	0.3208	0.0748	0.1031	-1.0928	0.4669	0.581	-0.5584	-0.3106	-0.5537	0.3397	-0.5079	0.4488	-1.7986	0.6763	1.1351	-0.6466	0.3521	2.3657	1.1214	3.35	-0.5339	1.0053	0.825	0.2891	-0.5776
209586_s_at	PRUNE	-0.698	0.919	0.5333	2.1889	-0.1915	-1.5226	1.0972	-0.6616	7.6163	-0.0434	-0.4177	0.8978	0.1243	-0.2316	0.2379	1.3146	-1.0029	0.7177	-0.0557	-3.5444	0.3732	-0.7999	1.7496	0.1821	-0.4327	-0.2037	1.9883	0.0204	1.5615	0.5297	-0.0961	0.343	0.3777	-0.0704	0.3235	0.0706	-1.1127	-0.3022	-0.4189	-0.595	-0.4008	-0.9788	-0.1903	-0.0549	-0.0533	0.7517	0.4753	0.7363
209603_at	GATA3	6.5938	0.3526	0.0535	0.3916	-0.5716	1.0899	5.1895	-0.6975	7.6663	0.9971	-0.3295	-0.4018	-0.2908	-0.6523	1.4974	2.302	0.2511	2.2621	0.4267	-0.3998	-0.9298	-0.0523	4.8887	-0.1463	-0.2378	0.0151	3.8331	3.5618	3.0515	0.7299	-0.1194	0.4501	-0.1542	-0.5046	1.3491	1.0036	0.3761	3.6203	3.8303	0.1592	7.6392	0.5236	-0.0577	1.2775	4.8657	0.7482	5.0462	0.2961
209608_s_at	ACAT2	-0.0632	0.157	-0.8963	1.5418	-0.5065	-0.5961	-0.781	-0.588	2.4825	-0.6882	-0.5475	0.0474	0.963	-0.8911	-2.097	-1.1627	-1.7203	-1.4331	1.0849	-0.2728	-2.0258	-0.0219	-1.9198	-0.2809	0.099	-0.6825	-5.3715	0.1152	1.9971	-0.165	0.8318	3.6059	0.2557	0.2786	0.7443	0.7313	1.5905	0.6565	-1.1828	0.0587	1.1415	1.3278	-0.1469	-0.8622	-3.0958	0.1753	-0.5998	-2.4234
209662_at	CETN3	-0.1176	0.4688	-0.134	-1.6904	0.6557	-0.726	-3.1798	-2.0934	-5.4181	-0.8585	-0.068	0.9762	-0.197	0.2618	-0.289	-0.9939	0.2852	-1.1931	-1.4846	-1.4717	0.8019	0.2154	-2.0526	-0.589	-0.4049	0.2064	1.6704	0.0243	0.7507	-2.3336	-1.2427	0.0687	-0.5236	0.6957	0.3233	0.1725	-0.5525	2.0767	-0.5748	0.5161	-2.5875	-1.76	-0.1163	-1.1557	-2.0868	0.1524	-1.0598	-2.0112
209710_at	GATA2	2.1638	0.0507	3.515	-0.045	0.4738	1.1409	1.3624	2.8401	7.7473	0.7543	0.559	-1.1704	-0.1106	0.6581	-1.3751	-0.8156	-6.00E-04	1.8318	2.2967	0.2573	0.8264	-0.5	4.3273	0.5188	0.4031	-0.6797	1.0748	-0.0323	-0.2296	1.0249	0.8025	-0.6611	0.4545	-0.1523	-0.1187	0.6682	0.3886	2.4338	-0.1759	-0.3918	3.5847	2.384	2.7473	-0.4313	4.579	0.9231	4.9448	0.0467
209806_at	HIST1H2BK	2.9062	-0.6236	0.2356	-4.719	-0.5233	0.5851	-0.7464	1.5943	-3.743	0.3198	0.2123	0.7055	-0.6824	-0.9067	1.9516	-0.4934	1.3306	1.2073	1.0669	3.4138	0.0861	-0.5899	-1.4277	0.4412	-0.6973	-0.307	-4.5867	0.4391	1.1537	-1.3475	-1.2512	-0.7043	0.2261	0.451	-0.2945	-0.3645	-1.4552	4.0813	-0.2313	-0.4782	3.3078	-1.6664	0.6843	0.4729	1.7202	-0.4575	0.2524	-0.0194
209899_s_at	PUF60	0.6747	0.0146	0.9612	-1.2584	0.0523	-0.6693	0.4707	-1.4916	1.1781	0.7053	0.7127	0.5033	-0.595	-1.9186	1.6764	0.3372	-0.0481	-0.3209	-0.5483	-1.0457	-0.2977	0.2775	0.0325	-0.6255	0.3509	0.2713	-0.0422	-0.3956	-0.0525	-0.2264	-0.4635	-0.5561	-0.6302	-0.0766	-0.253	-0.3939	-0.8669	1.0228	0.0924	-0.8004	-0.7055	-0.9591	0.3708	-0.3803	-1.4822	0.2424	-0.7903	0.6285
210058_at	MAPK13	2.5305	1.4273	0.1968	1.4602	0.026	0.9278	6.6486	-1.1738	-0.3466	-0.7285	-0.4505	1.6101	0.3907	0.2767	0.921	4.5965	0.8224	3.0256	6.3548	0.3492	0.1912	0.0333	5.667	0.007	-0.4719	-0.7213	3.7098	-0.2584	3.2101	0.6421	3.2707	1.3668	-0.4703	1.9334	-0.1501	-0.0058	0.4448	2.9074	3.2589	0.879	5.9643	1.1383	0.0619	0.7647	1.6646	0.4905	6.5341	4.1488
210115_at	RPL39L	1.7638	1.0564	0.2128	3.3814	1.9494	0.4687	4.0452	-0.0443	7.5482	-0.5296	0.3067	1.2369	-0.4214	0.4183	0.93	1.8836	0.0892	1.988	0.856	-0.7457	0.3753	0.3696	5.0626	0.424	-0.9893	-0.4491	2.9176	-0.2778	5.137	-0.066	0.155	1.1908	0.3332	2.3864	-0.6024	0.3239	-0.546	2.7666	2.0606	-0.687	3.1506	0.8402	0.8204	0.7288	2.5382	0.6616	4.1496	2.1007
210151_s_at	DYRK3	1.4355	-0.9298	-0.8913	-2.7191	-0.0616	2.6527	-0.3645	5.8846	7.49	-0.2847	0.0483	0.3163	2.0061	0.8063	-1.0151	-1.524	0.3344	1.9651	-0.8907	10	-0.523	-0.081	0.1919	0.1086	-0.6811	-0.1312	-0.0603	-0.252	1.1409	0.6236	0.4928	-0.8067	-1.2106	-0.792	0.0497	0.3267	0.1428	0.9298	1.559	0.8594	-0.4004	3.7133	-0.8356	2.4634	2.5336	0.8283	1.188	-1.2932
210153_s_at	ME2	-0.3495	-0.0828	0.3185	-0.0852	2.2488	-0.912	-1.7874	-1.2449	-3.6434	0.0652	0.1739	0.2263	-0.6633	-0.1297	0.2665	-0.3896	-0.3137	-0.3076	0.4672	-1.1284	-0.5596	-0.1666	-1.1425	0.0751	-0.3791	0.9513	2.846	5.7898	-0.1537	-1.0353	-1.1147	-0.4787	-0.0563	0.9275	-0.3622	0.7187	0.7437	-0.2901	-0.1455	-0.953	-0.5765	-0.0277	0.7598	-1.4106	2.9177	0.7713	-1.1633	0.1638
210416_s_at	CHEK2	2.8812	1.8989	-0.2552	1.1042	0.8515	0.048	0.692	-0.8112	2.1069	-0.4972	0.6087	0.3578	1.8623	1.1948	0.3672	0.5391	-0.1436	2.5916	0.3115	-3.5961	2.6716	-0.0093	4.9329	0.6404	0.2917	0.9464	1.5102	-0.6843	2.2339	0.5842	-0.2559	-0.0815	0.4182	0.7404	0.1043	-0.3265	-0.7959	3.9619	2.9557	-0.0903	5.4048	-1.01	0.5427	2.3925	2.6425	0.5834	2.1061	0.6284
210640_s_at	GPER	0.9537	1.9555	-0.1445	4.32	-0.975	-0.0627	3.9352	-0.4994	6.3726	-0.0656	-0.9581	-0.8164	-0.0172	-0.3295	0.028	4.1612	0.5579	1.335	1.1336	0.8901	-0.6787	0.1731	3.2811	-0.4415	-0.5473	-0.366	3.4377	0.018	4.0682	-1.0883	1.4965	1.7587	0.5731	0.4228	-0.5284	0.9314	1.6565	1.0808	1.8223	1.8415	6.7435	0.1517	-0.3978	1.0709	2.812	0.2581	4.6732	1.0133
210719_s_at	HMG20B	0.0091	-0.0183	0.8119	-4.055	0.0805	-1.1857	0.584	-1.0592	0.2847	0.9642	0.3085	-0.1689	0.0321	-2.4079	2.2931	-4.2773	0.4362	-1.157	-1.2033	-2.9007	0.2133	-0.244	0.2457	-1.8953	-0.8025	-0.5044	-5.2464	-6.0743	0.803	0.3869	-0.9683	-0.0159	-0.5793	0.2823	0.7145	0.4932	-3.8823	-0.6827	0.193	-4.7678	-4.2365	-1.1075	0.1132	1.2124	-2.1794	0.4104	-0.6034	-2.8706
210788_s_at	DHRS7	-0.1048	-0.4344	0.8551	3.2556	1.8195	-0.3342	-0.0196	-0.0917	-2.8318	1.7221	-0.5245	0.0375	-0.9053	2.66	2.6721	-0.5986	-0.2226	-0.6625	-0.1105	1.5635	-0.2978	0.2766	0.2965	0.5574	-0.3533	0.9074	1.8837	-0.0667	-1.155	0.01	-0.2385	-0.3284	-0.8254	-1.0964	-0.2362	0.5439	-0.2244	1.4623	-0.3996	0.0405	1.4409	0.1968	-0.4381	-0.6203	-0.2956	0.484	2.3773	-0.986
210986_s_at	TPM1	-1.1776	-1.4727	0.1834	0.7989	0.7311	-1.6277	0.4603	-1.064	0.5847	-0.1119	-0.1984	0.6761	-1.4706	0.5657	-1.5017	-0.8904	-0.6779	-0.5661	0.9743	-3.1051	-0.2746	0.2262	0.1089	1.058	1.0015	0.3734	0.6651	-0.827	-0.5727	-0.4179	-0.4009	0.3878	2.0175	0.1603	0.3742	-1.0946	-0.5694	0.5111	0.7442	-0.1453	0.687	-0.7229	1.2302	-1.4609	-2.6578	0.6367	-0.4307	-0.5227
211015_s_at	HSPA4	-1.6261	0.5956	-0.8191	0.6864	-0.1934	-0.8437	-1.0676	-0.8765	-0.1932	-0.2154	-0.1045	-0.1344	-0.1305	-1.315	-1.5089	0.5235	-0.0591	-2.0527	-2.5957	-0.0471	-0.7839	-0.4413	-7.0984	0.4755	0.1883	-0.0333	0.3496	-0.3938	1.4712	0.8763	-0.1254	0.6253	0.084	-0.6825	-0.332	-0.4593	1.293	1.4437	-1.6579	0.5852	-4.7539	-0.7759	-0.7277	-0.0141	-2.9933	0.0374	-4.3539	-1.5354
211071_s_at	MLLT11	0.6503	0.3997	0.8314	-2.5786	0.4791	-3.0317	-0.9094	-1.0422	-4.5678	0.7705	1.1763	0.656	0.3261	0.6233	3.7561	-0.0993	0.3461	0.8527	-0.8549	-0.6206	1.257	0.4237	-1.9377	0.279	1.1312	-0.6317	-4.3932	1.9572	-2.2247	0.78	-4.00E-04	-0.9073	-0.4394	-0.3378	0.3742	-0.7134	-1.7791	-2.624	-1.1301	-1.4639	0.6414	-1.1897	0.5979	0.2472	0.1595	1.0932	0.4323	0.118
211715_s_at	BDH1	-0.3121	0.7935	-0.1348	1.4502	0.6606	0.7078	1.6255	-0.3413	3.1922	-0.2493	-0.483	1.3778	-1.2498	0.6823	-0.03	1.4529	-0.9716	-0.4191	0.2568	-0.8965	0.4775	-0.7934	1.1752	0.387	-0.6615	0.5133	2.069	0.1948	2.178	1.2654	-0.37	-0.1069	0.0454	0.9961	-0.3724	0.6235	0.1957	1.9874	0.5045	-0.7104	0.9697	-0.2283	0.3959	0.1664	-1.3508	0.2375	1.6917	1.4748
211725_s_at	BID	0.1732	-0.4037	-0.5172	-1.5592	-0.2999	-0.9775	-1.6921	-0.3996	-2.068	-0.5956	-0.8569	-0.5771	0.8578	-0.4354	0.3492	-1.088	-0.2148	-0.5385	-0.9296	1.349	-0.4119	-0.2622	-0.0876	-0.1366	0.229	-0.4042	-0.2202	-0.2154	-1.5327	0.3385	0.3276	-0.2234	-0.948	0.3173	-0.3924	-0.4028	0.8763	0.0189	-0.6028	0.2761	-0.6971	-0.5024	-0.1151	-0.0963	0.0612	0.1969	-0.1471	-0.0318
211747_s_at	LSM5	-7.7015	0.1897	-0.2341	1.4996	0.4465	-0.4993	-0.2572	-1.5661	-0.2008	-0.4298	0.5798	1.2144	-0.0332	0.2259	-1.153	0.5862	-2.28	0.1135	-0.9646	-0.8225	0.3503	0	0.8831	0.727	-0.3402	-0.2757	2.0173	-0.1686	0.0774	-0.213	-0.7646	-2.8368	-5	0.9648	-0.4417	-1.1151	-0.9467	-1.5097	-0.3757	-0.2093	-7.0992	-0.8182	0.8044	-0.0347	-3.2563	-0.4542	-0.0028	0.4432
211783_s_at	MTA1	1.3721	-0.4932	1.9482	-0.8302	0.8843	0.023	1.0582	0.5383	-2.222	1.9689	0.0786	0.806	0.5005	0.8229	3.075	0.0075	-0.3596	0.925	-0.1477	-0.2608	0.9856	-0.4244	-0.6934	0.4459	-0.1663	0.8579	-2.455	1.3983	-0.8658	0.3832	-0.2568	-0.6026	-0.1529	-1.9893	-0.1327	0.0639	-0.8653	-1.5588	-0.5603	0.2675	-0.6024	0.2942	-2.5818	-0.4915	1.0373	-0.8843	-0.8319	-1.8256
211919_s_at	CXCR4	0.4523	2.764	-0.6646	3.3401	-0.8461	-0.113	2.5278	-0.3778	7.188	0.2751	-1.315	-0.932	0.6965	-1.0301	1.1626	1.5844	0.3901	1.4222	2.1007	1.1116	-0.8837	0.2201	3.2861	-0.9692	-0.0991	-0.0467	2.0148	-0.4297	2.3904	-0.0681	-0.1195	0.8819	0.2961	-1.5151	-0.8389	0.5829	1.249	2.0014	1.2804	0.7112	2.4954	-0.4886	-0.8683	1.3761	5.6293	0.4316	2.7785	-0.1658
212047_s_at	RNF167	0.0797	0.342	0.6268	-0.0469	1.8132	1.9633	0.6404	0.2487	0.6869	-0.3503	5.0767	0.0937	-0.4022	0.6478	0.7106	0.9617	-0.0184	-0.5546	0.4219	1.9344	0.3176	-0.437	0.3596	1.5585	0.1254	1.2665	0.3071	0.0311	0.2432	0.587	0.1157	0.0419	0.3295	0.0534	-0.0677	-1.8563	-0.0567	-4.7184	-0.6815	-0.3112	0.7451	0.0744	0.0324	-0.4149	0.3611	0.583	0.0089	-0.2178
212054_x_at	TBC1D9B	-2.3332	-0.0647	-0.012	-1.2907	-0.2198	0.1073	-4.1697	-1.316	-7.2225	0.0797	0.0359	0.395	-0.337	0.5285	0.5838	-0.9487	-0.0276	0.0543	-1.139	-3.4906	0.4918	0.3959	-2.0803	-0.0379	0.5942	-0.2183	-3.2152	1.1766	-1.136	-0.8042	-0.9961	-1.2097	-0.5343	0.4147	-0.3734	-0.5267	-0.1054	-3.004	-0.6554	-0.5593	-2.1021	-0.3627	-0.4851	-0.3462	-0.204	-0.0991	-2.0502	0.4292
212070_at	GPR56	0.1842	0.3704	-0.9764	-5.3057	0.8112	-0.5293	-1.5134	-1.6476	-6.089	0.8003	0.9947	-0.6713	2.8095	-0.6332	-0.1595	-4.2096	0.8407	-0.8187	-3.4468	0.1835	0.857	-0.0839	-3.2105	-0.4015	-0.0226	-1.5004	-2.8254	0.4775	-2.8868	-0.9346	4.1841	-0.9017	0.6607	-0.1874	0.2119	0.7426	0.2806	-6.651	-2.4715	0.7788	-1.857	-1.5349	-0.3026	1.607	2.0759	-0.9191	-2.4397	-1.0338
212115_at	HN1L	-1.7164	-0.05	-0.1979	0.3605	0.7872	-0.4654	-0.1598	0.6061	-7.5355	-0.9968	0.4569	0.5887	-0.4382	0.8881	-1.5624	-0.1167	-0.9407	-2.0615	0.2081	-1.0172	-0.8668	-0.3076	-2.033	0.1693	-0.1205	0.7766	2.0126	0.9167	1.0653	-0.0195	0.2183	0.1539	0.1583	1.0361	-0.4646	-0.8514	-0.2062	1.9622	0.5726	0.1661	0.4606	0.2792	1.1173	-1.6852	-3.2128	1.0602	-0.5292	-0.0454
212124_at	ZMIZ1	-0.1217	-0.4947	-0.2792	-2.0744	0.3381	-0.5688	-2.9642	-2.998	-3.5801	0.0859	-0.3942	0.1546	0.8391	0.087	-1.0058	-2.0617	0.3558	0.2876	-0.2789	-2.7351	0.4436	-0.0759	-1.7097	0.6818	0.483	0.2045	-6.1158	1.4831	-1.8822	1.3689	1.0961	0.0909	1.0603	0.2946	1.5195	-0.3425	1.5418	-3.7951	-0.2347	0.4102	-1.6385	-0.6385	0.0772	1.3031	1.8011	-1.2642	-0.324	0.2151
212140_at	PDS5A	-1.7759	-0.0225	0.1461	-0.2752	0.8137	0.9079	-1.3554	-3.9347	3.2409	-0.0889	-0.2901	-0.0662	0.4685	-0.1705	-1.3308	-6.8108	-0.2336	0.0435	-1.7096	-6.3612	0.2205	0.3337	-2.3008	-0.1055	0.0613	0.2974	1.4191	0.6298	0.4493	-0.229	-0.7434	0.381	0.3581	0.8013	0.2895	0.0528	-0.9233	2.2162	-2.4709	-0.4643	-3.3433	-1.1941	0.1131	-0.8927	-2.2149	1.1428	-3.3167	0.5104
212166_at	XPO7	-0.0689	0.4241	1.4526	0.8837	0.763	-0.642	-0.3163	-1.8368	1.1933	-0.4817	1.747	-0.2251	0.0661	0.0678	0.3417	-2.3864	-0.7815	-1.5654	-1.8331	-4.0212	0.1647	-1.2737	-0.6084	-0.379	0.6036	0.0943	-0.4867	-0.5921	-1.0206	0.5702	0.0982	-0.7679	-0.0557	-0.5111	0.8712	-0.6917	-1.1541	-4.7541	-0.029	-0.1204	-2.5916	-2.5166	0.2447	-1.6036	-1.3273	-0.1317	-1.6047	2.202
212180_at	CRKL	-0.7021	0.1328	-0.4653	-0.399	-0.5052	-0.7025	0.3954	0.2871	3.423	0.5042	-0.6155	0.0822	-0.4742	-0.3687	-0.3765	-2.7958	4.568	-0.4358	0.6907	-0.9793	-0.7306	0.3039	-4.7424	0.6017	-0.357	0.3414	1.3708	0.0483	2.2332	-0.335	0.6773	1.2947	-1.3666	-0.0237	-0.3963	0.5182	1.6288	1.809	0.3166	0.6161	-4.1839	-0.8101	-0.9926	-0.7009	-2.7079	-0.1464	-2.4133	1.7693
212189_s_at	COG4	0.4028	0.2319	-0.2091	1.2758	0.6635	-0.5238	1.195	0.6284	1.4514	-1.8356	0.026	0.6344	-0.1172	1.0776	0.2354	0.41	0.3535	-3.2418	-0.0134	-0.1879	0.988	-1.1266	1.6477	0.8373	0.396	0.3503	1.2777	0.7158	0.7534	-0.4183	0.0588	-0.1258	-0.1545	0.4056	0.1339	0.2216	-1.1581	1.195	0.3888	-0.0836	1.4979	0.1663	0.2802	-1.0649	-2.8385	-0.5283	-0.941	0.6543
212206_s_at	H2AFV	0.6363	-0.609	-0.8227	-0.2638	-0.4359	-0.1928	-0.7012	-0.5033	-2.0558	0.4935	-1.0282	-0.4143	0.5259	-0.6477	-0.192	0.3922	1.1388	-0.1784	1.5564	-0.17	-1.0963	0.7105	-0.0668	-0.5988	0.6582	-0.6009	-0.6059	0.0098	-1.1334	0.0276	0.4144	1.0769	0.1989	-1.018	-0.3131	-0.6132	1.8851	-1.6518	-0.4192	0.335	-0.8948	-0.2759	-0.6802	0.4543	1.2855	0.125	-0.3087	0.3406
212231_at	FBXO21	-0.599	-0.2099	-0.6888	0.9667	-0.4573	-0.0923	0.1301	-0.027	1.3222	-0.113	-1.1777	-0.1012	0.6641	-0.3959	-2.3097	-1.3407	-0.0671	-1.2705	-1.1227	-2.8134	-0.3103	0.2721	0.2216	-0.0663	-0.1893	-0.6445	1.0949	0.306	-2.9347	-0.3125	0.6453	0.604	-1.2356	-0.6515	-0.2077	0.1557	1.2453	1.0945	-4.8054	0.2401	-8.6597	-0.49	-0.371	-0.0307	-3.0481	0.3092	-2.994	-0.2448
212255_s_at	ATP2C1	0.3994	-0.0081	-1.6496	0.3015	0.3758	-0.0425	1.6509	-0.1459	4.3803	-0.268	-1.0893	-0.3343	1.11	-0.0731	-1.6887	0.6002	-0.1661	-0.0189	0.9607	0.6565	-0.6324	-0.1988	0.6685	-0.7692	0.892	-0.1129	1.547	0.0042	0.8426	0.3106	-0.3738	0.2233	0.3968	-0.1549	-0.5249	0.6726	-0.5337	1.8868	0.036	0.8733	1.439	-0.3553	-0.9414	0.4717	2.3791	1.1929	1.5681	-0.6899
212300_at	TXLNA	-1.9065	-0.033	-0.343	0.8218	0.5582	0.4211	-2.3433	1.8465	0.2516	-0.4169	0.9523	1.0703	-1.1252	0.4751	-1.5313	-2.9055	-0.6092	-2.5713	1.1353	0.7662	-0.1244	0.4728	-2.7686	0.3852	-0.778	-5.1624	0.8945	0.5266	-1.7749	0.93	-0.2479	0.3737	0.1293	0.1153	0.2593	-0.2125	-0.9658	1.0382	1.2073	-0.1719	0.0282	0.0332	1.1169	-0.2858	-4.7186	0.1804	-1.3753	-1.9248
212399_s_at	VGLL4	-0.3249	0.1678	0.1367	-3.8694	-0.0659	-0.4836	-3.3799	-1.1782	-2.9521	1.1259	0.3184	1.183	-0.9648	0.3375	1.4944	-1.3715	1.1823	-0.5481	-0.6304	-0.628	0.4285	-0.1453	-1.3744	-0.0029	0.9298	0.2233	-0.9817	0.1128	-2.1243	-0.4375	-0.9877	-0.3718	1.943	-1.0133	1.7355	-0.6387	-0.5349	-3.272	-0.422	0.0904	-1.218	0.0963	0.3423	1.1594	0.8937	-0.7144	-3.1151	-0.7379
212403_at	UBE3B	1.7148	-1.5497	-0.4166	0.8018	-0.1576	0.5713	1.79	-0.7713	-1.88	-0.567	-0.6768	0.5156	0.0669	0.3447	1.3911	-2.9209	0.4398	1.8207	-1.055	0.5418	-0.0991	-0.1431	0.5783	0.0326	1.0707	0.5593	-0.02	0.6465	-1.0574	-0.9062	-0.161	1.0548	-0.0161	-0.7698	-0.5262	-0.3292	-1.0056	-2.9738	-0.4165	1.4906	-1.3225	0.1152	-0.8792	0.2864	4.5552	-0.6733	2.1577	0.5727
212453_at	KIAA1279	-0.5224	0.1294	-0.0806	2.3563	0.1913	-0.3385	1.3474	-0.2909	3.0114	0.0497	-0.7709	0.3008	-0.2978	0.0931	-0.072	-1.0087	-0.19	0.5118	0.7106	-3.5198	0.1652	-1.6302	1.4164	0.535	0.1608	-0.1339	3.119	0.5528	1.7448	-0.3917	-0.0688	0.3041	-0.9308	0.7007	1.0063	0.3614	-0.4889	2.4938	0.8238	1.0213	1.5084	-0.6965	-0.247	-0.2037	0.3691	0.81	-0.0469	0.901
212458_at	SPRED2	-0.1379	-0.807	0.4933	-6.8763	-0.3136	-2.0728	-1.957	-0.5067	-5.894	-0.967	-1.6985	-0.2955	-0.0453	-2.1219	-2.6247	-3.5627	0.551	-1.6511	-1.5248	-0.9865	-0.2004	-1.3141	-2.254	0.0761	-1.1082	-0.2639	-2.6477	-3.6935	-1.5866	1.0644	1.0232	1.0964	0.9594	0.1801	0.2503	1.3804	1.3497	-5.3021	-1.4691	-0.328	-0.7105	-2.732	-0.3418	-1.8047	-3.1041	0.4829	-2.0902	0.7095
212462_at	KAT6B	-0.3441	-0.5337	-0.237	0.171	-0.4055	1.2967	-0.2321	-0.4167	7.6417	0.9677	0.0497	0.1445	0.0316	0.2348	-1.1066	-1.1108	-0.2626	0.0057	-0.9288	-1.6246	0.3916	-0.3339	0.3253	0.935	2.0157	0.1431	0.5558	0.3097	-0.2377	0.4779	-0.9663	-0.571	1.3963	-0.8441	0.2118	-0.4432	-0.1695	0.4415	-0.5817	1.106	-0.5019	0.4563	1.0774	0.8351	1.8483	0.3501	2.4349	0.5339
212485_at	GPATCH8	6.9731	-0.2507	0.9335	1.8647	2.4844	2.4132	2.3216	-1.2068	2.6878	0.3026	0.1133	0.8521	0.9086	3.2518	1.7349	0.4995	-0.2976	-0.5649	0.1481	0.4719	-0.2225	-0.0836	1.0082	0.3611	-0.0435	0.2731	2.3335	-0.2149	1.8598	-0.3746	-0.7293	-0.1085	-0.4174	-0.1257	0.3344	0.3683	0.8097	1.8651	3.1889	0.1332	3.9943	-0.5377	1.1955	0.6091	4.2334	3.7761	3.0059	0.2704
212500_at	ADO	1.7898	-0.2406	0.5341	4.563	1.0252	1.7212	5.6407	4.9826	7.3533	0.1333	1.6897	0.7234	-0.5396	0.7903	0.8314	0.9577	0.1993	0.1153	3.1333	3.7281	0.4956	0.1903	4.4714	4.3884	0.3346	1.2429	4.0134	-0.4672	1.7697	1.3104	-0.3813	1.2909	0.9726	0.2378	0.0595	-0.216	-0.9712	2.1943	1.8631	-0.3684	1.1582	2.0367	0.2463	1.513	2.6346	0.4093	4.0956	0.3759
212536_at	ATP11B	-0.4748	0.0808	0.0302	-0.5584	-0.5497	-0.0359	-0.0643	-0.6953	-1.2729	-0.1808	-1.7466	-0.6193	0.0742	-0.6501	0.4458	-1.2477	-1.1443	-0.3766	-0.9705	-0.2529	-0.3876	0.4269	-0.1012	-1.1285	0.1523	-0.7207	-0.8156	-0.6284	-2.0828	0.0729	0.4444	0.1513	0.8892	0.9865	-0.2158	-0.49	1.189	-1.7217	0.0124	0.7797	-1.07	-0.4465	-0.9705	0.4802	2.0936	-1.0598	-0.2891	-1.6265
212557_at	ZNF451	0.1603	0.288	-0.0217	0.6775	0.2652	2.5918	2.1483	4.6629	4.6522	-0.8574	0.5126	0.0662	0.0269	-0.2704	0.4288	1.0987	0.2852	-0.0294	-0.0382	8.5373	-0.4745	-0.2717	1.862	-0.635	-0.5031	0.2446	2.413	-0.7068	1.7358	0.6325	-0.4442	0.8882	-0.532	0.9892	0.1123	0.1076	-0.9538	2.1947	-0.0568	-1.0391	2.1867	2.4058	-0.0894	0.5392	1.8988	-0.0039	2.2093	-0.0501
212591_at	RBM34	-0.8237	0.102	0.2086	-0.086	0.1737	0.6683	1.1519	2.1106	-7.7797	0.1435	0.7574	0.5516	0.1073	0.8898	-0.2026	0.6839	1.0118	0.9862	0.0327	2.4304	-1.2529	1.0734	-4.4334	0.8687	-0.1146	-0.219	1.5465	-0.1998	0.8349	0.4321	-0.5951	0.1324	-0.8081	-0.0832	-0.6971	-0.6175	9.00E-04	0.2143	-3.0801	-0.1773	0.2139	0.4723	0.1188	-2.7511	-3.714	0.7746	0.5153	-0.8119
212614_at	ARID5B	0.6105	-0.0145	-0.4241	0.6419	-0.3921	0.5596	1.5138	1.8922	5.0445	-0.2099	-0.1598	-0.5655	0.0419	-0.4617	-0.3015	-0.063	-0.5495	0.8414	0.5798	2.9691	-1.4828	0.0289	1.1506	-0.2064	-0.3523	-0.5218	1.6053	-0.3842	0.57	0.3918	0.6562	0.0815	0.0702	-0.3438	-0.5526	0.0551	1.4938	2.3185	2.2901	-0.4271	0.3031	4.0956	-1.0623	0.4918	3.0352	0.4694	1.7939	0.1048
212624_s_at	CHN1	0.6163	-0.4819	-0.1612	0.0636	-0.1641	-0.8452	1.7972	-1.338	-0.7667	0.0737	-0.3298	-0.5205	0.086	-0.2244	4.1436	1.9454	-0.664	1.1037	3.0346	1.2299	-0.2347	1.006	0.7604	0.5058	-0.1495	0.2888	1.1809	-1.0943	-1.1962	0.5905	1.2733	-0.0602	-0.8872	1.8691	-0.5217	0.038	0.8492	0.2335	1.1389	1.688	4.0733	0.8387	-0.4885	1.1097	2.6418	-0.147	3.3929	2.2517
212644_s_at	MAPK1IP1L	-1.0534	-0.2347	0.5644	2.2901	0.5371	0.6209	2.3708	-0.2589	2.0989	-0.8263	1.1988	0.597	1.2971	1.099	-1.5163	-0.283	0.0595	-0.3872	0.3422	-0.6011	-0.6238	-0.4837	0.5487	0.219	-0.8356	-0.0937	1.9328	-0.8519	1.5707	-0.4091	-0.2033	0.2468	-1.0611	1.2991	-0.327	1.0373	-1.1782	2.0117	1.0206	0.0256	0.1962	0.5414	0.9299	1.7949	1.301	0.7793	1.8499	-1.0083
212648_at	DHX29	-0.5489	-0.016	-0.7006	1.7089	-0.4929	0.791	1.8708	-1.2748	5.9694	-0.6619	-0.3164	0.2562	0.0186	0.2165	-1.6555	0.8432	0.1988	-1.2766	0.4498	-1.211	-0.245	0.9007	1.6866	0.1664	0.0019	0.774	2.3266	0.0546	2.7884	-1.1067	-0.207	-0.0968	0.3221	0.3857	-0.0403	1.6939	-0.6862	2.6529	0.2482	2.2323	1.4322	-0.3772	0.0797	0.0861	-0.3187	1.3215	1.3191	-0.5333
212660_at	PHF15	1.3806	1.5466	0.7593	0.9533	2.607	-2.3949	3.2432	-1.9022	7.7382	-0.1427	1.0415	0.501	-0.2696	0.725	0.0651	1.0216	0.3201	1.5836	0.2031	-3.9919	1.7444	-0.5303	5.7554	0.785	0.5394	2.1505	2.0284	0.6468	1.2583	-0.0887	-1.1106	0.5935	-0.2374	-0.3229	0.7875	0.2467	-0.774	1.7508	1.7818	2.2857	3.9349	-1.8602	0.9952	1.298	4.4882	0.7044	0.6995	-0.5412
212665_at	TIPARP	-1.646	-0.055	-0.1401	-5.4331	0.5582	6.2581	-1.9181	3.9614	0.956	-0.2389	0.5108	0.6242	-0.1547	-0.2806	-1.3569	-3.7856	1.2332	-2.4597	-3.3853	8.5924	-1.6825	-0.0918	-2.8353	1.1635	0.3174	0.48	0.816	-1.6001	-1.0447	-0.4119	0.6648	-1.7969	0.3362	-0.0576	0.3801	1.4722	-1.1288	-4.3482	-4.4819	0.2083	-4.7707	7.8576	0.2622	0.1436	-1.4212	0.6837	-2.1587	-0.669
212689_s_at	KDM3A	0.4575	0.4225	-0.8606	1.049	-0.601	1.9189	-2.3674	0.9354	-7.3791	0.1615	-0.7883	0.116	0.8213	0.1107	0.8502	0.9469	0.2643	-3.4831	-2.6169	4.2554	-1.0873	-0.2006	-1.0515	-0.2655	-2.5713	0.6431	-2.1869	0.5056	-2.4192	-0.3687	-2.8315	-1.249	0.1009	-0.0957	0.4166	-1.6621	-3.7563	1.4927	-3.0403	0.3822	-4.6743	1.4637	-0.416	1.3593	-3.6195	-2.206	-2.7726	-3.7128
212694_s_at	PCCB	-0.2333	-1.395	0.2004	-8.1945	-0.3188	-0.0406	-5.6351	-0.7652	-7.465	0.3005	0.6133	0.6652	0.6068	0.0249	0.1251	-5.5427	0.4819	0.8922	-5.4397	-0.4212	-0.9721	-0.157	-6.2511	0.984	-0.0902	-0.531	-9.6879	-3.2124	-6.1522	0.659	-0.1942	-1.1336	-0.534	0.3496	-0.5322	-2.7072	-1.7495	-4.7046	-5.6171	-0.8797	-4.6409	2.1016	0.0103	-1.8396	-2.6773	0.3739	-2.8222	1.2714
212717_at	PLEKHM1	0.2205	-0.5284	-0.9932	-3.1517	-0.3631	0.2772	-0.1787	-1.0382	-1.508	0.3365	-1.5056	-0.3661	0.588	-1.1969	-0.1438	-0.3932	0.5665	0.0383	0.6405	1.0384	-0.9567	0.6238	-0.6953	-0.5201	0.0056	-0.6231	-3.137	0.2183	-0.3561	-0.0108	0.1723	-0.1971	-0.215	-0.1195	-0.6837	0.5988	1.207	-0.8348	0.5198	0.4645	-0.337	-0.9463	-1.9443	1.155	2.6564	-1.1003	0.8742	0.9887
212723_at	JMJD6	0.7879	0.1853	0.6645	0.2628	0.1808	-1.1854	-6.8154	-0.6065	-7.5384	-3.5759	0.9228	0.6084	-0.1442	0.9675	0.7024	1.1629	-0.3935	-0.7329	-0.6872	-0.7468	-1.7593	-0.1071	-0.4114	0.1303	-0.0273	-2.1352	-5.257	0.7786	-2.6246	-2.3438	-0.4999	-7.0366	1.1928	0.7433	0.0494	-1.3578	-1.5442	0.4004	-6.4455	-4.6703	-0.0547	-0.0224	0.5512	-1.8694	-0.746	0.4169	-3.3088	-0.1171
212765_at	CAMSAP2	-0.1539	-0.2379	-0.835	-0.9904	-0.077	0.6572	0.4206	-1.2909	0.7196	-2.1612	-0.4202	-0.0746	0.1499	-0.3642	0.8498	-0.2678	-0.0607	-0.2021	1.1478	0.3184	-0.2198	0.6568	-0.5594	-0.0101	0.3872	-0.2015	0.8407	-1.2499	1.3855	-0.0361	0.1095	-0.0493	0.3219	0.3854	-0.7043	-1.813	0.6852	0.8751	0.7703	1.1221	1.66	-0.5971	-1.1357	0.4043	0.2979	-0.6351	0.2766	1.2259
212795_at	KIAA1033	-0.2954	0.4884	-1.2072	0.5529	0.6423	2.4635	-0.3927	-0.4751	3.7882	0.2235	0.3325	-0.1648	0.3248	-1.345	-7.8357	0.395	0.3967	0.4884	0.4353	-3.0707	0.1733	-0.3196	0.6797	0.6764	-0.0899	0.2058	1.5367	0.0604	1.1933	0.1748	-0.4094	-0.2019	0.5063	-8.0586	0.768	1.0472	-0.6839	2.1104	0.5341	-0.4072	1.6855	0.7295	-0.0463	-0.0289	-3.7766	0.6376	-0.9219	-1.6316
212811_x_at	SLC1A4	1.1106	4.5112	-0.2543	-0.0419	1.115	2.4485	2.4497	0.0755	3.5241	-0.1346	0.3235	0.4986	0.919	1.444	-0.029	4.6815	1.077	2.7298	2.1069	-1.7427	-0.1651	-0.0889	1.8134	1.1428	-0.7688	-0.5247	2.2819	-0.2281	2.7448	1.7548	2.3914	-0.9581	-1.4394	0.7293	0.3066	1.2169	-0.294	3.206	0.5035	0.8176	5.3556	1.1343	0.1249	2.0421	4.037	0.714	5.7069	0.5662
212815_at	ASCC3	-0.7132	-0.1871	0.7308	1.8022	0.2891	0.5513	0.4114	-1.3254	4.7457	-0.1779	0.8725	0.5096	-0.3893	0.3049	-0.3881	0.6583	-0.6832	-0.2417	0.2008	1.1198	-0.4163	-0.5909	1.4137	0.592	0.2883	-0.1153	1.1098	-0.9703	1.8402	0.2137	-0.7604	-0.2181	-1.605	1.2898	-0.3507	-0.38	-0.6909	2.6243	0.3117	-0.2577	0.4273	0.9179	0.6308	-0.8907	-1.9017	0.5628	1.0197	0.6692
212833_at	SLC25A46	-0.0193	-4.128	0.0382	0.6218	0.6506	0.0054	0.8966	0.7708	-7.7339	0.3194	1.1363	0.6541	0.1166	-0.3109	-0.9517	-4.9176	-0.1821	0.5113	0.4276	1.8373	0.0938	-0.6654	0.1374	0.6168	-0.3737	0.2858	-4.9391	-0.3365	-3.2944	-3.0344	-0.7049	0.2103	-0.305	-0.2217	0.1491	-2.7864	-1.2382	-0.13	0.1688	-1.0409	-8.8268	1.7815	0.4235	0.2943	-4.8724	0.5835	0.9902	-3.2175
212846_at	RRP1B	-1.3682	-0.6563	0.1849	-1.11	0.8981	-1.6367	-2.863	-0.5057	1.5439	-0.3783	0.7365	0.5123	-1.0941	-0.0262	-0.8519	-3.1145	-3.2864	-1.5462	-1.9098	-2.7696	0.0206	-0.0802	-2.6662	0.5209	-1.3422	0.7888	1.745	0.8671	-2.7895	-1.1388	0.322	0.4838	-0.653	0.7243	-0.012	-0.8663	-0.5988	1.8853	-2.1741	-0.2657	1.1936	-0.7996	1.641	-1.0739	-1.1369	0.4273	-1.5375	-1.4461
212851_at	DCUN1D4	-1.0598	0.1532	-0.2581	-1.6143	-2.5775	1.1312	0.9375	-0.7243	-3.0153	0.0856	-1.1942	-0.3572	-0.6082	-0.5067	0.7365	-1.6495	-1.3442	0.854	-0.2669	-0.4752	0.0431	-0.0472	-0.4721	-0.3676	-0.3031	-1.6664	-1.1302	0.0116	-4.8058	-0.0511	0.9342	-0.1909	0.2492	1.2944	-0.6879	-1.5626	1.3063	-1.4052	-0.5513	1.0069	-0.2487	-3.1915	-0.7142	-0.7261	0.478	-1.3169	-0.4904	-0.902
212871_at	MAPKAPK5	1.3736	-1.0404	-0.7656	-0.0225	0.3607	-0.2534	-4.3533	0.0474	-5.1111	0.5425	1.2295	0.2009	-0.7214	1.2243	0.7614	-2.677	-0.4591	1.9604	0.4002	1.1306	-1.3569	3.611	0.1364	0.4627	0.3874	0.7304	-6.8887	0.9265	-2.3441	-2.2288	-0.2563	-0.3257	0.8728	-0.5555	-0.1634	0.3084	0.0931	-0.1578	0.1198	0.3719	-1.0615	1.2165	3.1223	2.5418	1.3058	-1.1433	5.8402	-0.8738
212875_s_at	C2CD2	0.2427	0.0851	0.7745	1.3651	2.1203	0.0899	4.9733	1.6613	7.4791	-0.5033	4.6413	0.2991	1.4068	3.7917	1.9025	2.6911	0.5028	0.6089	0.466	0.1604	1.5122	-0.3917	1.429	1.4629	-0.0667	-1.4274	4.7879	-0.2041	5.1792	0.127	0.1156	1.4753	0.5421	-0.7705	-1.0964	0.2797	-0.0011	1.8379	0.7183	0.2316	1.9462	-0.637	-0.0522	2.791	1.8892	0.968	1.3307	1.5143
212880_at	WDR7	1.2035	-0.2173	-0.2537	0.0083	-0.6607	-0.4379	2.5455	-1.1029	7.7212	-0.1833	-1.1316	-0.2509	0.2665	-0.5194	1.4541	0.9554	0.2781	1.3213	2.2257	3.5317	-0.5593	-0.0537	2.2217	-0.6661	0.128	-0.2464	1.7799	-0.9679	1.3232	-0.7928	0.6523	0.1307	0.2219	-0.813	-0.9984	0.2054	1.1025	3.0054	0.4326	-0.4629	1.0541	-0.6284	-1.0858	1.9626	4.8493	0.6171	2.8947	-1.0245
212894_at	SUPV3L1	-0.7679	0.0721	-0.9741	-0.4849	-0.8288	0.5911	-0.5691	-1.1918	-4.0234	-2.3913	-3.1856	-0.6689	0.622	-0.6834	0.0492	-1.3418	0.3421	-1.1104	1.5507	1.0471	-0.5547	0.7667	-1.6597	-1.262	-0.1086	0.3327	-9.6869	-0.0161	-2.0011	-1.0159	0.5135	-0.3052	-4.0689	-0.9371	-0.0543	0.7055	1.0386	-4.6782	-1.5168	0.8876	-3.0192	-2.6549	-1.551	-0.1296	-1.9732	-1.2308	-1.5858	-0.6349
212899_at	CDK19	0.4369	0.4764	0.4279	0.9959	-0.2059	-0.884	3.0865	0.0728	7.7849	0.2372	0.4034	0.0574	1.2464	0.5987	1.7954	1.0032	0.3315	1.2538	3.8687	-2.3347	0.7377	-0.6555	5.5143	0.5972	-0.2079	-0.2334	2.2077	2.9591	3.5399	0.5653	-1.4491	1.4497	-0.2776	1.1483	0.4344	0.6324	-0.178	2.7093	5.2126	-0.6951	5.9872	-1.5824	-0.1453	0.8529	4.2541	1.3999	4.2886	0.1563
212910_at	THAP11	-1.6675	0.1393	-0.6036	0.4598	-0.0628	-1.5156	-1.559	-0.8553	4.1292	-2.2005	-0.3533	0.0187	0.4306	1.0401	0.327	1.1064	-0.5747	0.6955	-0.2415	-4.6785	-1.4724	-0.2246	-2.3146	0.083	0.289	-0.0265	1.8574	-0.1593	-1.0687	0.5671	0.3035	0.7714	0.6474	0.6207	0.3318	-0.1908	0.3623	-3.4731	-1.9698	-0.0702	-5.3756	-2.9143	0.2757	0.26	2.7536	0.4664	-4.9555	-2.1544
212943_at	KIAA0528	-2.7621	-2.2295	0.0499	0.3	0.3111	-0.2555	-0.9366	-2.6428	2.1641	-0.3937	0.6864	0.5579	-0.6056	-3.7667	0.5851	-4.1764	0.5188	0.224	-2.5815	-2.044	0.7224	1.0617	0.5845	0.287	0.3912	0.4213	0.9166	-3.0669	-0.5995	1.3269	-2.4632	-2.5324	-0.0327	0.8262	-1.0829	0.0773	-1.5213	-4.5317	-3.401	-0.2223	0.8463	-0.4986	0.321	-1.4646	-3.4389	-3.4433	-7.0808	0.2405
212955_s_at	POLR2I	-0.0441	1.2988	0.8668	0.7284	0.3065	-0.6497	-5.1246	0.6152	1.9565	-0.3287	1.1777	1.4352	-0.5798	-0.0957	-0.999	-3.3716	-0.2161	-2.1813	0.8798	-1.7595	0.339	-0.6038	-7.2139	0.7878	0.0711	1.4292	0.8883	0.2056	-4.0105	0.6522	-0.9078	0.5617	0.5213	0.2799	-0.1572	0.1435	-0.7724	-9.7984	-1.6212	-0.2746	0.9084	-1.3255	0.872	-1.2319	-4.8101	0.1094	-4.8226	-3.4867
212968_at	RFNG	0.7577	-0.0665	-0.8357	-1.7514	-0.1484	0.147	1.8938	-0.4308	-2.4282	0.8583	-0.6872	-0.3759	-0.1293	-0.7466	1.4085	0.2323	-1.7197	0.9389	0.8441	0.7042	-0.387	0.1554	-1.3572	-0.5192	-0.0634	-0.191	-4.4409	1.3217	-2.6903	0.2352	0.2628	-0.5221	1.2159	-0.0502	0.0343	-0.1356	0.408	-2.8612	0.6079	0.3791	0.0171	-0.0584	-0.354	1.4168	2.109	-1.397	0.1538	0.379
212973_at	RPIA	1.2296	-0.5212	0.6431	-4.6863	0.4318	-1.1484	0.5549	-0.1367	-7.4589	-0.304	0.4841	0.9277	-1.5353	-0.7559	-1.2274	-0.1753	-1.0008	-2.9665	-0.3069	-3.192	-0.1902	-0.3969	0.4622	0.2793	-0.2408	1.5976	0.8387	0.2675	-4.7439	-0.0423	-0.1462	0.6617	-0.5468	-0.1862	0.1505	-1.7934	-0.541	1.1115	0.7995	-0.3176	-8.7303	-1.3974	1.2425	-1.6289	-4.9604	0.1303	-7.1139	0.569
212997_s_at	TLK2	-0.982	0.0627	-0.2563	-2.6115	-1.1164	-0.6473	-4.3784	-1.2005	-6.9845	-1.0507	-0.623	-0.4199	0.594	-0.523	1.6441	0.7408	0.6893	0.4232	-1.2048	1.9477	-1.4271	-0.5218	-3.2264	-0.3127	-0.3076	-0.9682	-4.8463	0.357	-3.045	-0.4574	-0.3206	-0.353	-0.052	-0.1253	-0.1802	-2.3359	1.8392	1.8684	-1.0267	0.1333	1.5227	-0.5648	-3.0293	-0.0132	-4.3844	0.659	-2.4557	-1.925
213135_at	TIAM1	0.7356	0.4599	-0.675	0.9624	0.2717	0.4095	-0.8265	-2.1627	7.8104	2.4539	1.3171	0.6764	0.6441	0.067	5.08	-0.364	0.2808	1.9559	0.1671	-3.1353	0.2631	-0.4856	2.8831	1.3519	2.5336	0.0509	1.2583	0.3285	0.4809	-0.265	0.4386	0.6199	0.2729	0.8166	0.8929	-0.4643	-0.9375	1.947	0.3929	-1.614	3.4321	-0.1426	1.4121	0.3611	3.2853	-0.1133	4.0989	1.9611
213150_at	HOXA10	0.2008	-0.8383	0.324	-2.5868	0.3697	-4.1416	-0.2789	0.0681	-3.225	1.0209	0.6521	0.0371	0.2171	0.9535	-1.3894	-1.7203	0.1413	-0.7658	-0.2722	-1.6676	-0.296	-0.7283	-1.6045	0.8318	0.2045	-0.8459	-2.3324	-0.5772	-1.9455	0.7247	-0.2831	-0.7531	0.1785	0.2808	-0.5917	0.3035	0.2474	-4.758	-1.2485	-0.0126	-1.0132	-0.9391	-1.2418	-0.1888	-2.3846	0.9067	-0.0888	-0.2491
213190_at	COG7	-0.1429	-0.5046	0.4759	0.6906	-0.1217	-0.9541	-0.0823	-0.424	-3.8354	0.2588	-0.363	0.0374	0.3172	-0.623	1.3652	-0.1163	-0.9	0.3486	-0.1785	-0.7735	-0.4042	-0.2762	-0.4671	0.3114	-0.0479	-0.3209	-2.9418	0.2357	-3.6717	-0.6106	0.7898	-0.008	-0.0928	0.0208	-0.3371	0.7517	1.1959	-1.0755	-1.2312	1.5062	-0.9767	-1.3447	-0.1079	-0.5412	1.0488	0.4276	-1.1092	0.9768
213233_s_at	KLHL9	0.8905	0.5827	0.3381	-2.9871	0.1425	0.1586	2.7141	-0.3366	-3.0437	0.3654	0.4272	0.2273	0.5076	-0.2862	-2.2205	-1.5798	0.1496	-0.5048	-1.0878	-1.0465	0.1034	4.4108	-1.5277	0.1217	0.2772	-0.3502	1.6833	0.453	-1.9962	1.1606	0.3788	-0.0675	0.5293	-0.7984	0.4361	0.5024	1.9767	1.0845	-1.0429	-0.2554	-0.4588	-2.1249	1.0217	0.7581	3.8975	0.6981	-1.6839	-0.7203
213292_s_at	SNX13	-0.1223	-0.1429	-0.614	1.1982	-0.222	-0.3566	0.9529	-0.3962	3.7165	-0.3717	-0.5875	-0.8964	0.2287	-0.4506	-1.2617	0.5608	0.1379	0.7865	1.1486	1.6484	-0.4727	0.1091	0.5219	-0.1516	0.08	-0.1901	2.0629	-0.2526	2.4455	0.5165	0.4262	0.6159	0.3392	-0.2234	-0.4158	0.6658	0.6356	3.0432	0.7935	1.1753	1.994	0.1543	-1.0358	1.0794	2.44	0.8022	1.5393	2.3293
213343_s_at	GDPD5	1.5219	5.2167	-0.8367	0.1773	0.2191	-0.0909	-0.3182	0.073	7.2486	-0.081	-0.1454	-0.4208	1.2101	-0.0501	-0.3894	2.2419	0.2597	0.3026	2.704	0.3079	-0.4251	0.0178	3.7558	-1.0245	-0.3639	0.2754	0.3612	0.4907	-0.7944	0.1313	1.0614	-0.1574	-0.0182	0.036	0.5408	0.1738	1.0782	2.3998	0.6625	0.3851	4.4635	-2.4137	-0.1521	1.9468	5.036	-0.5942	4.5804	-0.9155
213417_at	TBX2	2.5312	-0.2632	-0.5475	1.9926	0.1925	-0.6135	2.4942	-0.0971	7.537	-0.1766	-0.2526	0.6237	-0.0462	0.1292	0.7662	2.5774	0.9222	2.4891	1.814	-1.6379	0.3251	0.0923	4.7316	0.7781	-0.0912	-0.2435	1.0635	-0.0657	-0.4784	-0.5653	-0.1541	0.5968	0.2549	0.1071	-0.2014	-0.2249	0.2757	2.4699	5.9638	0.6814	3.9178	0.76	-0.3744	2.3548	4.929	0.711	4.8861	0.218
213419_at	APBB2	0.2426	-0.0978	-1.0474	0.5457	-0.5817	0.2159	0.6283	-0.9007	0.7182	-0.5772	-0.4112	-0.792	0.1719	-0.4926	0.1973	0.5019	-0.3405	-0.204	0.7629	0.7338	-0.6491	0.0915	1.6058	-0.2494	-0.4157	2.9276	0.6796	0.0194	0.0038	-0.3628	0.684	-0.1258	0.2274	0.3928	-0.0768	0.8616	0.8475	1.1779	-0.0448	0.3129	0.3881	-0.3225	-0.9482	0.9088	4.0002	-0.141	1.5029	0.3857
213669_at	FCHO1	0.5192	0.176	-0.698	0.5084	-0.86	0.0537	1.8707	-0.291	1.1668	0.1029	-0.6255	-0.9316	0.7434	-0.4202	0.0763	0.4911	-2.4623	0.2858	1.785	0.3957	-0.3894	0.2196	-0.0159	-0.9038	-2.1285	-0.6046	1.9094	-0.1871	1.7228	-0.2506	0.4279	-0.1937	0.5712	0.1479	-0.3906	-1.2492	0.8666	1.5298	-0.3779	0.5606	-0.7236	-0.37	-1.1512	-0.3405	-0.2775	-0.9389	-0.7767	-1.4291
213689_x_at	FAM69A	-0.2012	0.4434	-0.5621	0.3238	-0.7076	-0.2665	-0.2836	-1.4264	-2.2251	0.5059	-1.2134	-0.5134	0.1951	-0.7927	0.4637	-0.1851	0.6526	0.3991	-0.6323	0.9141	-2.3762	0.1305	-0.3688	-0.5223	1.6116	-0.2343	-0.3756	-0.0633	1.3402	-0.1167	0.7217	0.6008	0.3083	-3.6422	-0.0098	-0.5428	1.0633	-2.2346	-0.1151	0.8937	-0.4304	-3.1081	-2.0027	-0.2289	0.3307	-0.7823	-0.5427	-2.23
213720_s_at	SMARCA4	-1.1842	0.0848	0.5526	-0.7032	0.6151	-0.8622	-0.4439	-0.7439	1.6979	0.8969	0.8014	0.4967	-1.4325	0.5562	0.2991	-7.0244	-0.9725	-2.6899	-1.6981	-2.2792	0.6625	-1.4518	-2.3288	0.8039	-1.1566	0.1882	1.4372	0.6228	0.3451	-0.0433	-0.5959	0.2919	-0.1893	-0.4712	-0.1022	-0.2105	-1.7244	1.2666	-2.6328	-0.6087	0.6923	-1.2453	1.187	-0.0794	-1.9868	0.6444	-1.7252	-0.094
213844_at	HOXA5	-0.4644	0.5956	0.6774	0.9066	0.5084	-0.0914	-2.9123	0.1344	-2.2442	-0.0596	1.1056	-0.2286	1.0388	0.4829	0.4025	-1.4649	-1.4418	-0.4488	-0.291	-0.3691	-0.0185	-0.1412	-0.1585	0.3963	0.6572	-0.1262	-0.192	1.093	-1.1528	1.1052	1.1586	-0.549	-0.1832	0.7652	1.3104	1.0353	0.2895	-0.5005	0.4297	0.7014	-0.9567	0.8719	0.9133	0.3249	0.2935	-0.301	-0.223	0.7797
213851_at	TMEM110	2.0235	0.7627	0.3237	-0.1954	0.0029	-0.4713	5.5751	-1.018	7.6031	0.7589	-0.3009	0.7542	-0.0668	0.2054	0.8158	0.8608	-0.3548	2.0331	2.9626	-1.7667	0.2857	-0.3782	0.1104	0.4387	-0.8671	-0.6114	2.3012	0.0878	5.0922	1.2186	0.0149	0.6799	-0.1024	-0.6281	-0.7186	0.831	-0.1691	2.1572	2.1953	-0.2393	4.4157	-0.2052	0.4645	0.7622	1.8085	1.0146	4.5381	1.0046
213995_at	ATP5S	0.4772	0.2897	0.3899	-0.9919	0.4006	0.0405	-0.8747	-1.5718	-1.6648	-0.053	0.9946	0.5709	-0.1914	0.5235	1.3447	-1.0768	-0.1382	-0.2	-0.709	-0.0565	0.182	0.7016	-0.9196	0.0804	0.599	0.2408	0.7745	1.6016	-1.3255	-1.9036	-0.9073	-0.3955	0.1622	-0.1718	-0.0328	-0.167	0.0713	-1.6283	-0.1554	1.6845	0.8839	0.1078	1.4234	0.1224	0.9163	-0.8549	-1.1706	-0.9116
214061_at	WDR67	0.1366	1.3603	-0.0176	-0.9612	-0.1179	-0.6655	-2.4442	-0.3237	-2.7673	0.1397	-0.0063	0.3037	-0.7692	0.6304	-1.0316	-1.4124	-0.3233	0.2415	-1.1576	0.9292	-0.4554	0.2648	-1.1597	0.4033	0.2782	-0.8951	-0.7004	0.1552	-1.4724	-0.7385	0.472	0.6995	0.2475	-0.1521	-0.379	-0.1514	-0.1317	-1.8603	0.206	0.9679	0.5796	0.3371	-0.0806	-0.3197	-0.7542	-0.3383	-1.8319	0.2607
214074_s_at	CTTN	1.5673	-0.6407	1.3271	-1.2888	0.342	0.2714	1.7095	-0.4091	-2.5083	-0.0927	0.9731	0.2032	1.5369	0.616	-0.1004	4.447	0.4351	1.1618	2.9411	-1.5909	0.4571	-0.752	2.4696	0.6578	-0.0594	-0.5048	-4.3048	0.4886	-1.2708	-0.0744	-0.5198	-1.3061	-0.3336	-1.3219	0.2314	-0.2109	-0.7479	0.0463	1.7872	-0.2656	-0.2902	-0.3535	0.6663	-0.1971	3.4037	-0.2239	1.6457	0.5832
214259_s_at	AKR7A2	-1.0673	0.3041	1.0339	0.3434	1.0236	-1.0098	1.0442	0.5302	0.5169	0.0719	1.0774	0.4372	-0.7276	0.6445	1.1097	0.8671	-0.9635	-3.0538	-5.931	-0.8791	1.0954	-5.9303	-5.0681	0.3898	-0.4433	0.161	0.072	-0.7848	-0.3779	0.0158	-0.5572	0.3319	-0.3455	-0.0469	0.3911	0.0395	-1.0919	0.8841	-2.7294	-5.2492	-8.7241	-1.0174	0.5941	-0.9285	-1.3949	-0.1938	-2.9495	0.2764
214404_x_at	SPDEF	-0.0468	-0.1444	-0.8167	2.2602	-1.0367	-0.4214	2.5098	-0.9231	3.5993	0.4317	-1.3639	-0.4408	-0.0327	-0.7385	0.3836	1.1904	0.1938	0.5862	2.6118	2.4491	-0.3589	0.1235	0.5212	-1.2998	0.134	-0.5343	3.286	-0.4901	3.2591	-1.4577	0.646	1.2591	-0.0384	1.989	-0.8335	-0.569	2.3553	0.9258	-0.4513	0.6299	-0.5731	-0.7733	-1.4031	-0.1132	2.1537	-0.5153	1.445	-0.4046
214741_at	ZNF131	0.7602	-0.4194	0.7688	3.0855	0.3243	1.7978	-0.289	0.7287	-4.2269	-0.2487	0.0306	0.1083	1.0293	0.8613	-0.1554	-0.9717	2.9826	-0.7826	-1.8139	2.6022	0.1125	0.1959	-1.93	0.086	-0.5668	-0.8349	-0.8277	0.4903	-1.2984	-0.0022	1.4772	-0.6395	-0.943	-0.1314	0.0953	-0.8738	0.6698	-2.1561	-2.0211	0.3074	-0.7502	1.2107	-0.1121	0.3852	0.0716	-0.7162	-0.7905	-1.1247
215000_s_at	FEZ2	1.4919	-0.2205	0.9743	0.5441	0.7341	0.6443	0.1621	0.5516	-2.0951	-0.5225	0.7651	0.0158	0.4957	0.7082	0.9364	-0.1246	-1.0664	0.4872	0.5863	0.072	0.5234	0.6013	-0.6808	-0.0142	1.0642	0.1702	0.4772	0.667	-1.4049	0.0172	0.5641	-0.484	-0.0746	-0.1366	-0.0776	0.6144	-0.7157	0.7533	0.7857	1.0828	-0.0881	0.9086	0.3357	-0.1704	1.4585	-0.6818	-0.5197	-0.4441
215093_at	NSDHL	0.0554	0.2771	-0.4097	-1.2492	-0.1484	-0.9531	-1.1074	1.0566	-3.6188	-0.0262	0.1138	0.1349	0.2627	0.7654	1.0237	-2.0933	-1.0342	0.2964	0.1387	0.2138	-0.1496	-0.1595	0.8905	-0.7935	-0.1959	-0.4521	-0.9273	1.1182	0.0697	0.6844	-0.1176	-0.4624	0.8345	-0.2948	-0.0133	-0.0395	0.373	-3.0133	-0.6032	0.5759	-0.6203	0.5836	-0.5554	0.6513	2.5134	-0.0802	-1.7877	-3.2469
215116_s_at	DNM1	-0.6321	4.00E-04	0.3767	0.1655	0.7169	-0.9823	1.3519	-0.838	2.6634	-0.012	0.6736	0.3914	0.5392	0.5938	0.466	0.3638	0.1134	0.1957	0.5051	-2.4386	0.7412	-0.7448	0.9552	0.3045	-0.5227	-0.4523	1.52	0.597	0.8267	0.8572	0.6085	-0.3891	-0.1343	0.0656	-0.0712	0.4494	-1.1664	1.6286	-0.1047	-1.4163	1.6021	-0.2322	0.397	0.7426	3.7354	1.0212	1.8578	-0.4386
215884_s_at	UBQLN2	0.2725	0.0799	2.6842	1.2326	0.6693	-0.0386	0.8522	0.4415	-3.633	0.2058	0.4176	0.3403	0.0275	0.3872	4.9228	-1.4074	0.2798	-0.3194	-1.1586	-0.4941	-0.0845	0.1259	-0.0792	0.3618	0.4956	-0.0841	-0.2598	0.2866	-0.1959	1.2762	0.8559	0.0899	1.5028	-0.0336	1.8548	-0.3011	1.1924	-1.7837	1.1764	0.53	-0.3084	0.3796	0.3292	1.0121	2.8057	-0.4464	-1.7158	3.0267
215903_s_at	MAST2	0.8528	3.7598	-0.5275	-0.7521	-0.0594	-0.3457	2.2992	-1.6968	-0.0169	-0.2168	1.4384	0.7942	2.1981	1.2735	-0.019	-0.9595	0.0498	2.368	2.8867	-2.7051	0.4767	-0.2066	5.7216	0.017	-0.5027	-0.7661	-1.3865	0.7342	-1.0228	-0.1267	1.8655	0.4593	0.1413	-0.1545	0.4597	-0.8117	0.6831	0.2181	2.1879	0.6097	5.4682	-2.3972	0.8192	0.7916	4.1306	-0.3548	4.8125	4.371
215945_s_at	TRIM2	-0.33	0.8909	0.4079	-1.4076	-0.4181	-0.529	0.3698	-0.8023	-2.6502	0.6902	0.1252	-0.0723	0.1307	-1.1101	1.0481	-2.4649	0.9965	-0.8836	-1.4151	0.3599	0.7055	0.263	-0.6535	-0.2704	0.7004	-0.2833	-3.5917	-0.4525	-2.0967	0.2985	0.6392	1.1505	0.7458	-0.1628	0.547	0.1498	0.8506	-1.1345	-0.5866	-0.0012	-1.6593	0.1197	-0.2017	0.4634	-1.6524	-0.8637	-0.9655	0.6785
215980_s_at	IGHMBP2	0.1303	0.8112	-0.0726	3.1284	0.8684	1.0711	0.1866	0.5179	0.9809	1.5378	-0.7853	-0.0524	-0.5952	0.0517	-0.4504	1.3033	-0.4579	-0.4554	2.2306	-0.4224	-0.356	-0.4708	1.0765	-0.8663	-0.4384	0.0585	1.5456	0.9522	-1.5663	0.0331	-0.0877	0.1327	-0.6936	-0.0423	-0.0659	0.1383	1.7329	1.6442	1.6071	0.7244	2.2926	-2.0692	-0.1741	0.1924	1.0749	0.541	2.5128	-0.5099
216321_s_at	NR3C1	0.9166	1.0566	0.2696	1.3558	-0.0143	1.5653	3.854	-1.1218	7.767	-0.1154	0.5154	0.577	2.312	0.7447	-0.8107	1.5916	0.0933	0.3893	2.7078	-2.388	0.1424	-0.1802	3.3041	0.6721	-0.3831	-0.1439	4.2846	-0.3434	2.6814	0.1325	-0.0333	0.1812	-0.3269	1.3036	-0.0628	0.558	-0.8569	2.9736	1.2114	0.0087	4.7269	1.95	0.894	1.4239	-0.8468	0.7287	3.0713	1.3468
216836_s_at	ERBB2	-0.3543	-0.4971	0.5954	-2.4109	0.6984	0.3457	-1.466	-0.5745	-2.7519	0.0215	0.2263	0.1596	1.2479	0.112	1.3442	-2.0743	0.0339	-0.3938	-1.6843	-0.8947	0.8338	0.026	0.3076	0.9297	0.6111	-0.5845	-2.4473	-0.1959	-1.3317	0.5438	0.309	0.0177	-0.1177	-0.0687	1.1156	-0.141	-0.5361	-1.5049	-0.6826	-0.0351	-0.5846	0.3483	0.6609	-0.3922	0.3397	-0.0045	-0.2745	0.3973
216913_s_at	RRP12	-2.233	-1.7877	0.256	-0.394	0.5402	3.2736	-1.9627	3.7419	-7.5291	-1.7885	0.4742	1.0535	-1.0815	0.1482	-1.0507	-6.5709	0.6762	0.1152	-6.4692	5.7209	-0.0059	-0.9994	-4.0307	0.5366	-0.587	1.0207	-9.7034	0.8539	-3.5495	-0.6373	-0.8146	-1.8112	0.2269	-0.597	-2.3185	-0.4705	-1.1217	-9.805	-2.5837	-0.8243	-1.2731	4.4476	0.7857	0.3421	-2.3252	-2.7489	-4.4222	-2.6691
217080_s_at	HOMER2	-0.5798	-0.5184	0.1796	-0.0878	-0.8166	-0.3179	-2.2026	0.2247	-3.3162	-0.4514	0.095	-0.8215	1.2366	-0.4259	1.7332	-1.0142	0.2344	-0.3157	-0.6491	-1.1057	-0.005	-0.5138	-0.8733	0.7223	0.0367	-0.5968	-1.9283	-0.6305	-0.9144	0.5304	-0.0571	0.0449	-0.0042	1.2921	-0.4663	0.5332	-0.0731	-1.4529	-0.1135	0.2559	2.0973	0.5634	-0.3726	0.1394	-0.094	-0.1527	-1.4315	-0.2322
217168_s_at	HERPUD1	0.0194	0.2947	-0.9079	4.8863	0.2304	2.4921	1.1791	1.5	-7.2971	-1.9365	-0.1295	0.5043	1.6484	0.3552	-2.6219	-1.399	1.0739	0.7214	0.3433	2.2427	0.8565	-0.2764	0.9299	0.3855	-0.9868	1.2395	-1.9822	-0.6799	1.0769	8.4546	-0.8061	-0.863	-0.06	-0.2758	0.0438	0.6003	-0.3883	-7.0028	1.0617	-0.4676	-3.3921	1.83	-0.5344	0.7913	0.7182	-0.9358	-0.2563	-0.0207
217722_s_at	NGRN	-0.429	-0.7238	0.1069	-1.0558	-0.0043	0.5353	-1.6135	1.3357	-0.8152	0.0913	-0.617	0.181	0.0014	-0.5971	-0.4172	0.1031	3.133	-0.2772	-1.0201	1.8309	0.2608	0.0902	1.1269	0.7388	2.1736	0.6674	0.6438	-0.4014	-0.5789	1.0674	0.1426	0.0517	0.2089	-0.5276	0.096	1.0146	-0.047	-0.6742	-0.4894	0.0075	0.7141	1.2491	0.0018	1.0688	0.5458	0.1834	0.7458	4.1296
217752_s_at	CNDP2	0.2941	-2.3224	0.0105	1.0618	0.7842	-0.1386	-6.6268	-0.6411	-7.6762	-0.4655	1.0266	1.0613	-0.4474	0.0235	-1.1001	0.8349	0.5758	-2.9583	0.081	-4.3375	0.5783	0.0194	-4.7645	0.6736	0.2378	-0.5341	1.3689	0.3665	-3.0326	-0.15	-0.3302	-2.8774	-0.0184	-0.3654	0.0236	-1.2507	-0.8178	-9.8481	-2.951	-0.6862	-9.3542	-0.2186	0.299	-1.0086	-1.9426	0.3348	-10	0.6971
217758_s_at	TM9SF3	-3.0964	-2.8667	-0.1677	-0.5685	-0.3576	-0.4043	-4.0209	-0.2632	-6.87	0.9176	1.023	0.4308	-0.018	0.4702	-0.0081	-4.3807	0.0101	-2.8898	-2.5436	0.1673	0.2517	-0.0399	-1.5523	0.6	-0.3245	-0.1261	-4.5101	0.3793	-5.1016	0.8057	-0.6006	-1.5393	0.4716	-2.4868	-0.1378	-1.6728	0.2527	0.7868	-0.6817	0.7286	-2.243	-0.2077	0.1438	-0.668	-4.8009	-2.4124	-3.7647	-1.5818
217761_at	ADI1	0.4031	-0.0027	-0.3337	0.2665	0.4471	-0.0587	0.1618	0.6082	1.9584	0.5509	0.5837	0.7432	1.073	0.0495	-4.2038	-2.8425	-1.7711	0.2591	0.7211	1.4696	-1.075	0.2333	0.2915	0.5808	-0.031	0.3281	-5.054	0.5708	-3.5408	0.7489	-3.0363	-3.4581	-1.119	-0.595	-0.3323	0.0974	-2.9248	0.6186	-2.1463	0.014	-8.7054	1.0255	0.8353	-1.2692	-4.0219	0.0427	-0.0844	-2.1457
217763_s_at	RAB31	1.5711	-0.102	0.215	3.5544	-0.3849	-0.9826	4.2991	-0.816	8.03	-0.3797	-0.0748	0.0685	0.2215	0.3137	5.873	1.1387	-1.282	2.7242	3.4998	-1.3386	-0.0511	-0.3941	6.2228	0.3787	-0.2335	-0.15	1.9284	0.985	1.5505	-0.2967	0.2549	0.2706	-1.0677	0.1774	-0.1791	0.6045	0.6998	2.2086	6.0028	-0.0407	1.7824	-0.4932	-0.0975	2.6225	5.5832	1.1674	5.304	0.3898
217766_s_at	TMEM50A	-0.4798	-1.9813	-1.0314	-2.9684	-0.1218	-2.0202	-4.1097	-1.6604	-7.9484	-0.6092	1.1261	0.6507	0.1616	0.1546	-0.7497	-3.5931	-0.3221	0.5677	-5.0929	-2.1808	-0.3017	-0.3309	-1.9893	0.5778	0.595	0.8057	2.0737	-0.2679	-1.6359	2.0069	-1.0838	0.3559	1.2351	0.0788	0.2914	-0.2985	-1.0032	2.3933	-1.7258	-0.3058	-4.8625	-1.0343	0.7532	-1.3597	-2.7948	0.5093	-1.7514	-1.7272
217777_s_at	PTPLAD1	-0.569	1.1622	-0.1424	0.1795	-1.0542	-0.7734	-6.0948	-1.6256	-7.5316	-3.515	-1.3008	-0.0617	0.4096	-0.2426	-1.8707	-3.7012	-0.4359	-1.721	-1.6465	-2.2293	-1.4562	-0.837	-3.8782	-0.5901	-0.2865	0.0565	-9.3924	0.7221	-4.3819	0.0675	0.296	-0.4105	-1.5656	-0.8658	0.2639	-2.5566	0.7229	-4.1905	-1.6454	0.2837	-3.4919	-3.0429	0.0017	-1.6502	-1.4471	0.159	-5.7835	-2.6115
217784_at	YKT6	-1.4757	-0.0522	-0.595	-0.8691	0.1256	0.0378	-0.8106	0.7232	2.6823	-1.1322	0.5364	0.7551	-0.0608	0.2207	-1.6339	0.5871	-0.6189	-1.1881	0.8292	-0.454	0.0701	-0.2336	-2.4315	0.307	-0.4197	1.3904	1.6294	0.0059	2.0412	0.7003	-0.3455	0.4635	-0.0539	0.0416	0.6231	0.1708	-0.9904	-4.8221	0.8801	0.225	1.18	0.3778	0.9641	-9.00E-04	-4.5574	0.9543	-1.0722	0.4163
217789_at	SNX6	-0.594	0.5869	1.053	0.764	0.8038	-0.982	-0.3289	-0.4018	-7.4517	0.3284	0.9522	0.9227	-0.1799	0.8267	0.0297	0.9362	-1.0128	-1.6287	-1.8763	-2.3262	-0.2812	-0.5381	-2.0756	0.0914	-0.8318	1.0347	1.0467	0.1314	1.7452	-1.6192	-0.7688	-1.7349	-0.2883	-0.5617	0.3863	0.2008	-0.9082	2.0474	0.988	0.3079	-3.4575	-1.7908	0.301	-0.446	-3.0271	0.4988	2.0515	-0.5966
217809_at	BZW2	0.8401	0.0951	0.2172	0.3476	0.63	1.034	-1.7916	0.0653	-4.1422	-0.2792	-0.1145	0.2601	0.6106	0.4043	-0.4556	-1.9153	-1.3884	0.1343	-1.0195	-0.6722	1.1931	0.4523	-1.424	0.2305	0.0897	0.5835	-1.4572	0.2564	-0.9881	0.4515	0.0507	-0.0325	-0.0032	0.085	0.1817	0.4457	0.2462	-1.8284	-0.2629	-2.8541	-0.6891	0.3632	-0.3893	-0.4097	1.1752	0.1052	-1.0659	-0.6084
217825_s_at	UBE2J1	-0.9431	-0.4947	0.5438	-0.5466	-0.5103	-0.3709	-0.1373	-0.7261	-2.4735	0.135	-0.7835	-1.0252	0.5524	-1.1229	0.5901	-1.4745	1.0332	-0.3948	-0.5242	0.6645	-0.9687	0.0719	-1.3536	-0.6573	-0.2385	0.7293	-0.6889	-0.0258	-1.5661	-0.253	0.3211	0.081	0.9758	0.9722	-0.0483	-0.612	0.903	-0.6697	-0.5949	0.4415	-0.5561	-0.081	-1.0418	-0.2335	0.8363	-0.6186	0.1944	0.4737
217838_s_at	EVL	-0.8776	0.7378	2.1244	-0.2284	-0.0469	0.1066	0.6648	-0.0012	-0.9264	0.4922	0.5202	0.5964	-0.4583	0.7524	6.1975	-1.1121	0.9156	0.2869	0.2894	-0.1815	0.1891	0.6052	-1.0234	1.0178	0.5678	-0.1019	-1.9078	1.1851	-1.6407	-0.2618	-0.3114	0.7868	0.4165	2.7775	0.2232	0.5504	-0.8641	-1.2941	-0.1204	1.2116	-0.8342	-0.0097	0.6834	0.4572	0.9949	0.3939	0.2789	-0.707
217867_x_at	BACE2	-1.6699	-0.2834	0.1362	0.4719	-0.0018	-1.1714	-4.8375	-2.526	-7.6725	-0.6414	1.7786	-0.1485	0.1623	0.2199	-0.2106	-0.7304	0.2652	-0.4365	-1.4652	-5.2375	0.7101	-0.2345	-2.3665	0.4088	-4.00E-04	1.4995	-9.715	0.1572	-2.0978	0.2315	0.3104	-0.4898	-0.2238	0.6488	0.6991	-2.6756	-0.63	-5.5568	-0.4657	-0.5128	-1.9641	-3.798	0.8859	-0.8288	-2.1642	-3.2661	-1.0895	-0.3862
217872_at	PIH1D1	0.8949	0.9524	1.9605	-0.038	-0.4	1.1883	-0.022	1.5293	-5.8114	0.2434	1.3473	1.8297	0.0568	0.77	-0.5999	-0.7554	0.44	-0.7499	0.1158	2.1349	0.9858	-1.1298	-2.3276	1.0622	-0.7159	1.2162	-1.4939	0.9329	-1.8003	0.8832	0.5992	-0.3629	1.7715	1.2151	1.154	-0.8499	-0.5202	-2.683	-0.1016	-0.6546	-1.2149	2.4065	1.0309	0.6559	3.1385	-1.3639	0.051	-0.7195
217873_at	CAB39	-0.2812	0.0073	1.5671	-0.5388	-0.0314	1.4777	-3.5457	-0.1659	-6.0076	0.907	0.4901	1.0139	1.1068	0.296	-0.7131	-0.753	0.0179	-0.1547	-0.9204	-2.4671	-0.1492	0.215	-0.9843	0.6768	0.6791	1.5374	-0.6349	-0.0403	2.4365	0.9071	-0.4455	-0.9278	1.0155	-1.4334	0.1263	-0.631	-1.0356	-2.7029	-0.7585	-0.2758	-1.3261	2.245	0.7862	-0.7348	1.3173	-0.9904	-0.2814	-0.5564
217900_at	IARS2	0.3015	0.0342	-0.825	-4.3221	0.5909	-2.1115	-3.3061	-0.2779	1.2108	0.5198	0.8126	0.8496	-1.5824	0.1323	-2.0848	-0.2486	0.0447	0.067	-2.8058	-3.6654	-1.3935	-0.3949	0.7358	0.9683	-0.0858	-0.0153	-0.0346	-0.1407	0.4289	-0.5673	0.3139	0.6568	-0.2192	0.2303	0.3526	-0.5361	-0.8399	0.324	-3.0044	-0.5012	0.3039	-1.0918	0.6954	-2.0447	-3.8643	0.7452	-3.9421	-0.1566
217901_at	DSG2	1.0933	0.4094	0.7822	1.1971	-0.084	-0.317	2.8013	-0.791	2.2234	-0.4049	-0.3673	-0.6487	1.0816	-0.4303	3.806	1.5052	-0.7546	1.286	2.7157	-0.978	-0.0647	0.8606	2.9874	-0.16	0.4732	0.4566	2.6865	5.6444	3.7111	-0.6774	0.4142	2.8949	-0.2315	0.8326	0.3096	1.308	1.652	3.1842	4.5913	-0.7496	3.878	0.3347	-0.3925	0.7628	4.9588	1.1673	4.0014	2.8961
217906_at	KLHDC2	-0.7981	0.3391	-0.712	-0.1288	-0.8603	-0.5934	-1.7236	0.2811	1.1301	-0.0199	0.6818	-0.0808	0.3172	0.0738	1.3188	0.7972	0.5158	0.0336	0.256	4.2361	0.8473	-0.365	1.1952	0.4194	-0.484	0.5562	1.4089	-0.6317	1.2985	-0.2633	1.5348	-0.529	-1.0395	-0.4735	0.1391	0.9625	0.256	0.194	-1.0561	-0.1416	2.0396	2.0756	-1.2171	0.9242	-1.9353	0.4746	0.6418	-1.6604
217911_s_at	BAG3	-2.0564	-1.6575	-0.8062	-0.2911	-0.0422	-3.2035	-5.3491	-0.1823	-7.2317	-0.7257	-2.0711	-0.282	-0.0833	-0.4954	-0.9572	-4.8221	-0.2175	0.0229	-4.4108	-2.2894	0.0522	0.1249	0.6104	0.2854	-0.043	-0.3961	-4.9827	1.5007	-5.2711	2.3264	-2.9609	-0.0764	0.0736	0.7011	0.6415	-2.3839	-0.6807	-9.8194	-2.6042	-0.5248	-6.9683	0.1557	1.0008	-0.0203	-3.4043	0.4775	-6.6465	-1.2735
217931_at	CNPY3	0.9022	3.7715	1.9798	1.0225	0.0317	0.2305	1.9866	2.2875	3.0061	0.7913	0.5041	-0.0508	1.7265	-0.0498	0.454	0.5584	-0.2422	0.4508	1.4437	-1.3811	1.4335	-0.5018	2.7345	0.1157	0.1241	-0.3325	2.3386	3.8186	-0.0861	5.7708	0.9704	0.8575	-1.3886	-0.7233	-0.2274	0.218	0.8341	2.9176	3.5067	0.2664	2.7954	-1.0733	1.951	0.7501	0.1036	0.3798	5.4235	0.0776
217933_s_at	LAP3	0.526	-0.0305	-0.5917	1.9593	0.0442	0.4057	-2.2738	-0.6159	0.2522	-0.1447	-4.1775	0.3308	0.6283	-0.7403	-0.0688	0.2138	-0.4913	-3.2226	1.1119	0.2025	-0.475	0.9094	-4.7979	-0.4805	0.1478	0.9753	-4.3563	0.112	-2.8303	-0.1067	-2.6196	0.1905	0.0176	0.198	-0.4899	0.3126	0.4972	1.1194	-2.846	0.9352	-8.6627	-1.245	-1.2091	-0.2207	-4.9065	-0.0342	-6.6905	-0.5105
217934_x_at	STUB1	-2.1117	1.1281	0.6331	1.4432	0.6599	-1.3254	0.5467	-1.4426	1.0862	0.8551	-0.0105	-3.6698	-3.6808	-0.4998	0.2262	-3.8353	-0.378	0.4779	-0.0817	-4.1239	0.7218	-1.1445	0.4865	0.5263	-0.2844	-0.7277	0.8626	0.2106	-0.7843	-1.2377	0.0409	0.677	-0.3031	-1.3583	0.3715	0.1649	-0.3165	0.2265	0.5006	-1.0955	-9.3766	-1.8007	0.8296	-0.1522	0.2779	-0.1117	0.2544	0.9422
217950_at	NOSIP	-0.0613	-2.9587	1.3538	-0.429	0.3581	0.1535	-2.6987	2.0085	1.0775	0.8828	0.9904	0.9483	-1.5239	0.6494	-1.2686	1.1836	-0.7229	0.9065	-4.8253	2.394	0.0766	-0.1398	0.7994	1.0877	-0.8973	-0.0943	1.2771	0.7982	1.692	0.5848	-0.3185	0.1432	-0.1984	-0.7517	0.5905	0.8788	-0.8554	1.8743	0.8201	-0.5984	-9.2329	0.9232	0.7898	-0.6766	-4.8433	-3.1758	-3.3795	0.9405
217956_s_at	ENOPH1	-0.0709	-1.816	-0.6309	1.9203	0.1179	1.1994	-1.3122	-0.6004	-7.6527	-0.2663	-0.9658	-0.2704	-0.3894	-1.4797	-0.2685	-0.6732	-1.5614	-0.1139	0.4541	0.0304	0.4874	0.7229	-4.005	0.2321	-0.0788	0.6153	-1.6428	-0.216	-4.3095	-0.9502	-0.0412	0.3906	-1.7494	-0.2478	-0.2582	-0.793	0.5054	-1.249	-1.6866	-3.5082	-4.7892	0.7977	-0.2058	-0.2996	-0.0508	-2.1771	-2.3709	-3.2919
217989_at	HSD17B11	-0.1786	0.3382	-0.4406	-0.24	-0.1273	-0.9636	-8.4658	-1.0686	-7.4692	0.0274	0.6686	0.7621	1.2641	0.3121	-2.5262	0.438	-1.3676	-1.5924	-5.0784	-4.3662	0.46	0.0442	0.9342	0.2806	-0.3083	-0.0696	-4.8866	-0.0989	-3.413	0.4717	-1.3472	-2.7231	0.9754	-0.0683	0.7188	-2.4961	-2.317	-3.8175	-1.3922	0.3838	-8.0414	-1.2159	0.7714	-0.3655	-5.0638	-0.0085	-4.9983	-2.8585
217995_at	SQRDL	1.9025	-0.2459	-0.1567	1.7546	-0.0254	-0.4571	1.9427	-0.5533	8.0942	-0.2143	0.4688	0.5602	-0.427	-0.2411	0.2491	1.6737	1.0345	2.0945	1.1506	1.8506	-0.3876	-0.3093	0.8452	0.284	-0.2312	-0.276	3.0044	-0.2795	0.736	5.942	0.6168	0.677	0.0848	-1.1762	2.8974	-0.0793	0.439	2.8012	2.1589	0.6878	2.323	-0.3648	2.1851	1.5535	2.1168	0.0035	1.9945	3.5389
218001_at	MRPS2	-3.0412	-0.4034	1.0781	-0.6677	0.1491	-0.1705	-2.6281	0.8173	1.8563	-1.3559	1.2386	0.5758	-1.8417	0.8274	1.1072	-2.8882	-2.4376	-3.5518	-7.664	-0.1008	-1.0951	-1.0136	-4.8942	-0.0864	-0.1193	0.8652	1.5019	-0.1475	-3.9083	-0.6829	-0.019	-2.6561	0.0573	-0.6903	-0.8509	-0.895	-0.8625	-4.55	-2.9731	0.6612	-8.4872	-0.382	-0.2077	-1.4716	-4.8998	-1.3549	-9.1274	-0.6368
218014_at	NUP85	-1.8908	-0.367	0.8599	-3.8934	0.5417	-1.0471	-4.7795	0.493	-7.3519	-3.8007	0.5436	0.6194	-0.3688	-0.1835	-0.7223	-9.4118	0.0486	0.524	0.2215	-1.3411	-0.5522	-0.0475	-4.5288	0.4314	-0.0762	-0.1349	0.3291	-0.2384	-0.0895	-1.9102	0.6174	-2.5471	-0.493	0.1853	-0.0242	-0.1035	0.5096	-0.0011	0.8567	-0.5368	-5.7501	0.3062	0.8675	-0.6994	-3.2409	-0.7331	0.6276	-2.4046
218034_at	FIS1	0.5029	-0.1409	-1.2175	-0.286	0.2502	-0.1937	-1.8447	-3.2269	2.5828	0.1585	-0.1802	-2.1157	-0.0283	-1.0785	-3.0363	0.6693	-0.3522	-0.5155	-3.5533	-0.9207	0.0371	-0.7069	0.694	-0.1979	-0.8664	-0.692	1.0587	-0.6115	2.6879	0.2791	0.1612	-0.9938	-0.9897	-0.2424	-0.4612	0.1244	0.453	1.4313	-2.1719	-0.4744	1.3769	-0.6312	-1.6931	-2.5764	-6.0714	0.3732	-7.1239	-0.2513
218039_at	NUSAP1	1.0134	-0.4053	0.867	-5.3931	-0.8582	-1.9084	-0.9484	-1.9508	1.402	-0.8091	-0.2412	-1.0515	-0.1912	-3.5019	1.0966	0.3785	-1.3215	-1.2881	-0.1998	-3.9621	-0.2847	-0.8802	-4.8111	-1.4501	-0.2725	-0.8366	0.9169	-6.0179	1.1951	-0.5957	-3.5131	0.0519	-0.165	-0.4805	0.0726	-2.0922	-0.8444	0.4151	-3.682	-0.1994	1.9089	-1.966	-0.5174	-0.4312	-3.019	0.8767	-4.056	0.4164
218046_s_at	MRPS16	0.6394	0.8653	0.129	0.3808	0.7798	1.4441	0.409	-0.4208	1.0635	-0.0384	0.4792	0.5069	-0.8868	0.3475	-0.8207	-5.0114	0.5542	-2.0403	0.0654	-1.3136	-0.3792	-0.2176	-4.6479	0.6662	0.2974	1.0022	-0.9989	0.6128	-0.4382	0.1128	-0.3422	-3.6141	-0.5811	0.6609	0.443	0.5703	-1.0784	-0.1086	-3.0852	0.022	0.7464	-2.6549	0.7718	-0.4607	-3.1432	-0.6381	1.4052	-0.358
218050_at	UFM1	0.5906	-1.781	0.0022	-2.8465	-0.9464	1.7501	-2.1353	2.2766	-8.0862	-0.8213	2.0136	0.7347	-0.4441	0.2886	0.9119	-0.9279	0.6157	-1.5494	-2.8891	7.0998	-0.4488	0.9751	-5.4738	-0.5705	-1.5602	0.8526	-4.4989	0.1867	-0.4918	0.8164	-1.2723	-1.8846	0.5141	-0.5483	-0.245	0.0622	-0.697	-2.4418	-1.2229	0.5606	-5.7855	1.5384	0.004	-2.7364	-5.0361	-0.2299	-2.8185	-1.0617
218051_s_at	NT5DC2	-0.7341	-1.0259	1.012	-1.9668	-0.4742	-2.7779	-1.4966	-0.9024	0.974	0.7412	-0.3531	-0.3687	-1.4026	0.0196	1.2818	-1.1385	-0.6604	-0.3735	-1.0071	-3.0681	1.0011	-0.9794	-0.9326	-0.1216	-0.4443	-0.8595	0.6206	0.0942	-0.8663	0.2803	-1.5318	0.0345	-1.2684	-0.174	0.0964	-0.3514	-1.5036	-6.6893	-0.6479	-1.3176	-1.7972	-1.1782	-1.0959	-0.2165	1.2097	-1.2513	-0.5718	0.1736
218064_s_at	AKAP8L	0.4317	0.1929	0.8845	0.3844	0.6305	0.7136	0.832	1.0141	-1.9418	1.5705	0.3359	0.6673	-0.7391	0.197	0.8076	-2.2544	0.2573	1.6184	-1.5427	2.2344	-0.0925	-1.0566	0.0119	0.0406	-0.4619	-0.546	-0.2795	0.3569	-2.2951	-0.1765	-0.5083	-0.2143	-0.9029	-0.8954	-0.036	-0.8163	-0.0853	-0.4776	0.0665	-0.3862	-0.4513	-0.2525	0.2337	1.2214	1.3635	-0.6089	3.5555	-0.274
218086_at	NPDC1	-1.3788	-1.426	0.1458	0.9017	0.866	-0.4209	-2.0962	-0.2534	-5.9213	-0.22	0.738	1.2417	0.8849	-1.8213	-2.2254	1.0363	0.2351	0.6843	-4.1486	-0.5863	1.0025	-2.4087	-3.8429	0.1394	0.1488	-3.4128	-9.1741	0.315	-3.5567	0.297	0.4568	-1.1916	-0.5426	-0.7256	-2.1057	-2.258	0.0763	-9.7995	-2.2133	-0.8303	-3.37	0.0576	1.3244	-0.2412	-0.5434	-3.4734	-5.4942	-2.1754
218093_s_at	ANKRD10	-1.6495	0.072	0.0705	-0.9387	-0.3078	2.3658	-0.4346	1.9624	-1.5532	0.6117	0.6244	0.0791	0.3111	-0.0192	0.5194	-0.0176	0.2984	-1.3864	-0.6903	0.1669	0.309	0.2811	-1.084	0.1737	0.5633	-1.1803	-0.6279	0.139	0.3073	2.9171	0.4458	-1.3185	1.1878	-0.1881	0.9919	0.5342	-0.6423	-1.9166	-0.3285	-0.8216	-1.6186	0.5619	1.3144	0.2436	-0.1509	-0.1083	-3.1066	-0.3623
218102_at	DERA	-0.6578	-0.6444	0.7639	0.5018	-0.6906	-1.0148	-3.5686	-0.8303	-7.3442	0.424	-0.2915	-1.2386	-0.2652	-0.6178	0.7941	-4.5988	0.1801	0.7446	-1.6525	-0.9883	-0.277	0.6431	0.9626	-0.1453	-1.5492	-0.2298	-1.8373	0.0894	-1.6354	-0.879	-0.297	-1.2958	0.4789	-0.1787	-0.0908	-0.8398	-0.2171	-5.96	-1.7368	-0.2926	-2.8924	-0.5134	0.2693	-0.9072	-1.0841	-1.4178	-3.8759	1.0811
218104_at	TEX10	0.3781	-2.8916	0.6657	-1.1355	-0.4004	1.1532	-10	-0.2485	2.1829	-4.4211	0.56	-0.0128	-0.4839	0.3381	-0.33	-4.2176	0.8588	0.9812	0.8012	1.0634	0.0254	0.2354	-4.6117	-2.7113	0.5448	-0.0811	1.9507	-0.8075	0.5868	-1.2207	-0.8628	-3.0948	0.611	-0.0895	-0.3573	-0.0075	-0.7881	1.5954	-2.7663	-1.0591	-8.6162	1.5888	0.969	-0.8404	-3.5895	-0.5445	-7.3672	0.1292
218108_at	UBR7	0.5147	-4.6836	0.9839	-0.3337	0.7715	0.0407	-0.3553	0.5843	-7.593	1.193	0.4749	0.5689	-0.6616	-0.2264	-0.6344	-1.8014	-1.3351	-0.3587	-0.4215	-3.0846	0.2762	0.678	-1.8293	-0.2876	0.9489	0.745	-2.4716	0.8859	-1.3377	0.0175	0.0735	-0.4253	0.4809	-0.1769	0.4653	-0.4802	-0.0014	-2.8218	-0.3973	-0.5884	-1.7886	1.0097	1.6305	-0.8368	0.228	-0.2195	-3.8657	0.0239
218113_at	TMEM2	0.0517	-0.5453	-0.1515	-0.1614	1.0733	2.1428	0.5797	0.2074	1.4248	0.1402	1.199	0.0943	-1.2701	0.7376	-0.4836	0.0967	0.0921	0.402	0.6067	0.6765	-0.7069	-0.2969	0.0552	0.9173	-0.0883	0.2696	-0.0125	0.1679	-1.5909	-0.8019	0.1362	0.3062	-0.0258	-0.297	0.1392	0.0635	-0.9939	0.0689	0.9519	-1.0912	0.129	3.8539	0.7918	1.0556	0.8371	0.1879	0.9575	-1.6557
218145_at	TRIB3	-1.4943	-0.8206	-0.2986	0.6883	-0.1545	2.9217	-3.6168	-0.8182	-6.667	0.7464	-4.2318	-0.978	0.1628	-1.3331	-0.1154	-0.899	1.7294	-1.2753	-0.8213	0.989	-0.9317	-0.1561	-2.1942	-0.1636	-0.6491	-0.4787	-4.9212	-0.6194	-5.6568	0.8965	0.4623	0.5096	-0.156	-0.5703	-0.1711	0.6868	1.0224	0.7693	-1.5185	-2.9786	-1.6552	-0.6497	-1.5333	1.0089	-1.8139	0.1061	-1.9549	0.0246
218149_s_at	ZNF395	-0.2109	-0.2651	-0.5201	0.7268	-0.6156	-0.3957	0.0491	-0.3535	0.7606	0.1799	-3.0312	-0.3938	-0.1466	-0.5959	-1.1769	0.1043	-1.303	0.0996	1.6134	-0.1866	-0.7081	-0.7393	-0.2262	-0.6171	-0.0095	0.1347	0.5489	-1.3029	1.273	-0.657	0.4933	0.1786	-1.0515	0.6624	0.246	0.2238	1.1878	-0.1146	-0.0659	0.041	2.3619	-0.7737	-1.2757	0.0372	0.6032	-1.3726	0.6953	-0.4542
218168_s_at	ADCK3	6.6249	1.2703	2.693	1.9561	0.6033	0.2394	6.0537	4.3378	4.6951	-0.6653	0.6066	2.9486	0.6303	1.3598	-1.1001	5.2437	0.5995	1.7007	1.7251	3.7423	0.6501	-0.1004	3.2222	0.6438	-0.6103	2.039	4.1858	-0.1803	3.9222	2.4958	0.1312	1.5745	0.324	1.8366	0.1928	1.0658	-0.8257	3.5819	2.0204	-0.0744	5.1478	1.9903	1.2453	3.9931	4.9229	0.78	5.1591	0.9706
218170_at	ISOC1	-4.4835	-4.5553	-1.0904	0.1622	-0.1979	-0.1537	-0.5445	-0.7953	-5.4489	-1.3753	-0.9544	-0.8038	0.862	-1.9201	-0.357	-3.8478	0.3387	-1.9224	1.2659	0.5952	-0.4567	0.5031	-3.2619	-0.4271	0.7204	0.1679	-1.089	0.1839	-0.5384	-0.8609	0.2924	-3.619	0.4214	-0.9208	-1.5048	-0.6623	0.822	-5.1205	-1.3335	0.9311	-3.422	-0.5207	-1.2339	-0.558	0.5616	-2.1298	-2.0263	-2.6708
218175_at	CCDC92	2.0563	1.3134	0.8844	2.5202	-0.1869	-0.8554	5.1568	3.3142	7.4434	-0.6321	0.6859	0.6808	2.2596	0.2543	-0.4843	2.1468	0.1446	2.5624	2.4478	2.2625	1.4928	-0.6482	4.3225	0.0191	-0.6999	1.5754	3.6704	0.1351	2.5287	0.9207	-0.2192	1.6985	-0.3925	0.5093	0.3742	0.2745	-0.967	1.8271	2.6022	0.3739	4.4026	0.0228	0.1006	0.3444	1.4257	0.8128	5.416	-0.4533
218193_s_at	GOLT1B	0.4521	-2.2881	-0.7361	-3.1421	0.4814	1.8009	-2.9772	1.8101	-7.7999	-0.731	0.3524	1.231	0.3063	-1.3848	-1.4883	-0.3574	0.3449	-3.3042	-1.1603	1.1979	-0.1016	-0.4233	-4.0684	0.3897	-0.1531	-0.1116	0.5891	-2.0001	0.5361	0.2868	-0.336	0.5385	-0.5029	0.5524	0.382	1.2383	-0.3514	-0.7015	0.7393	0.5476	-0.085	1.7795	0.4983	0.4547	-2.4487	-0.2244	1.2483	-0.732
218206_x_at	SCAND1	-1.2122	-0.7431	0.1325	-3.2549	0.2037	0.7078	-4.5025	2.0041	0.8901	-0.5036	0.7188	0.4786	-1.3118	0.0823	-0.5895	0.9043	-0.0621	-0.1729	-4.0405	1.909	0.3288	-0.4236	-4.4748	0.6235	-0.8843	-0.5029	-4.9725	-0.0371	-4.0815	1.0241	0.3799	-0.2719	-0.8626	0.2675	0.0896	-2.0619	-0.1902	-3.9785	-0.6851	-0.3797	-3.8068	0.2241	0.7554	-2.2981	-4.8948	0.673	-5.8578	-0.5139
218215_s_at	NR1H2	0.2127	-0.1288	-0.3895	-1.5807	-0.0269	0.5819	0.4088	-0.396	-0.9099	1.6496	-0.3692	-0.7472	0.7627	0.0919	5.4472	-0.8073	-0.0334	0.085	0.3394	3.5021	-0.0405	0.012	2.6346	-0.8972	-0.7277	-0.3282	-3.0508	-0.4288	-1.1733	-0.8065	2.055	0.1643	-0.8576	-0.7195	1.7189	2.3324	2.4488	0.9757	1.8837	0.3671	2.572	-0.4258	-1.1116	0.7725	3.2231	0.5339	2.6378	0.5235
218245_at	TSKU	0.5162	-0.1403	1.8614	1.8595	0.3979	-1.3366	1.6361	1.2131	6.6003	-0.0399	-0.0171	1.5181	-0.5809	0.8274	3.0696	1.0787	-0.1661	-0.4816	0.23	0.053	0.6147	-0.4632	0.9565	0.2106	-0.1314	0.3487	3.0619	0.107	0.9708	-0.2244	-0.1465	0.2248	-0.004	0.3979	0.9603	0.2118	-0.5733	1.4428	0.266	-0.7227	0.9549	0.098	0.4453	0.6672	2.1738	1.0148	1.2889	-0.083
218249_at	ZDHHC6	0.8664	0.6904	-0.4839	1.3316	-0.5294	0.0308	-1.3013	0.2132	4.2002	-0.0785	-0.4866	-0.2925	0.1617	0.188	-5.0527	1.1241	0.0753	0.2285	0.9301	0.3975	0.274	0.145	1.6847	-1.5209	0.2767	-0.1835	2.246	0.7721	1.7989	-1.9413	-1.0651	-1.8454	0.4895	-0.5227	-0.873	0.6884	0.6686	2.081	-1.8065	0.2667	1.8699	1.6515	-0.6501	-0.7158	-0.654	0.7404	-1.5932	-0.5225
218290_at	PLEKHJ1	1.9892	0.5714	0.0923	-1.5787	-0.0525	0.341	2.6748	-0.1946	0.1662	-0.099	-1.4094	-1.1067	0.1012	0.4683	0.5526	0.0515	-0.6836	2.1687	3.5948	-0.0588	0.1468	-0.6849	3.0326	-0.989	-0.6564	0.3482	-0.8327	-0.745	-2.11	-1.0556	0.5145	1.2506	-0.8721	-0.1457	0.953	-0.8074	2.346	1.2832	2.8049	0.0914	5.269	-0.5391	-0.7509	0.5917	4.8292	-0.0497	5.2194	-0.1584
218316_at	TIMM9	0.8814	-4.368	0.7675	-0.4234	0.3405	-3.1818	-6.7731	1.7784	1.6109	0.4365	0.5608	0.284	-0.3033	-2.4652	-5.0797	-5.1803	-2.3187	-0.501	-0.0648	2.7071	0.1252	0.3391	0.3265	0.6871	0.0275	-0.2822	0.7696	-1.0221	-3.3229	-1.2034	-1.7195	-2.9126	0.605	-0.1662	-0.7745	-0.0459	-2.2234	-4.3008	0.3416	-0.2992	-8.6158	1.7179	0.0297	-0.3667	-3.8604	0.1687	1.4552	0.5249
218346_s_at	SESN1	1.7481	-0.1392	3.2517	5.4901	-0.6943	-1.8877	4.1132	8.114	1.4463	-0.4626	-0.145	-0.9943	0.6515	0.1525	0.7875	3.3102	5.5946	2.7108	3.4415	10	-0.029	0.1957	5.25	-0.1696	-0.4108	-0.2832	1.5812	0.4917	5.2959	3.2091	0.0234	1.6354	0.4606	-0.1124	0.8199	0.5486	0.5972	6.1254	4.2978	-0.143	4.6338	7.3878	-0.0976	0.1216	4.1865	0.8141	8.0739	0.1867
218350_s_at	GMNN	-1.753	0.2232	-0.9355	-0.625	1.0849	-0.7177	-3.6769	0.538	-0.6303	0.4117	-0.4043	-0.9133	-1.2696	0.6172	-0.3381	-4.0437	0.7267	-3.5958	1.2246	0.3481	-0.4876	0.1403	-4.8135	0.4921	0.8382	0.4329	0.3614	-1.2524	0.0507	-3.00E-04	1.5319	-2.3304	0.466	-0.6063	-0.2106	-0.9278	0.6443	-0.6982	-3.3793	1.4494	-5.723	0.584	-0.1481	-0.8646	-3.3143	-0.4708	-4.7695	-0.164
218358_at	CRELD2	-0.2439	0.0767	0.45	-2.084	-0.2843	0.3859	-1.9721	0.3607	-1.8971	0.4144	-0.3696	-0.3579	0.2549	-0.0506	1.0916	-1.2485	0.0089	-0.5329	-0.779	0.4109	-0.5172	0.1076	-1.2181	-0.5238	0.0797	0.2349	-1.9272	0.4815	-1.8251	1.1904	-0.5484	0.6053	0.0202	-0.9299	-0.0427	-0.5249	1.4241	-1.4741	-0.8538	0.7493	-0.7263	-1.202	0.1898	0.4731	1.6421	-0.1144	-0.0206	-0.8382
218375_at	NUDT9	1.1433	-0.1768	-0.6733	0.033	-0.5919	0.3552	2.0618	-0.0704	2.8975	0.1092	3.1095	-0.4156	0.6094	-0.8435	-0.1786	1.66	-0.165	2.0765	0.9937	0.4598	-0.0674	-0.1835	4.2764	-0.6103	0.5275	4.4305	1.516	0.7705	2.9353	0.0115	0.2137	-0.1401	0.2791	0.7969	-0.7961	0.9928	1.4739	2.0582	-0.0879	-0.2459	2.3438	0.4791	-0.4325	0.5738	5.0913	0.8595	4.3576	1.9816
218399_s_at	CDCA4	-0.4314	-0.7212	1.2589	-2.152	-0.2408	0.0485	-2.256	-1.0023	-7.6382	0.1586	0.1001	-0.1201	-2.0935	-0.08	2.2498	-0.9141	0.3755	0.4619	-2.8056	-5.055	1.1297	0.0728	-3.0568	0.5465	-0.2917	0.3746	-3.7453	0.3605	-1.5349	-0.2699	-1.0689	-1.2643	0.3115	-0.9528	-0.7566	-2.2306	-0.1795	-4.1896	-0.4344	-0.0815	-3.5426	-0.5636	0.9149	-0.7748	-3.3183	-3.2007	-2.0298	2.0249
218407_x_at	NENF	-1.671	0.4545	0.8015	1.6502	0.8851	-0.8166	-6.3751	0.7019	0.5763	1.2951	0.0992	0.7216	-0.119	0.325	0.5238	-0.354	-0.0732	-3.5237	0.6285	-1.2009	0.1261	-0.7041	0.6634	0.4956	-1.0602	0.7878	0.517	-0.1405	1.3817	0.8723	-0.2451	0.9132	-0.6717	-0.2276	0.1948	0.3602	-0.2953	1.2679	0.3303	-0.2696	2.1237	-1.3693	0.8905	-1.6911	-5.1099	0.4411	-1.0914	-0.228
218421_at	CERK	0.5819	-0.48	0.9572	-1.1213	-0.3318	-1.7714	-3.4678	-1.2265	-5.9016	0.3803	-0.5972	-0.661	-0.4909	0.9502	-0.4429	-2.594	0.0376	1.5457	0.8089	-3.6456	0.2634	0.0295	-2.0637	-0.6479	0.3869	0.7638	-0.88	1.5476	0.2706	-0.7299	-0.5594	-0.2048	0.382	1.0684	0.7113	-0.5421	1.7531	-2.9149	-0.0488	0.8541	-0.5644	-3.4899	-1.0205	-0.1682	1.6669	-1.4472	-1.4238	-0.5821
218435_at	DNAJC15	0.2395	-0.0212	-0.1031	-0.5018	-0.1666	-0.5184	-0.1427	-0.4339	-5.0369	-0.5364	-0.4121	-0.0268	1.1968	-0.8683	-1.0698	-1.2344	-0.2884	-0.4215	-0.1923	0.1836	0.3743	-0.1675	-0.862	0.6461	-0.2551	0.3504	-0.7493	-0.1567	-1.6816	0.3586	-0.3512	-0.2107	0.5635	-1.1518	0.7943	-0.7295	1.0796	-1.4444	-0.4431	-0.0921	-0.7482	0.5052	0.439	-0.284	0.0365	-1.0374	-1.9235	-0.04
218450_at	HEBP1	1.1014	0.9083	2.9374	1.0193	0.1727	0.7077	1.6792	-0.3533	7.5277	-0.1401	-0.2827	0.0632	0.5923	0.7372	1.0364	-0.0331	0.2052	0.4568	1.9343	0.0897	0.4452	-0.6907	-1.0016	-0.4569	-0.3733	0.5648	-2.1409	1.7274	1.2972	0.8915	1.321	0.7513	-0.6942	-0.1749	0.669	0.6288	1.4905	0.4193	-0.1351	0.1822	0.7757	-0.235	-0.4327	-0.0274	3.8433	0.0344	0.4397	-1.3714
218474_s_at	KCTD5	0.6244	-1.1193	0.3418	-3.9286	0.5014	1.1755	-0.0336	3.4796	-5.3078	0.4915	2.5405	0.3754	0.0945	0.4862	8.8541	-1.9451	-0.171	-0.645	-0.6444	3.624	-0.7502	-0.419	-0.7268	0.7719	-0.2265	-0.0868	-4.5943	-0.0702	-1.321	-0.0262	0.3986	-0.7595	-0.2826	-0.0369	0.079	-1.3004	-1.1158	-3.0422	-0.3017	-0.5011	-0.2344	2.6841	0.4048	-1.9583	1.3528	-1.3439	0.9889	2.5177
218529_at	CD320	-0.0098	-0.073	1.1858	-0.2705	0.5042	-0.6387	0.3573	0.4129	2.3756	0.5759	1.4619	0.5114	0.274	0.1535	1.2137	-4.0353	-0.8235	0.1698	-0.0935	-2.6437	-1.332	-0.9009	-9.6747	0.3488	-0.7389	-0.3443	-5.0024	-0.3301	-3.7709	0.7176	-3.1657	-3.0562	0.2939	-1.6588	-0.0952	-0.5285	-1.9458	0.2301	-3.7579	-0.4162	-8.633	-0.6321	0.1585	-2.4383	-4.8111	-2.8584	-3.1918	-0.6256
218547_at	DHDDS	4.4617	-0.0273	0.6839	3.8844	0.202	0.4091	2.3432	-0.0671	5.8033	-0.2369	-0.3555	0.4649	0.6403	-0.417	0.5404	5.0607	-0.3785	0.3364	1.3447	1.0745	-0.2836	0.3079	1.4697	-0.4875	-0.5384	-0.2665	2.5681	-0.7367	4.8628	-1.4614	1.2501	3.6309	-0.3877	-0.011	-0.1958	5.5763	0.9834	2.8809	3.4492	0.6385	2.4821	-0.3181	-0.7563	1.0025	-1.44	1.0086	8.4393	3.3606
218571_s_at	CHMP4A	-0.0412	-1.24	-3.3223	0.2407	0.6143	0.7426	-5.8017	-1.5494	-7.6922	-0.272	0.4231	0.4887	-2.4695	-0.1273	-0.2165	1.1936	1.2492	-0.2157	-2.4166	1.8106	-0.3927	0.2305	-4.0064	1.1215	-0.9916	-0.5126	-4.6622	-6.3044	-0.3266	-6.7901	-0.0264	-1.5187	0.2506	-0.7632	-0.1225	-2.9483	-1.5129	-4.1825	-3.0178	-0.5199	-2.1759	1.1299	0.5627	-1.2773	-5.1948	-3.0069	-1.1376	-2.7167
218581_at	ABHD4	1.3966	-0.21	0.6333	0.6442	-0.0527	2.4441	1.6291	1.0416	-2.7134	-0.0661	-0.1711	0.4701	1.7816	1.6668	0.7095	-1.8026	-0.9334	1.847	2.4957	1.451	0.2221	0.3945	3.1123	0.873	-0.2409	0.4196	0.8262	1.4475	0.8701	2.2952	-0.3307	-0.5355	-1.3056	0.4545	-0.4364	0.1114	-0.1798	1.327	2.7013	0.2098	3.1897	-0.4812	-0.0282	0.9974	1.6142	0.192	2.5613	-0.1077
218584_at	TCTN1	1.32	3.4134	0.0602	1.0691	-0.0815	0.7631	3.4273	2.4681	7.6616	0.2371	-0.8861	0.1108	-0.1932	-0.2712	2.8085	-0.2652	0.012	2.1521	0.5617	2.106	0.5187	-0.5569	4.1035	-0.2154	-0.06	0.2306	2.6562	-0.7184	2.7019	1.4773	-0.1585	0.2824	0.1825	0.5784	0.1943	0.1339	1.7121	2.9238	2.6173	4.0471	1.1436	-0.7457	-0.4289	1.0808	4.7524	0.7166	3.5227	1.4762
218595_s_at	HEATR1	0.3406	-2.4292	1.366	0.6917	0.0214	0.0671	-2.9637	-1.2014	-7.4887	-2.4471	0.819	0.3368	1.3064	0.21	0.6615	-4.0949	0.8522	-3.4601	-3.9834	-0.9857	0.4662	-0.4257	-4.9137	0.5783	0.2726	-0.2867	-3.3129	0.5093	0.985	-0.2678	0.2301	-3.6143	-0.6302	0.2819	0.0077	-1.1955	-0.8522	-4.0995	-3.1648	-0.1426	-6.625	-0.519	0.602	-1.9733	-5.17	0.8437	-4.6914	0.6957
218597_s_at	CISD1	-0.5397	0.5293	-0.3938	0.1837	-0.1438	1.1095	0.9141	-0.7004	3.5281	0.6401	-0.8477	-0.1694	-0.1846	-0.1169	-1.3782	0.4542	-0.1716	1.0406	1.4068	-2.2417	0.1142	0.498	0.7103	0.1373	-0.6101	-0.4765	0.4898	0.7339	0.2716	2.9126	0.7787	0.1863	-0.4012	-0.2691	-0.4951	-0.038	1.8578	0.8291	0.5486	-0.1585	1.0918	-1.4347	-0.5803	-0.1856	1.7066	0.2185	1.694	-0.4364
218679_s_at	VPS28	-3.6463	0.4056	1.128	-1.0464	-0.1272	-1.0504	-5.8192	-1.8499	-7.2648	0.6567	-1.029	-0.1016	0.6845	-1.1704	0.7242	1.9147	-0.0685	-3.3097	-2.2729	-0.8152	-0.0644	-0.8407	-4.5085	0.7256	-0.2967	-1.8188	-5.0882	-0.598	0.6818	0.1884	-0.6792	-0.991	1.1782	0.408	-0.0636	0.1702	0.1024	-9.7984	-2.6264	-0.8274	-3.8625	-3.8382	-0.2159	0.1802	-4.8851	0.4509	-7.5331	0.2529
218695_at	EXOSC4	0.4911	0.2947	0.4097	0.412	0.1359	0.1809	0.0856	-0.7996	-7.4191	0.6387	0.5234	0.4572	-0.1086	0.5295	-1.7929	-0.5313	-0.3988	0.2901	0.1317	-4.7418	0.7005	-1.127	1.4094	1.2503	-0.4213	0.2206	-4.4606	0.208	0.7753	-3.7069	0.0286	-1.6399	0.2383	0.8345	-0.1276	-0.3174	-1.1488	1.7963	0.6247	0.1051	1.7227	-4.7607	0.9761	-0.0693	-3.9165	0.6564	0.0275	0.7228
218742_at	NARFL	0.2668	-0.2438	-0.309	0.2799	-0.6245	-0.4864	1.2648	0.4776	3.8952	0.1585	-1.0731	-0.5738	0.101	-0.6449	-0.6252	1.3973	-0.7738	0.2211	0.7844	-0.1023	-0.3356	-0.6898	0.7887	-0.623	-0.2551	-0.022	1.4143	0.2377	0.9197	-0.2783	0.7196	0.6373	-0.6726	-0.2576	-0.1156	0.9833	1.6007	1.7745	0.5308	-0.1266	1.6546	-0.5993	-1.2824	0.8936	0.4364	0.1088	0.7614	0.5376
218743_at	CHMP6	1.0895	0.2418	0.1113	0.0916	0.5203	-0.0337	2.8207	0.2358	7.5794	-0.4797	0.6206	0.5551	-0.117	0.313	-1.2562	0.9895	0.2735	1.8883	3.2238	-0.1046	0.008	-0.0997	3.3249	0.5371	-0.2585	-0.7808	2.1235	0.1976	4.5422	1.1387	-0.5658	0.3045	-1.0868	-0.0898	-0.1765	0.2957	0.112	3.7351	1.3896	-0.6251	4.6201	-0.3945	0.9047	1.1843	5.2197	0.8463	4.5598	0.8846
218744_s_at	PACSIN3	-0.0944	-0.2094	0.52	-0.7844	0.6121	-1.0115	-0.0493	-0.4491	2.224	0.2538	0.6668	1.1887	0.556	1.1977	1.7427	-0.7329	-0.3842	-0.6349	2.4267	-2.1819	0.4037	-0.0448	1.5699	0.4702	0.3476	-0.0602	-0.3358	0.6298	-0.0737	1.0419	0.4486	-0.5376	-0.1191	0.7707	0.0739	-0.5251	0.2974	-2.2004	3.293	-1.0044	3.8921	0.0089	-0.2939	0.1971	3.0157	0.0778	2.8596	0.4714
218755_at	KIF20A	-0.0295	0.2078	1.024	-4.3195	-2.0476	-5.2915	-6.6803	-4.7789	-7.3913	0.6819	0.4572	-0.3966	-0.9172	-1.6398	1.5539	0.1171	-0.4047	-0.3969	-5.1478	-10	0.37	-0.3506	-4.3851	-0.1451	0.4676	0.1857	0.6331	-0.035	-1.9178	-2.7881	-3.3353	-3.027	-0.1223	0.2098	0.8161	0.9327	-3.8807	0.9212	-3.6308	-0.7072	-8.5988	-5.2887	0.5077	-2.4783	-3.9311	1.4489	-9.3165	0.8895
218780_at	HOOK2	1.7667	0.6349	-0.5982	1.7645	1.3174	2.0095	5.3987	-0.348	7.6135	2.5706	0.6372	0.4449	0.118	0.5445	1.4805	0.3037	1.4512	2.1155	2.4202	-0.5868	0.6125	0.1738	0.557	1.306	-0.4045	-0.2428	0.6674	-0.423	2.921	0.8523	0.2491	1.409	-0.2746	2.1789	2.1727	1.3696	-0.1838	2.448	-0.0136	3.563	0.185	-0.5315	0.0729	0.8107	4.8455	2.0898	5.1762	-0.5097
218794_s_at	TXNL4B	-0.2142	0.6156	0.6765	0.0385	-1.2252	3.9301	0.6258	3.7443	-2.209	1.0608	-2.026	0.0284	0.401	-0.3185	1.0038	0.9778	-0.0481	0.3763	-0.8875	5.0453	0.1038	0.8381	-0.9708	-1.4173	0.2292	-2.6568	-2.4016	-1.4169	-0.969	0.8151	0.5247	-0.5296	0.6779	0.1705	-0.5831	0.0583	-0.9857	-1.689	-1.0641	-0.7084	-0.9542	3.6186	-0.8159	0.1822	0.4957	-0.2634	0.0039	-1.4452
218807_at	VAV3	0.4615	1.7981	1.2435	1.2434	-0.2803	-0.5581	3.639	-0.9951	6.8718	0.1014	-0.4377	3.6234	-0.0874	0.4408	3.0468	2.3645	-0.1456	1.7665	2.2273	-0.0585	0.4719	0.4471	2.9356	-0.1119	0.1984	-0.8047	1.7275	-0.995	1.8309	-0.0696	0.6856	0.1838	0.5369	-0.055	-0.0524	0.1004	0.9335	1.4431	3.2159	0.5805	3.3869	2.2337	-0.3774	2.316	4.8314	0.3312	2.3399	2.2174
218826_at	SLC35F2	0.3656	-1.0768	-1.4935	0.4289	-0.7289	-1.658	-2.616	-1.46	3.0627	0.0908	0.8703	0.9385	0.3389	0.0917	-1.2335	-1.0813	0.2127	0.2019	-1.9537	-1.4461	-0.7891	-0.363	-4.3603	0.469	-0.5233	0.5216	-3.2362	-0.1209	-5.261	1.0162	0.4251	0.4552	-0.3223	-1.9902	0.0512	-1.5411	-0.3198	-3.9061	-1.5799	-1.2959	-4.3599	-1.0226	0.5163	-1.7627	-0.9815	-3.2621	-3.0302	-1.2814
218845_at	DUSP22	-0.4928	-0.6417	-0.106	0.3767	-0.3787	0.378	-2.323	-0.3604	-2.2539	-0.2763	0.5851	0.6385	0.9372	0.7257	-0.938	0.9409	0.3009	-0.4755	0.3541	1.138	0.3429	1.6276	-0.7094	0.0575	0.3753	0.8803	0.131	-1.1202	-1.4132	0.0239	0.1547	-0.3154	1.1856	-0.3452	-0.7078	-0.7087	1.5573	-0.8074	0.1396	0.4837	-0.8893	0.127	-0.4547	0.0484	0.4019	-0.2567	0.1021	-0.2612
218852_at	PPP2R3C	0.5117	0.485	-0.0963	0.1591	0.2854	1.525	-4.4668	1.6428	-7.6939	0.4867	0.4331	1.3261	0.3567	0.1406	-0.481	0.1008	-2.2113	0.3383	-1.8192	4.4704	0.1563	-0.2542	-2.4876	1.0466	-0.7168	0.0866	-3.5564	0.3256	-5.4566	-0.8242	-0.842	0.2289	-0.8152	0.8666	-0.2487	1.0318	-1.3683	1.3314	-0.9783	-2.1485	0.5259	1.6225	0.9201	-0.7829	-0.5105	0.8508	-2.6471	-0.7354
218856_at	TNFRSF21	-1.0144	0.8002	-0.1306	-1.4789	0.0698	-0.8552	-3.1727	-2.988	1.2464	0.6831	-0.6025	-0.2296	-0.3976	-1.1788	1.002	1.168	0.3541	-0.5737	0.6653	-2.315	-0.9609	0.0766	-0.3888	-0.1763	0.3613	-1.3638	-2.8417	-0.6415	-4.7967	-0.289	-1.4774	0.681	0.4506	-0.6764	-0.3499	-0.9394	1.7139	0.4563	-0.7296	0.0017	-1.2351	-1.2418	-0.4061	-0.8338	-1.159	0.4007	-0.7255	0.0429
218898_at	FAM57A	0.2726	-0.8315	1.3891	-3.4608	0.7114	-2.1985	-3.4884	0.2085	-3.7111	0.5469	0.3856	-0.4401	0.284	1.0348	0.9912	-2.5381	-1.0459	-0.4917	-1.8416	-2.5725	0.3467	0.2053	-1.9952	0.7102	-1.2077	-0.122	-4.3574	0.7399	-2.736	-0.7344	-0.0887	-0.5722	-0.7908	-0.1412	-0.4392	-2.0497	-0.7183	-4.3029	-1.8801	0.4485	-1.09	-1.0779	-0.5988	-0.8499	0.3749	-2.5414	-0.393	0.7039
218910_at	ANO10	1.4304	0.0785	-0.5016	-1.1968	-0.0956	0.5659	3.0168	-0.9495	-1.4936	-0.1638	-0.2831	0.4517	0.4486	0.9944	-0.9397	3.6941	0.0042	0.0029	1.4309	2.0801	-0.2453	-0.3433	3.6539	-0.2211	-0.3646	-0.3477	0.0865	0.9244	-2.7963	-0.3103	-0.1539	-0.2488	-0.651	-0.4887	0.1045	0.0884	-0.1945	2.4807	2.0628	0.45	2.4916	2.4246	0.4358	0.2723	5.1149	0.6421	3.8034	0.7
218961_s_at	PNKP	0.0587	1.4115	0.4876	-0.3293	1.1891	0.3467	2.0425	1.661	2.6816	0.7889	-0.25	0.9178	0.6424	1.2997	0.2682	3.2157	-0.0497	1.9787	1.8189	1.0824	1.0299	-0.768	3.0983	0.7817	-0.8098	-0.169	-1.9419	-0.8462	-0.2089	0.331	0.0838	1.1838	-0.0998	0.2991	0.0031	-0.0458	-1.5455	0.3304	1.4599	-0.9761	4.4389	0.0037	0.5334	1.1795	0.5818	0.041	1.5183	2.2282
219016_at	FASTKD5	0.3205	-1.5088	1.0224	-0.0126	0.3707	-0.4379	-4.2967	-0.5277	-7.3104	0.2472	1.6207	0.1436	-0.5375	1.2668	0.5211	-2.8057	-0.5479	-1.5682	-2.3217	0.7625	0.3661	0.27	-2.2447	-0.1035	-0.3815	-0.3562	-1.604	0.7949	0.0037	0.0931	-0.1364	-0.436	0.5918	-0.4416	0.3865	-0.8074	-0.6985	-1.8046	-1.0889	-0.0899	-1.2806	-0.1564	0.6198	-0.0896	-0.172	-0.9516	-1.6857	0.3988
219051_x_at	METRN	0.6433	1.1592	-0.1517	-0.1554	0.2308	-1.2114	-0.6918	-0.3335	3.5268	0.2602	-0.0557	0.3677	-0.7151	0.4165	0.0768	2.0777	0.6214	-0.315	0.7217	-1.9435	0.153	-0.1859	-1.5117	1.3748	-0.093	0.0152	-1.168	0.4679	-2.2433	0.1656	1.1396	-1.0406	-0.341	0.364	-0.1269	-0.0217	1.5361	-1.2414	2.2242	-0.5923	0.3294	-0.7661	0.712	-0.3522	-0.984	-0.5731	2.4029	0.1346
219061_s_at	LAGE3	1.8614	0.0315	0.7567	-2.6919	0.9154	-0.4476	-0.3249	0.7429	-2.7487	0.2293	0.7612	0.8951	0.2638	0.9392	3.7773	-0.8329	-0.0851	1.2939	0.5098	-0.4099	0.7652	0.4877	1.5019	0.4352	-0.0803	0.4544	-0.0142	0.7211	0.3012	0.1885	0.5108	0.4683	-0.1213	0.9607	1.2043	0.1644	0.416	-1.5295	-1.0635	-0.5507	2.6601	-0.8335	1.1392	0.3408	0.7788	-0.4548	1.4955	-0.9831
219076_s_at	PXMP2	-0.1611	-0.8074	1.2569	-2.4918	0.3281	0.4313	1.2935	0.4819	0.8591	-1.7651	1.347	0.7008	-0.2645	0.7523	-0.3407	-0.078	-0.6436	-0.3809	-1.2845	0.2136	0.9183	0.2814	-1.0447	0.9474	-0.5037	0.6876	-4.3136	0.0149	0.4812	-0.0739	-0.0033	0.2601	-0.4	0.719	0.3788	0.3695	-0.6545	0.4992	-2.6383	0.4445	-0.26	0.2899	0.7022	-0.5798	-2.508	0.9753	2.2331	1.9263
219082_at	AMDHD2	0.7544	0.5698	1.5362	-0.0711	0.5356	0.1339	2.5018	-0.1699	4.0686	-0.4379	0.5635	0.0954	-0.4597	0.9953	1.1044	1.0378	0.3898	2.4363	-0.4449	0.2757	0.027	-0.7498	2.5508	-0.5943	0.8288	-0.5829	0.2172	-0.7597	0.5793	2.2348	-0.0959	0.1643	-0.553	0.7592	0.7511	4.7729	-1.334	2.0417	1.0893	-0.9981	1.1705	-0.6767	0.1245	3.3682	3.1046	3.6333	1.861	0.6058
219127_at	PRR15L	1.7153	-0.0712	-0.8357	0.5225	-0.6319	-0.3597	1.3059	-0.4364	-0.46	0.3645	-0.8779	-0.7998	0.6279	-0.5063	-0.01	-0.1761	0.4329	0.9816	2.2597	0.4615	-0.1863	2.154	3.1703	-0.0321	0.3925	-0.6517	0.319	-0.4541	-0.5825	0.2761	0.4379	0.4994	-0.1251	-0.7238	-0.9156	0.9052	1.172	-0.0065	-0.0204	0.2498	0.3327	-0.3129	-1.1416	0.9349	3.3974	0.0532	2.6901	-0.2778
219170_at	FSD1	0.3717	0.2117	0.2675	0.31	0.4492	-0.0891	-1.4439	0.1505	-1.3039	-0.3233	-1.4222	0.2185	0.5491	0.0737	1.6517	0.7703	0.1859	-0.4399	-0.3049	0.2829	0.3307	-0.3583	-1.578	-0.0229	-0.2173	0.5723	-6.4404	-2.0238	-2.3606	0.3945	-0.2723	-0.1943	-1.427	0.5047	-0.5093	-2.6074	0.137	-5.408	-0.5708	-0.4142	-0.5229	-0.7385	-1.7507	-0.7778	0.089	-0.9773	-0.686	0.5293
219184_x_at	TIMM22	0.3091	0.112	1.5562	-4.8979	-0.0655	1.0244	0.9168	1.031	-3.0062	0.3276	-0.0045	0.141	-0.122	0.444	1.8551	-0.7233	0.2993	-0.2387	0.6671	0.6518	1.2458	0.4636	-1.3806	0.6329	0.9187	1.286	-1.1994	0.9842	-1.7932	-0.1587	-0.1253	-0.4214	-0.2415	0.5319	-0.2028	-1.2565	-0.0188	-2.0024	0.4032	2.7298	-0.6852	-0.4971	-0.333	0.1492	1.0421	-0.4271	-1.4769	0.1511
219222_at	RBKS	1.8694	0.5185	1.5002	4.7995	0.5751	0.1821	4.2129	0.8948	7.5873	-0.049	0.0016	1.1126	0.2062	0.4037	-0.6584	1.1444	0.4469	0.3643	0.9435	1.1594	0.0693	0.0946	5.471	0.7857	-0.6304	1.3974	3.7445	-0.3306	2.2025	0.1828	-0.3692	0.6765	-0.3243	-0.3709	-0.3665	0.5207	-0.8786	1.3291	3.6087	0.3133	1.6266	0.3261	0.7647	0.6441	3.5366	0.0367	3.3226	2.3875
219270_at	CHAC1	-0.1608	0.0373	-1.1831	0.2997	-0.5213	1.35	-0.0986	-0.0101	-6.6155	-0.9521	-0.9688	-1.3812	0.2093	-1.2021	0.0379	-1.3027	0.5433	-0.1281	-0.8446	0.9917	-0.0589	-0.8776	-0.6679	-1.248	-0.4303	-0.0212	0.0777	0.201	0.2462	0.8733	0.2294	0.4779	1.0767	-2.7458	-0.7338	-1.99	-0.2615	-4.5545	0.765	0.3395	-1.5654	-0.4513	-0.0363	0.0842	-0.6501	-1.6242	0.6211	-0.4984
219281_at	MSRA	-0.4034	-0.0118	0.1519	-2.8737	0.4506	0.0463	-0.1221	-0.3883	-2.1354	-0.6053	0.3032	-0.2926	-0.1247	0.3179	0.4336	-0.1708	0.099	-0.1934	-1.396	-1.2072	-0.0316	0.5841	-1.2952	0.8773	0.593	0.4294	-2.5165	-0.4822	-1.8688	0.1963	0.5478	-0.7613	-0.4805	-0.7504	-0.1091	-0.4032	0.2088	-2.1395	-0.1178	-0.46	-1.0216	-0.0618	-0.0448	-0.4476	0.0254	-0.6898	-0.4901	-0.3377
219352_at	HERC6	1.1079	-0.0724	-0.5516	-0.9805	0.3835	0.098	2.9192	0.4343	-0.7247	0.056	0.0748	0.3224	0.0361	0.7463	1.035	1.9167	-0.1341	2.1797	1.1805	2.0904	-0.9534	0.3467	2.6854	0.0939	0.8046	0.6816	0.8377	0.3852	2.4904	-0.0593	-0.1041	0.26	0.1211	-0.6049	1.1078	-0.5801	0.3986	1.344	1.5369	0.829	0.0458	-0.4643	-0.6826	1.2961	3.9258	0.4917	2.3432	1.9982
219363_s_at	MTERFD1	0.713	-3.9856	-0.774	1.0014	0.1504	0.955	0.6201	-0.6666	-7.8456	-2.591	-1.3438	-0.0322	0.669	-0.1717	-0.2421	0.4642	-0.0194	0.5505	1.1558	-0.0692	-0.3129	0.4901	-4.887	-1.4577	1.0579	0.7763	0.2975	-0.1053	-3.063	-0.6705	-0.0073	-0.0191	0.1138	0.9429	-0.92	0.1776	0.1268	-4.8894	-3.2164	1.3677	-8.5546	-0.6864	-1.1192	-1.1128	-3.4488	-0.1414	-5.7848	-0.9126
219384_s_at	ADAT1	0.7314	0.6488	-0.7698	1.379	0.1711	0.1519	0.113	-0.6918	-0.4841	0.0312	-1.1001	-0.419	0.5651	0.1656	0.4055	-0.2687	-1.2935	2.0355	1.3402	1.5404	-0.8045	0.5002	2.0458	-0.0528	0.15	0.1142	-1.0556	-0.1625	-1.6238	-1.1084	0.3037	0.5128	-0.5446	-0.0423	-1.0378	-1.063	0.6595	-2.7517	2.1554	1.03	1.2445	-0.6403	-1.1641	0.3442	0.8815	-0.5221	2.3039	0.2568
219390_at	FKBP14	1.6364	1.7723	-0.2423	0.9775	0.4879	1.6808	2.1075	2.7559	7.5191	-0.5089	1.444	0.8689	-0.3097	0.7917	-0.0541	2.1241	0.0426	2.1989	3.5594	2.0559	-0.5028	-0.7148	6.0363	0.5249	-0.5225	0.0139	1.8379	0.4181	0.0066	1.5902	-0.3169	-1.1301	-0.108	-0.4505	-0.2622	0.3896	-0.4799	1.7699	2.0792	-0.5067	5.5207	2.3854	2.9174	0.2824	1.8805	1.5407	6.0658	0.3826
219485_s_at	PSMD10	0.5486	0.0398	0.2559	-0.4091	0.5491	0.0237	-2.1	-1.0903	-2.5885	1.1099	0.3202	-0.9338	-0.1861	1.1344	1.9245	1.1215	-1.1032	0.6458	-1.3148	-1.6434	0.013	1.2782	-1.271	0.0292	1.0228	1.2323	-0.7309	-0.4417	-1.5751	-0.2017	-0.5061	0.1946	0.0441	-0.7631	0.0501	0.126	-0.8564	0.1628	-0.2438	-0.4313	-1.1297	-0.4824	0.3182	-0.2513	2.0323	-0.7525	-1.7572	-0.3312
219492_at	CHIC2	0.0146	-1.1092	0.2035	-1.4907	-1.0543	3.5257	-1.4957	-0.5258	-6.0456	0.0816	-0.5552	0.2159	0.121	-0.8845	0.8008	-0.0531	1.3274	-0.4699	-0.2114	3.1307	-0.1791	-0.1876	-0.8489	0.2964	0.1201	0.2611	-0.0739	0.3636	-2.205	0.3827	0.3982	-0.126	0.0974	1.2361	0.1931	-0.257	-0.2907	-0.542	0.81	0.3988	-0.729	-0.1338	-0.3442	-0.0392	-0.8238	-0.7996	-0.5429	-1.1569
219573_at	LRRC16A	0.8738	-0.4253	1.1241	-0.4784	0.2701	0.9151	-0.2791	-0.9828	-3.7364	1.6789	-0.2551	1.818	-0.0934	0.5179	-0.456	-1.0832	0.6989	1.8995	1.0159	-2.9431	1.4769	0.6192	3.7073	0.5808	-0.3248	0.5181	-0.1257	0.2255	-1.8743	-2.2072	0.0439	-0.5196	0.8479	-0.0537	1.8642	0.0429	-0.8568	2.4976	-1.6464	1.1137	-1.2431	-2.326	0.2463	-0.1739	3.6427	-0.6933	1.1159	-0.2883
219581_at	TSEN2	1.4167	-0.3738	-0.1287	0.0286	-0.0144	-1.4281	3.5187	-2.5304	-2.8633	0.3411	-0.0437	-0.5724	-1.3336	1.0778	1.4564	-0.9528	-0.3741	0.7435	-0.5331	-4.943	0.2207	-0.3792	-1.3268	-0.0042	0.2636	0.4638	-2.3328	-0.5643	-0.49	-2.5343	-0.1953	-0.7449	0.2372	0.2605	-0.3666	-0.3274	0.4592	1.0348	-2.064	0.9536	-0.3294	-2.0666	-0.0409	0.0404	4.2512	0.6607	2.2799	-0.425
219711_at	ZNF586	1.9926	0.6012	-0.0779	-0.33	-0.6349	2.373	2.1542	0.4079	0.7792	0.9038	0.249	-0.3987	-0.0148	1.4396	1.0297	0.6424	0.2125	0.5124	1.2914	2.7903	-0.7701	0.2432	3.6751	0.2032	0.5644	-0.4113	0.8722	-0.5217	0.1457	0.4775	0.4044	0.4259	-0.5997	-2.7412	-1.2074	-0.7113	-0.0665	1.3623	0.3544	-0.0716	1.0885	1.4226	0.5944	1.5492	1.6477	0.2617	3.2866	1.5909
219742_at	PRR7	1.6698	-0.3434	0.1762	0.5135	0.2151	-1.1689	1.4117	-0.7811	-0.8823	-0.1209	1.0521	-0.7876	-1.2195	0.6662	-2.1845	-1.4061	0.7562	-0.5297	-1.1067	-2.6718	0.5957	1.2143	-0.6346	0.7769	-0.233	0.6803	0.2819	0.4634	-2.4067	0.3513	0.1033	0.3314	0.0301	0.2824	-0.4245	0.5461	-0.411	-1.0973	0.3445	-0.5828	3.9123	-2.7649	1.1699	-1.5014	0.3001	-0.3024	-0.1115	-0.1748
219821_s_at	GFOD1	0.5126	-0.1958	-0.2867	2.7593	-0.0059	0.423	-0.9015	1.4955	-1.2902	1.3558	-0.652	-0.2398	0.3793	-0.1134	0.0018	1.2734	-0.2263	-0.0891	2.148	-0.1654	1.0348	-0.5054	1.4064	-0.3036	-0.101	2.3511	0.7117	-0.1854	0.9359	-0.1664	0.9037	-0.0236	0.7663	0.8375	-1.095	0.1257	1.8353	2.5075	1.1772	0.7049	4.9169	-0.8111	-0.7332	-0.2579	1.8424	-0.1092	0.0924	-0.6078
219888_at	SPAG4	1.6579	-0.7142	0.4415	1.1119	-0.1313	-0.014	3.7716	0.4346	7.4796	0.0776	0.0959	0.405	0.0925	1.9327	0.2476	0.9691	0.257	2.4623	2.0323	0.2261	0.0994	-0.4596	3.8222	0.0871	2.9072	0.3019	1.9729	0.0109	1.8885	-0.7669	0.0762	0.1753	-0.6169	-0.4142	0.1427	0.9764	0.4126	2.6419	0.9241	0.3583	1.3326	0.3085	0.0772	3.2656	4.8904	0.2067	3.9119	-0.4647
219952_s_at	MCOLN1	0.5709	0.6979	2.3717	0.5333	0.736	0.0204	0.2775	1.7238	-0.6696	1.4292	0.5154	1.063	1.0242	0.1236	1.3165	-0.1674	0.3844	-0.4026	0.7584	-1.047	0.2883	0.8853	-1.0975	0.7118	0.1314	0.5471	0.3836	1.3223	-0.3116	0.2634	0.542	-0.7507	1.7221	-0.5739	0.4164	-0.4204	-0.5637	-1.256	-0.6782	1.3897	-0.5486	-0.4748	0.2212	1.0285	2.419	-0.2569	0.5387	-1.1869
219968_at	ZNF589	0.6958	0.2009	0.4288	0.8778	0.5102	0.7739	0.1599	0.6692	-6.7587	-0.49	0.4608	-0.0264	2.3486	0.3263	1.2502	0.818	-0.6102	0.308	-2.0099	1.7693	1.1783	0.4466	-0.8828	-0.6149	-1.0951	-0.3891	1.0064	-0.2855	-1.0281	1.3298	-0.1975	0.87	0.222	3.0143	-0.3158	-1.2695	0.1483	-5.1876	-0.0694	0.063	-2.5173	0.4476	-0.127	0.8021	-1.3858	-1.0691	-1.974	0.7488
220091_at	SLC2A6	-0.8837	-0.4431	-0.5109	0.5353	-1.0753	-1.4267	1.5204	3.1696	3.1317	0.2322	-1.1111	-0.3367	0.2861	-0.6592	-0.6827	0.9263	0.4723	-0.3228	-0.0416	10	0.5995	0.1415	-0.2449	-1.8097	-0.0023	0.0801	1.4249	-1.2287	0.4753	-0.7861	0.5627	0.6972	0.0722	0.0647	0.1887	1.2755	1.7164	1.4484	0.6527	0.3458	1.4824	-0.548	-0.778	1.411	-1.1227	-0.6556	0.1905	-1.2925
220094_s_at	CCDC90A	0.2501	0.2581	0.8261	0.7301	0.2899	0.7726	0.8346	-0.8524	1.3621	-0.2711	0.7904	1.2127	-0.2555	0.9099	-0.6087	0.2855	-0.2498	-1.275	-2.2564	-0.7188	1.1649	-0.1808	-3.8671	-0.7343	-0.3178	0.3332	-3.7432	-0.3829	-4.8846	0.4404	-0.3502	-1.1525	-0.2222	-1.5259	-0.8167	0.2133	0.5863	1.2521	0.4244	-0.0956	-4.0399	-0.2516	0.5645	-0.8598	-4.575	0.4372	-2.4965	0.7083
220127_s_at	FBXL12	0.0768	-0.1526	1.591	-0.286	0.0581	0.7008	-1.1518	-0.4987	-1.1089	-0.7517	-1.3665	-0.1178	0.5103	-0.0488	0.905	0.022	-0.4378	0.4804	-0.7123	0.0918	-0.3361	0.49	-0.9908	0.58	-0.6004	-0.5294	-1.5426	-0.8959	0.1487	0.5475	0.9621	0.6814	0.5305	-0.4308	-0.2128	-0.3385	0.5973	-2.3052	-0.1985	0.5827	1.9542	0.8304	-0.5523	-0.5662	1.0581	-1.3338	0.3152	-0.6282
220140_s_at	SNX11	1.8616	-0.184	0.9198	-1.0806	0.6258	2.6789	2.3191	3.5353	-2.5793	-0.2559	0.5402	0.6151	-0.2264	1.728	1.2453	2.584	-0.0517	-0.265	4.2196	2.6931	-0.6463	-0.1066	4.9992	0.8594	-0.2692	0.9498	0.2955	5.8082	-1.2272	-0.0022	-0.3235	-0.2722	-0.4845	-0.4918	0.1206	-1.1391	-0.6643	0.6665	1.8752	-0.5968	3.4966	1.015	0.6475	0.5408	4.1642	-0.4923	3.5886	3.5475
220643_s_at	FAIM	-0.0942	-0.3139	0.1243	1.9255	-1.6477	0.5558	-0.6785	-0.1279	-3.386	0.7576	-0.1469	-0.346	0.9028	-0.014	3.8569	-0.3158	-1.0482	-0.5963	-1.1614	1.331	-0.7572	0.0249	-0.1764	-0.3935	1.0455	0.5539	-3.3073	-0.164	-1.7708	-0.0156	0.3711	0.2998	1.0665	1.0018	0.1308	0.7324	0.4927	-2.8985	-0.5948	0.1619	-0.9554	-0.3663	-0.2519	1.1305	-0.7968	-2.1873	-1.9694	0.393
221046_s_at	GTPBP8	0.972	-0.2021	1.0245	0.4349	0.6057	1.2501	-2.6061	0.3289	2.1432	1.0737	-0.0965	0.9497	-0.3367	-4.0986	0.7991	0.2639	-3.0059	0.0498	0.4989	0.6544	-0.2226	-0.8466	-5.0202	-3.6242	-0.6913	0.3559	0.5039	-0.7241	1.3327	-0.0083	0.1852	-0.1725	0.0584	-0.7265	-0.248	-0.1618	-0.6307	0.2329	-2.9038	-0.7628	1.2595	-2.4035	0.027	-2.2674	-0.6798	-0.2628	-7.0427	-4.5269
221081_s_at	DENND2D	0.8219	0.4406	-0.7034	4.4735	-0.2116	-1.027	3.1308	1.6211	7.3798	0.6465	1.96	-0.0774	2.1308	-0.835	0.42	3.0082	0.3921	1.4535	1.2753	0.9235	-0.2479	-0.7122	2.7237	-0.3454	-0.386	-0.2942	0.8505	0.4868	1.7798	2.7344	1.7926	0.7523	-0.5466	-1.4212	-0.4261	0.1686	2.5505	6.3139	2.478	0.3337	3.0665	-0.4199	-0.5525	0.9867	4.4723	-0.0297	2.8833	0.4849
221142_s_at	PECR	1.5825	0.3719	0.2098	1.4635	-0.7174	-0.7282	4.3555	-0.9146	7.5267	-0.1526	0.5076	-0.1408	0.1638	0.027	0.0448	1.1125	0.7401	1.4705	3.1925	-0.9773	0.8924	-0.3002	2.8012	0.4228	-0.1162	-0.5112	-0.7054	0.143	-1.0013	-0.5231	0.7482	0.6007	-0.1117	-0.4985	-0.2759	-1.0028	0.994	1.7519	2.0301	0.557	4.9478	-0.237	-0.2792	-0.5783	2.1948	0.2879	5.3218	0.9556
221230_s_at	ARID4B	0.0021	0.5889	0.4136	-3.3415	-0.894	1.4236	-0.8143	0.5088	-3.898	-0.0538	-0.3686	0.272	-0.182	-1.0183	0.8487	-1.5452	0.5174	-0.5753	-1.0919	1.4536	0.1159	1.1053	-1.1224	0.6338	0.5199	-0.1073	-0.5253	-0.3682	-1.0524	0.1811	1.7723	0.2719	0.6418	-2.6028	-0.6476	-0.2719	-2.0139	-1.8664	-0.5701	-1.2947	-0.8918	0.6516	-1.414	0.4114	0.9677	-0.6162	-2.1749	0.4756
221449_s_at	ITFG1	1.2087	0.1448	-0.6138	0.4685	-1.3425	-0.4025	0.2631	-0.8482	-3.1371	0.15	-1.7371	0.0576	0.5622	-0.4227	0.0195	-0.5722	0.4968	0.1474	-0.8873	-0.0298	-1.0168	0.2831	-0.7861	-0.7844	0.3162	0.8	-3.0871	-0.1639	-0.5652	0.4798	-0.6772	-0.554	-0.0922	-0.6751	0.2623	-0.438	0.7092	-2.995	0.1708	0.4682	-0.5696	-0.5435	-0.3342	0.191	0.7031	-0.6607	-0.2553	-1.6597
221482_s_at	ARPP19	-3.5173	-2.0989	0.9769	-1.6702	0.2065	-0.112	-0.4182	0.6582	1.8232	-2.8935	0.4182	0.8055	-0.092	0.8239	-0.1945	0.4613	-0.5066	-1.4491	-0.2886	0.5094	-0.1626	-0.0929	-2.2616	-0.7415	-0.2948	-0.2679	1.2668	-1.2045	-4.6339	-1.3985	0.1459	0.1633	-0.4579	0.1168	0.3018	0.1536	-1.8017	0.4241	-1.6263	-0.1542	-5.8764	0.7984	0.1148	-1.2652	-0.1164	0.3793	-1.1642	0.2146
221492_s_at	ATG3	0.318	-0.6375	-0.6417	-0.516	-0.3211	0.3645	0.1024	-0.9599	2.3928	-0.2565	0.4268	-1.1855	0.6655	0.4107	-1.9084	-1.3914	-2.1271	0.8734	0.8642	-2.59	0.156	0.1897	-1.1162	0.5377	0.4974	0.1161	-1.6716	-1.0215	-1.1526	-0.3723	-0.0139	0.1423	0.3104	0.0027	-0.3179	-0.2588	-1.9658	1.0246	-0.5708	0.1042	-0.7655	-1.0618	-1.5878	-0.266	-1.2281	-0.6523	-2.4974	-2.4316
221514_at	UTP14A	-1.7991	0.3684	-1.6923	0.8413	1.0981	1.9514	-1.854	2.6404	-7.9223	0.0086	1.3601	0.5547	-1.5592	0.6158	-0.9131	-5.148	-0.0577	0.1806	-5.1809	3.6288	0.0086	-0.3745	1.1032	0.6063	0.2815	0.1529	1.0793	-0.1222	-8.6745	-0.179	0.3607	0.3696	0.0936	-0.6921	-1.3261	-1.8683	0.2012	0.542	-1.5587	0.4023	-8.9365	1.7352	0.6621	-0.5627	-3.1989	0.1758	-5.7763	-3.0266
221531_at	WDR61	-0.0362	-0.4184	0.0183	-0.787	0.2127	0.0861	-0.1257	0.4811	-3.8178	0.0736	1.2381	0.7874	-1.1974	1.8883	2.8218	-0.3175	0.4642	-0.3061	-0.5033	-0.2028	0.1007	1.1557	-1.7021	0.867	0.2488	1.2903	-2.6903	2.0109	-1.2769	-0.8586	1.5183	0.445	0.0901	0.232	1.0661	0.3513	-1.5355	-0.487	-0.6473	0.259	-0.1244	1.9341	0.9635	-1.1009	-0.6135	0.3724	0.049	-0.1499
221549_at	GRWD1	0.0381	-0.2461	0.4149	0.1868	0.7893	1.1211	-2.8895	2.6702	-5.4831	1.0449	0.5206	1.0398	-1.1316	0.8548	-5.2841	-0.4511	0.1718	0.0441	-1.5175	2.77	-0.5012	0.2241	-0.9704	0.4821	0.0011	1.5656	-0.7195	0.6618	-1.4327	0.2784	0.0268	-0.5296	1.403	-1.1167	0.0709	-0.8246	-0.9579	0.7091	-0.3605	-1.9784	-0.9832	2.9611	1.3678	-0.5143	0.1628	-0.7321	-0.1565	-0.1492
221552_at	ABHD6	1.2582	-1.1509	-0.4274	3.5033	-0.4276	-0.0629	-1.6414	-0.7226	-4.4899	0.0248	-1.0893	-0.7718	0.7513	0.0043	0.0879	-2.2199	-1.7357	0.3311	0.8881	1.2068	0.1688	0.067	0.1681	-0.3523	0.5242	4.3976	-2.4231	0.1208	-0.0886	-0.8942	0.7859	-0.5482	0.2616	0.4199	-0.1175	1.1554	1.5738	2.3426	2.5186	1.2735	-1.6395	-0.0611	-0.6326	1.4158	5.1443	0.8229	0.38	2.4096
221567_at	NOL3	-0.0295	2.7705	1.4331	-6.0088	0.1917	-0.8338	-0.6583	-0.2118	-3.7754	-0.3145	-0.5906	-0.3307	0.306	0.8802	1.2844	-0.3576	0.4714	1.3758	0.5227	0.3872	-0.1784	0.2475	1.1069	-0.1787	-0.0885	-0.7232	-5.5062	1.6174	-2.2582	-0.084	1.8646	-0.6592	-0.3708	-0.9412	-0.7393	-0.3216	0.0898	-3.6425	-0.2097	0.5661	-0.374	-0.601	0.2298	0.2812	2.0662	-1.5566	0.2018	-0.0031
221610_s_at	STAP2	2.0311	0.6051	2.407	4.0826	-0.4684	0.2735	4.118	-0.2025	7.3037	-0.3821	0.574	-0.4048	0.3237	0.0024	0.8136	1.9808	0.4031	0.6641	3.6319	2.2912	-0.5206	0.6781	3.3389	-0.9576	-0.4509	0.0967	0.8958	-0.05	4.0764	-0.8425	-0.0497	0.2432	-0.5226	0.5568	-0.3857	-0.0974	3.115	1.4117	1.9684	0.8686	3.2208	-0.2979	1.0745	1.3064	1.8059	-0.1924	2.7052	1.4258
221641_s_at	ACOT9	-0.4956	0.4944	0.7452	1.4341	0.8405	0.2334	-0.4245	0.4829	0.6151	1.6308	1.2163	0.8152	-0.022	0.6516	-0.3321	0.1154	-0.6213	-3.4733	-1.3224	0.8886	-0.1662	-0.9063	-10	-2.2394	-1.2334	1.2441	0.3937	-0.228	0.6046	-0.666	-0.8482	0.3784	-0.2139	-1.085	0.4541	0.1972	-1.0723	0.3981	0.5741	-0.0265	-8.7086	-0.6199	0.524	-0.2348	-3.8789	0.1358	-4.53	-3.6502
221732_at	CANT1	-2.7086	0.5623	0.723	1.1225	-0.4301	-3.1961	1.1278	-0.5677	1.9953	-0.1	0.1056	0.3823	-0.4629	-0.0113	1.3053	0.911	-2.0146	-3.6855	0.5757	-0.495	0.2344	-0.2337	-9.6747	0.1187	-0.3671	-0.6598	-4.5794	0.1925	-3.7711	-0.79	-0.6111	-3.1987	0.2676	-0.6996	0.5434	-3.0692	-0.575	2.24	0.1518	0.0238	-9.5279	-4.0717	0.8103	-0.4487	-4.4791	-0.6478	-6.6508	0.0159
221741_s_at	YTHDF1	0.7035	-0.1444	0.4518	-0.6386	1.0633	0.1512	-3.395	0.8965	-4.7327	-0.0508	1.1491	0.1645	0.2575	-0.0595	0.7027	-0.7032	-0.2384	0.0233	-0.6673	0.8195	-0.823	0.1295	0.157	1.3228	0.5565	0.4349	-0.5524	1.0469	-1.8657	-0.6155	0.6091	0.4691	0.6895	-0.1656	0.403	-0.3181	-0.1817	-2.5782	-0.4316	-0.4995	0.7349	-0.3429	0.4658	0.153	0.616	-0.4969	-0.1027	0.189
221750_at	HMGCS1	-0.1772	0.4484	-2.7495	1.3376	0.8586	2.0085	-3.3202	3.4653	-7.8264	0.028	0.274	0.2494	-0.9557	-3.6855	1.6227	0.5998	-1.2942	-0.7193	-1.6234	4.6039	1.2982	0.3681	-0.3521	0.2181	-0.9997	2.1707	-4.1413	-5.8718	-1.2998	-1.6796	-1.5961	0.2759	0.8532	0.1241	1.9509	-1.23	0.4243	-1.2014	-0.0897	-0.6011	-2.2279	5.1672	0.4033	0.5316	-2.8392	-2.7321	-3.5709	-2.3414
221779_at	MICALL1	-0.3014	0.1559	0.1168	0.044	0.8978	0.1687	-2.0365	2.3813	-1.6356	1.2599	0.0129	0.5086	-0.3085	1.1956	1.8219	-0.2164	0.2506	-0.3196	-1.3028	2.8854	0.807	-1.3958	-1.2471	1.9712	-0.2741	1.0038	-2.402	0.4092	-0.5402	0.4329	-0.421	-0.5298	-0.4257	1.741	0.3253	-0.9786	-0.4556	-1.9775	0.3474	-0.8368	-0.8076	0.5566	-0.3727	0.3366	1.1603	-0.5542	1.9795	-0.9683
221856_s_at	FAM63A	0.067	0.7986	0.8196	1.7516	0.3149	-0.5376	2.9724	0.9678	7.5048	-0.6213	-0.486	0.698	-0.4328	1.4181	0.7586	0.0739	-0.0732	0.2843	1.6468	-1.2051	0.9627	-0.3061	4.1114	2.3613	-0.7831	-0.1182	2.2607	0.3867	4.4613	1.0481	-0.6813	0.5911	-0.4512	1.4909	0.2585	0.6185	-0.9664	1.9813	-0.03	-0.7384	3.4728	-0.6935	0.4296	1.1732	1.7738	0.893	3.8027	0.5651
222125_s_at	P4HTM	0.8456	-0.0439	0.3702	0.8079	0.0841	-0.4792	2.0502	2.7432	5.9712	0.6995	-0.2077	-0.0622	-0.3153	0.2961	1.0346	2.3818	0.8019	0.1445	0.0625	0.919	-0.3224	-0.4027	2.7408	0.5177	-0.612	1.0212	2.1096	-0.9365	3.0118	0.0231	-0.1265	0.5783	0.3538	0.2137	-0.0578	0.4475	-0.8042	2.265	0.1077	-0.0634	4.5249	0.6796	-0.1143	0.4738	5.1144	1.4363	2.8548	0.5465
222217_s_at	SLC27A3	0.6716	0.4777	1.2722	0.69	-0.3612	0.2574	1.689	-0.7938	0.8297	1.9304	-1.787	1.1501	0.0382	0.304	1.5535	1.7612	-0.0369	0.364	1.8243	-0.5231	0.1382	0.0528	3.4544	-0.2264	0.0537	1.29	-1.7749	-0.621	2.4582	0.8364	1.147	1.04	-0.1954	0.8135	0.0811	0.47	0.6206	0.3992	-0.0151	0.2933	3.1085	0.2156	-0.4086	0.8261	4.7698	-0.1728	2.7673	-0.0368
336_at	TBXA2R	0.3491	-0.2814	-0.3759	0.0206	-0.1978	-0.0149	1.4945	-0.4781	7.6844	-0.0455	-1.2405	-0.361	0.5058	-0.6076	2.0812	-0.2137	-0.3697	1.8088	1.9269	-0.8183	-0.2682	-0.3426	2.3391	0.4666	-0.4705	-0.3912	1.6228	-1.0591	1.4262	-0.4006	0.3944	1.3254	0.016	-0.2047	0.0114	0.377	1.093	1.0682	3.4903	-0.1644	2.5889	-0.626	-0.5335	1.3006	2.2163	0.8539	2.7534	0.2948
40562_at	GNA11	0.8423	-1.2633	0.9774	2.2676	0.0771	-1.9312	-0.7763	-0.2211	-1.2862	0.7631	0.3047	0.3755	-0.6359	0.3176	1.0167	-2.243	-0.1967	1.451	-0.9538	-1.0444	0.0111	-0.4303	-1.2224	1.4041	-0.1232	0.5756	-3.6198	-0.366	-1.1061	-0.7871	0.1231	-0.983	-0.238	-0.3804	0.5915	-0.0262	-0.5948	-1.8208	1.4787	-0.4699	-0.8152	-0.8335	0.6115	-0.7448	1.2798	-0.056	-0.778	-0.3352
89476_r_at	NPEPL1	-0.112	-0.8149	0.7147	-0.555	-0.5103	0.7834	-0.3012	-1.5727	-2.7575	0.3489	-0.819	-0.5073	0.2359	-0.8819	0.096	1.4923	-0.9167	0.4975	-0.627	1.8334	-0.8084	0.4863	-1.2899	-1.3424	0.6331	-0.2121	-0.6202	0.96	-1.6273	-0.3056	0.9239	-0.2541	-0.0569	-0.2554	-0.9944	-0.8277	2.8234	-2.2273	-0.9621	-0.6775	-0.6846	-0.675	-0.0131	-0.5767	0.5338	-0.9004	-0.9561	-0.243
200024_at	RPS5	-1.69	0.5191	0.0183	-3.5163	1.0244	-0.4634	-2.2522	0.9486	-4.4536	0.7867	-0.318	0.5655	0.6873	-0.1281	0.102	-2.1233	0.3184	0.3984	-1.6921	-2.8063	0.6693	-0.9113	-0.6411	0.5158	0.0424	0.4208	-0.8085	-0.4402	-0.0372	-0.1948	-0.2156	0.4287	0.0478	-1.3446	-0.0234	-0.4526	-0.6746	-2.8739	-1.1581	0.8642	0.2052	-0.6255	0.7911	-2.2261	0.7774	-0.3202	-0.8741	0.6642
200059_s_at	RHOA	-0.1717	0.5204	1.1764	1.4269	0.5134	-0.9305	1.5935	-1.2845	-6.5182	-1.11	-0.1753	0.0508	-0.9767	0.7758	2.1181	-1.2214	-1.876	-0.4209	-2.0355	-3.4393	-0.3932	-0.6771	-0.1197	0.7244	-0.0559	0.4991	1.8489	-0.3103	2.2819	-0.3717	-0.4958	0.4023	-0.4238	-0.1148	0.6558	-0.4204	-1.1629	2.4592	-1.1644	-0.3778	-3.6614	-0.7243	0.3085	-1.9508	-1.889	0.6274	-2.2945	0.4303
200060_s_at	RNPS1	-0.4818	-0.7226	0.6433	-5.363	0.3517	0.4954	-5.102	0.627	-7.2899	0.1656	1.0307	0.1893	-0.1487	0.7522	-0.3617	-4.8964	0.2714	-1.0864	-0.753	-0.3421	0.2768	1.6314	-3.7099	0.024	0.2382	0.3824	-8.2284	0.0284	-4.9994	-0.4728	-0.7867	-0.4741	0.7112	0.4983	0.237	-2.584	-0.6945	-1.1841	-2.5777	-0.1045	-2.3281	-2.8322	-0.179	-1.7685	-0.5062	-1.1904	-3.3699	-6.1727
200081_s_at	RPS6	-0.1316	-0.2958	0.2351	0	0.5168	-0.1932	-1.2992	0.1924	1.00E-04	2.00E-04	-0.3469	0.7851	-0.1566	0.264	-0.4437	0	-0.0906	0	-0.2023	2.00E-04	-0.0978	0	0	-1.00E-04	0	-0.3875	0	0.2246	-1.129	0.1124	-0.352	-0.314	0	-6.00E-04	0.0097	0	-0.7291	0	-0.5794	-0.0401	0	-0.1294	2.00E-04	-0.4154	-0.0147	0	0	-1.3301
200602_at	APP	-2.274	-0.1985	-0.283	1.2513	0.111	-0.7001	-2.8161	-1.4653	-0.4861	0.0853	-0.0046	-0.852	0.0547	-0.2029	1.4403	0.174	0.5741	-3.1797	1.1523	-1.669	-0.608	0.1992	-5.1251	0.3072	0.5634	-0.3538	-0.2397	-0.3344	1.0464	-1.0418	0.4501	0.3458	0.3241	0.368	-0.2212	0.1719	0.3911	0.2178	-4.0454	0.4032	2.8153	-1.1966	-1.7778	-0.9453	-2.9069	-1.0184	-2.972	-1.0389
200614_at	CLTC	0.6678	0.8554	-1.9689	0.7971	0.2358	-1.1406	0.7577	-0.946	1.0116	-0.5898	1.0753	0.7122	-0.2452	0.4194	0.312	0.5004	-0.6964	-0.6244	0.0258	-4.0878	0.824	-1.351	0.5472	0.6744	-0.0808	1.1697	0.9262	-1.1268	0.5972	0.2834	-0.1702	0.1297	0.9172	-0.6385	0.7687	0.6932	-0.6533	1.0293	-0.1789	-0.6498	1.4414	-0.8145	2.8829	-0.2212	1.0204	0.2454	-3.023	-1.5565
200622_x_at	CALM3	-0.1275	-0.5158	2.9498	0.7907	-0.3174	-0.4822	1.2848	-0.2224	4.4538	0.7349	-0.8659	-0.0776	0.0029	-0.7131	-1.0013	1.1465	-0.1171	0.7498	1.5252	0.3729	-0.8394	-0.5434	0.7667	-0.4853	-0.393	-0.2333	1.9766	-1.0588	1.4174	-0.7533	0.5015	0.8061	-0.9414	-0.614	-0.4997	1.0774	1.2555	1.466	0.7407	-0.0639	1.9764	-0.3171	-0.6249	0.2699	3.1855	1.0936	1.1179	1.0777
200711_s_at	SKP1	0.0512	-0.2137	0.6389	-0.254	0.5906	0.1993	-0.3408	0.2517	1.1674	-0.0672	0.6345	0.6621	0.3976	0.5813	3.1564	0.3075	-0.8459	-0.2355	-0.3804	0.4989	-0.2273	-1.0704	0.583	-0.6074	-0.0943	-0.0594	0.8281	0.1055	1.9961	0.5841	-0.5674	-6.00E-04	0.4667	-0.0625	0.1861	-0.7459	-0.9924	1.0028	-0.1007	0.02	-4.6324	2.1609	0.2851	-0.6699	-0.3779	-0.2725	0.8425	0.688
200768_s_at	MAT2A	-2.6585	-1.3733	0.0856	-0.2187	-0.282	-0.5109	-1.3943	-0.8808	-1.7263	-0.3093	0.9002	0.4862	0.8068	0.0752	-0.7309	-0.2807	-0.5343	-2.0396	1.3167	-5.2666	0.367	0.2419	-0.1199	1.1703	0.4678	-0.2868	0.8807	0.9702	-0.9168	-1.2087	-0.2926	0.5664	-0.6139	-3.954	-0.2855	-0.385	-0.4482	1.0502	0.7282	0.4736	1.4148	-0.0245	0.3425	-0.7043	1.3821	-0.3968	-3.2852	0.5917
200799_at	HSPA1A	0.0814	1.5515	-0.92	0.8703	-1.0036	-3.8114	-0.0086	-2.271	0.7382	-0.7581	0.6994	0.6532	1.5549	-1.8585	-0.9325	0.7505	1.0283	-1.2646	-0.0644	-3.8265	1.1332	0.5185	0.3964	0.9036	0.1521	-0.2177	0.5565	1.2436	-1.9673	2.8726	-1.5104	-0.1217	0.4958	-3.088	0.5531	0.3729	-0.7767	-5.0176	-2.0461	-0.6715	-8.6047	-1.0332	0.7329	0.6284	-2.1957	0.2442	-1.5309	-0.5614
200807_s_at	HSPD1	-1.202	0.1182	-0.5639	2.156	0.2098	-0.5022	0.0436	-0.4862	1.063	-0.6001	0.7595	0.5203	-0.2909	0.089	-1.1822	0.1028	-0.5073	0.0963	-0.4403	-4.8328	-0.1796	-0.6032	0.0066	0.1745	-0.3136	0.1004	1.8059	0.2523	-0.5238	1.0186	0.1914	0.0018	-1.4269	0.236	-0.0052	-0.8671	-0.7652	-0.2615	0.5819	-0.099	1.2505	-0.7786	1.0491	-1.4908	-4.4548	-0.3863	0.1577	0.165
200810_s_at	CIRBP	-0.8002	-0.4086	0.4073	1.1361	0.4562	-0.1528	0.5252	-0.1623	0.416	-0.0463	0.595	1.1063	0.3722	-0.0623	-1.3376	-0.1775	0.2003	0.1331	0.5457	2.3622	0.0818	-0.2694	0.7195	0.1657	-0.7432	-0.1679	1.1346	-0.4006	1.1795	-0.0949	-0.5615	0.5088	-0.7843	0.5561	0.2106	-0.4786	-1.1569	0.6903	0.324	0.2416	1.092	-0.7606	0.4587	0.2199	-1.9434	0.0451	0.7052	0.121
200814_at	PSME1	0.0018	-0.6619	-0.5911	-5.1828	0.4124	-0.4886	-2.9953	0.4816	-7.6298	0.5201	0.8526	0.5663	-0.449	0.5176	-2.3425	-1.3093	-2.9352	-0.8189	-3.0707	-2.3764	0.3573	-0.2888	-1.7173	0.6075	-0.1579	0.0886	-8.0431	-0.1048	1.1194	0.1909	-0.6545	0.2665	0.3119	-0.1318	0.4597	0.917	-1.4866	-0.7274	-0.8007	-0.2445	-3.1506	0.191	0.5685	-2.4415	-3.08	-2.0507	-1.6359	-0.847
200830_at	PSMD2	-3.5548	-0.1783	0.7693	-1.8788	-0.4345	-0.5613	-2.6987	-0.4243	1.2034	-1.3648	-0.3653	-1.1307	0.0378	-0.4168	-0.3265	0.8752	-1.1506	0.9753	1.2844	-0.7094	-0.3769	-0.8617	-5.1156	-0.523	-0.7091	-0.0866	1.6395	0.1402	0.4563	-0.4565	-1.6633	-0.0402	-0.2729	-0.0757	-0.0957	-0.3272	0.5147	2.3922	0.616	0.8313	1.007	-0.2962	-0.4474	-1.9964	-1.7459	-0.3151	-2.8686	-1.909
200882_s_at	PSMD4	1.1342	1.0057	0.5847	1.4417	0.0998	-0.7241	1.8763	-0.4333	-0.4085	-1.9036	1.4779	0.4534	-0.1391	0.7549	1.0645	1.1177	-0.7483	0.456	-0.2554	-0.1798	0.3729	0.3764	1.0421	0.3716	0.4402	-0.4479	0.8888	0.6399	0.8418	-0.7229	-0.7542	0.4959	-0.0703	0.5011	-0.2696	-0.4165	-0.9152	1.2374	-0.0213	-0.4247	0.4842	-0.8292	-0.3176	-0.4296	1.59	-0.7705	-1.8195	-1.5102
200886_s_at	PGAM1	0.0793	0.3662	0.9002	0.387	0.5682	-1.1206	0.092	-1.2305	0.7218	0.1692	0.3362	-0.0214	0.0751	0.575	1.3938	-0.2137	-1.6796	-0.2137	-1.1627	-4.417	0.2294	0.0845	-1.0194	-0.0922	1.0455	-0.6064	-0.0045	0.0087	-0.4308	-0.772	-0.2111	-0.2903	-0.2535	-0.0263	0.4733	-0.8043	-0.5008	-0.2892	-0.5656	-0.0616	-0.5542	-1.7675	0.4255	-0.3737	-1.2516	-1.1388	-0.1629	0.1912
200966_x_at	ALDOA	0.1066	0.2234	-0.4436	0.2626	0.5722	-0.9653	-0.2208	-0.1837	1.379	-0.2336	-2.0934	0.0059	-0.1239	0.6588	-1.2401	-0.2932	0.741	-0.6936	0.4265	-1.2865	0.5326	0.0345	0.6257	-0.1014	0.127	0.6029	0.1102	-0.6807	0.0215	0.5324	0.7564	-0.5869	-0.3714	-0.1557	0.8246	0.2714	-0.6193	0.5893	-0.1585	0.029	1.0581	0.2991	0.1773	0.5852	0.4926	-0.1345	0.2409	-1.0073
200989_at	HIF1A	-1.4868	-0.6351	-1.5187	0.0542	0.5503	0.1393	0.2558	-1.2954	0.025	-0.6088	-0.6011	-0.1766	-0.4292	-0.8191	-1.7347	-0.7901	-0.0403	0.5823	1.4855	-1.8154	-0.2624	0.3682	-0.1476	-0.3685	-0.6693	-0.2896	-0.3721	0.1286	-0.5963	-0.0718	-1.2728	-0.1983	1.2549	1.3217	-0.2766	0.0822	-0.3447	0.3805	-0.7079	1.8961	0.3382	-0.7059	0.2335	-0.6603	-2.1956	-0.3634	-0.0572	-0.334
201052_s_at	PSMF1	-0.6845	0.0663	1.8167	-0.3059	-0.2671	-0.0839	0.5675	-0.392	1.3545	0.5951	-1.1451	-0.6679	-0.1533	-0.5188	-0.2332	0.633	-0.5275	0.1685	0.3784	1.3011	-0.9393	-0.0844	0.3509	-0.5362	0.2813	0.7999	1.0743	-0.8591	0.353	0.0026	0.3906	0.2402	0.111	-0.3889	-0.4294	0.4254	1.0293	0.4758	0.3462	0.2152	1.2496	-0.2771	-1.1306	-0.0568	-0.733	1.7268	1.1269	-0.3017
201058_s_at	MYL9	0.1218	-0.1845	-0.9692	-0.2898	0.7301	0.2459	2.9897	-0.1947	4.3505	1.7614	-1.4829	-0.5208	0.0468	-0.9474	-0.5878	1.3873	-0.0939	0.8155	1.0209	0.3692	-0.7357	0.5324	1.3918	-1.2477	-0.154	-0.561	1.9919	0.0733	3.0533	-1.0262	0.8178	1.0315	-1.1725	-0.4816	-1.1821	0.1998	1.9061	1.9675	0.9038	1.1428	2.5602	-1.0984	-0.6071	0.6384	3.75	-0.0311	2.3854	0.3543
201069_at	MMP2	-0.5453	-0.6278	-0.4297	-0.3105	-0.4298	-0.6402	0.8017	-1.8424	3.0951	2.00E-04	-2.0631	-1.2485	0.0016	-0.5117	-0.7594	0.8903	0.5444	0.797	1.1842	-2.409	0.4578	0.0511	0.644	-0.6875	-0.2472	-0.7629	1.4502	-0.1326	1.4623	-0.9456	0.5537	0.2834	-0.8565	0.1952	-0.0211	0.461	1.4259	1.1615	0.6556	-0.3446	1.3782	-1.3213	-0.3739	-0.1371	2.3627	1.6247	1.5556	-0.0812
201102_s_at	PFKL	2.3569	0.1934	0.3385	1.9775	0.5937	0.3714	6.5142	0.2609	5.2551	-0.6488	0.0258	1.0378	-0.5449	0.184	0.9315	3.6639	0.3363	1.7706	0.3434	-0.2913	0.2104	-0.6711	4.1633	-0.3448	-0.7159	-0.2848	2.7926	0.3495	1.39	-0.0488	0.3818	2.1925	-0.4177	1.4766	0.0184	0.5943	0.5115	1.515	1.9926	0.9178	7.8195	-0.1174	0.2223	1.0717	6.0928	0.8729	6.7659	1.2399
201152_s_at	MBNL1	-0.5261	-0.3551	-0.3911	-0.8194	-0.1193	-0.217	0.2736	-3.3981	0.9697	-0.3563	2.0833	-0.4416	-0.1687	-0.3146	-1.4879	0.0247	0.117	0.324	0.5477	-4.55	-0.1756	0.0223	0.1296	1.008	0.1172	0.9509	1.008	0.0543	0.101	0.1026	0.8781	0.5028	-0.6704	0.6079	-0.025	-0.4296	-0.5254	0.7853	-0.459	0.0405	1.0799	-0.3341	0.7318	0.1018	-0.8465	0.4292	0.0065	1.4942
201202_at	PCNA	0.8396	0.1897	0.571	-0.8421	0.7101	-3.2959	-1.4396	1.2516	2.9731	0.5753	0.1525	-0.0052	-1.7363	0.7847	0.5457	0.9852	-0.7503	-0.2577	-0.3674	0.4715	0.3183	0.2909	0.3273	0.2033	-0.1602	-0.2909	-0.1945	-0.2422	0.6978	-1.7937	0.1424	-2.9864	0	0.2271	-0.4156	-1.2202	-2.1424	-0.658	0.6745	0.2686	-1.4451	0.3566	0.6714	-1.0175	0.4917	-0.7021	1.8919	0.8127
201334_s_at	ARHGEF12	-0.4103	0.3313	-0.0534	1.1828	0.6435	0.2406	2.1313	-2.1161	5.7796	-0.5112	-0.7244	0.0852	-0.9446	-0.2851	-0.0984	0.6468	-1.3333	-0.3576	0.7384	-2.2075	-0.0358	0.0406	1.1474	-1.044	0.3053	0.5731	3.5983	0.1568	1.6043	-0.5239	-0.4679	-0.3217	0.0537	0.0805	0.5337	-0.3944	-0.1535	2.3873	0.3456	2.136	1.7323	-1.1997	-0.716	-0.0216	2.7064	-0.0287	0.9686	0.9478
201453_x_at	RHEB	-0.6178	-0.7829	0.5276	0.3002	-0.5978	-1.1814	0.1059	-2.0664	1.1138	-0.1285	0.8319	0.7088	0.2808	0.1106	1.2389	0.2289	0.5056	-3.6715	-1.635	-3.3179	-0.1579	0.6598	1.1862	0.394	-0.5265	-0.5489	0.8938	0.1595	2.1586	-0.8331	-0.3253	0.1667	0.7171	-0.0687	0.0973	-0.0105	-0.1195	-0.278	-0.2195	-0.5033	-0.1193	-0.8202	-0.2265	-1.8706	-4.3806	-0.0536	-1.5029	0.0692
201460_at	MAPKAPK2	-0.346	-1.2826	0.4751	-3.5143	-0.4476	-0.1643	-2.5665	-0.4655	-5.9941	0.4805	1.8186	-0.0295	-0.0638	0.9791	0.2225	-1.3443	-0.3795	0.9312	0.9625	-0.5143	0.4895	-0.1617	-1.1312	0.9312	-0.7125	-1.0479	-2.5624	-1.1515	-3.1618	-0.541	-0.2504	-1.4149	-0.2253	0.8164	0.0376	-1.0829	-1.3219	-1.5557	-0.522	-1.3636	-0.5015	0.3824	0.2223	-0.08	2.1365	-0.6082	-0.43	0.4714
201469_s_at	SHC1	0.7388	-0.0735	-0.1085	2.351	0.2173	0.3139	-0.6831	0.2262	-3.396	-0.5596	2.3396	-0.8451	-0.1676	0.4593	-0.0125	-2.3176	0.6338	1.2304	1.7396	2.3872	-0.5514	-0.9874	3.995	-0.4274	-0.8568	-0.69	-3.1272	0.0342	-1.9788	0.0235	0.1529	-1.011	-0.6448	0.0507	-0.6543	0.0765	0.4941	0.9518	1.7232	0.1034	4.2064	0.7941	-0.5851	1.0038	3.0486	-0.2202	2.6762	-0.0048
201471_s_at	SQSTM1	0.5276	1.0261	0.1787	-0.7023	0.4142	0.3015	-2.2439	1.8831	-0.3517	3.1344	-0.6565	0.0632	1.3415	0.7756	-0.17	0.8572	1.023	0.3115	-0.5554	2.9156	0.5257	-0.6316	0.8838	-0.0166	-0.1989	-0.623	-0.2892	2.0029	0.6885	1.4186	-0.2798	0.2623	0.0323	-0.3451	2.6034	3.0751	-0.6636	1.4429	0.1224	-1.2647	-0.4715	1.7149	0.6985	3.2841	1.4228	0.1746	-2.1045	-1.9094
201502_s_at	NFKBIA	0.1168	-0.0836	0.4525	6.00E-04	-0.0572	-0.0354	0.8792	8.9837	2.9259	-0.1199	0.398	0.4978	0.1201	0.7248	-0.2302	0.861	0.4566	-0.212	0.4644	10	-0.4645	-1.2698	1.0371	-0.2307	-0.5604	0.29	1.5597	0.5662	1.2718	-0.2463	-0.014	0.2525	-0.599	0.1414	0.067	0.1238	-0.8344	1.5471	0.2628	1.1315	0.8836	8.8459	0.2787	1.0543	-0.3908	0.7813	1.5937	0.1604
201536_at	DUSP3	0.4869	-0.338	-0.669	-1.0969	-0.3457	-0.4476	-2.546	0.565	-1.5587	0.0436	1.078	0.736	0.6172	1.7521	1.3906	-1.6199	0.387	-0.3897	0.052	-0.5272	0.9911	0.1	-1.0074	-0.1158	1.0069	0.5504	-0.9025	-0.6522	1.0468	1.2309	-0.4004	-0.2638	1.2893	-0.1662	1.2937	-0.1544	2.2791	-1.9918	1.0226	-0.1445	-0.7822	0.5096	0.5082	1.2202	2.7331	-0.9552	0.1931	0.1862
201693_s_at	EGR1	-0.2548	0.0892	-0.1661	1.623	0.4482	10	1.2814	10	4.3798	-0.9331	0.1461	0.3022	0.2871	-0.2897	-1.0268	1.9139	3.117	0.5236	0.4	10	-0.1839	0.0551	1.6745	-1.2668	-0.1962	0.0227	3.2252	0.2291	1.462	-0.6236	0.0267	-0.2631	-0.3518	0.2213	-0.8513	0.5319	-1.4256	0.1838	0.4415	0.4011	-0.1419	10	-0.1944	2.2048	1.0758	0.7868	5.757	0.8121
201700_at	CCND3	-1.4707	-1.1974	0.4917	0.0683	0.7032	-1.4483	-0.6426	1.1842	-7.4909	-1.023	0.9016	0.9324	-0.2747	1.3576	-0.6855	0.7226	-0.0842	-2.2794	-1.5591	-3.1259	0.4758	-0.5378	-4.997	0.6929	-0.6945	0.29	0.8113	0.8175	-0.4508	1.3953	0.3683	0.0386	0.5663	0.1444	-0.7992	-0.5814	-0.6558	0.9999	-2.2711	0.2892	-3.0336	-0.0722	0.2145	-1.2016	-2.8984	0.2704	-2.2978	0.1689
201746_at	TP53	-0.4439	0.1308	-0.4922	0.2917	0.3519	0.4082	1.0534	2.6626	2.2787	-0.4331	-0.5228	1.0707	-0.0686	-0.0859	-1.3281	0.5697	0.3793	0.456	0.7184	1.2692	0.8341	0.0554	0.3246	0.8059	-0.8678	-0.0503	0.9233	-0.2847	0.3836	1.7206	0.2033	-0.27	-0.4816	0.883	0.0051	0.1732	-0.9823	0.4588	0.665	-0.5228	1.0615	-0.6077	0.637	-0.0311	-1.4334	0.2483	1.0779	0.0061
201762_s_at	PSME2	0.5954	-2.0643	1.0955	-0.2144	-0.0037	-0.9307	-2.2871	0.6401	0.5411	0.4517	1.0067	0.4419	0.6301	-0.0573	0.0261	-3.5236	-0.1598	-2.5093	-2.6964	1.5058	0.1957	-0.9864	-4.4809	0.7482	-0.3345	-0.6843	-0.3873	-0.7671	2.1514	0.7499	-0.244	0.4058	-0.7194	0.1335	0.1453	0.2052	-1.1171	0.4199	-2.6868	-1.1536	-5.7746	-0.7999	0.462	-0.919	-4.2372	1.0942	-3.1961	-1.9316
201763_s_at	DAXX	-0.285	1.0542	-0.6698	-1.9748	0.8571	-0.0883	0.2849	0.6023	-4.517	-0.2168	0.6666	-0.6269	1.0454	-0.0554	0.3198	-2.6052	0.0594	-0.7636	-0.4087	0.7227	-0.1271	1.3291	-0.4518	0.2094	0.4265	-0.2478	-4.3436	0.188	-1.6626	1.0565	0.5476	-0.0451	0.0543	-0.5583	-0.8262	-0.1755	-0.1087	-0.8295	-0.4967	0.6754	0.786	-0.9799	-0.0656	0.2449	-0.3541	-0.0568	-2.1157	1.3482
201841_s_at	HSPB1	-1.9556	1.2225	0.4642	-2.9756	0.4186	-1.7084	-3.8212	-0.867	-7.2484	0.1315	0.9667	0.1711	-0.0851	1.0757	0.7521	1.5875	-0.1429	1.1029	-2.7152	-3.5539	1.7243	-1.7198	-2.9434	1.094	-1.4401	0.0246	0.9951	-0.5975	0.8245	2.1181	-0.1458	-2.7603	-1.064	-0.0391	0.28	-0.0256	-1.2802	-0.1593	-1.7121	-0.7487	0.8558	-1.6009	0.2194	-1.3469	-4.5914	0.1716	-1.5713	-0.2374
201853_s_at	CDC25B	-2.7596	0.0707	0.3756	1.1437	0.0907	-2.4945	0.78	-1.2881	0.705	-0.4735	0.7471	0.3312	0.0534	-0.4045	0.6338	-0.1093	0.1358	-2.1088	-3.6209	-6.4856	0.5803	0.056	0.1471	-0.5571	0.0393	0.0661	-5.1577	-0.2328	-3.5979	-1.5099	-2.3536	0.3123	-0.0385	-0.0082	0.6711	0.2624	-2.1187	1.0094	-3.4879	-4.5997	-0.4148	-1.1868	0.6404	1.0063	-4.1677	0.7478	-5.293	0.0264
201959_s_at	MYCBP2	-0.0224	-0.2235	1.3114	0.9402	-0.4083	0.2877	2.1706	-2.6597	6.2536	-0.268	-0.8754	-0.9386	0.6499	-0.287	-0.1412	1.1222	-0.3438	0.5108	0.9714	-1.3608	-0.2021	-0.2267	1.311	-0.3841	-0.2883	-1.0012	2.336	0.4056	2.3731	0.047	0.2607	0.3955	0.6215	-0.3166	-0.2298	0.8186	1.8669	3.5995	0.6729	0.0952	1.1494	-0.5297	0.1284	0.8327	0.6737	0.703	2.1986	0.5441
202076_at	BIRC2	0.0194	-0.1547	1.652	-1.8366	-0.426	1.2593	-2.2314	1.7282	-3.6809	-0.166	0.1975	0.053	-0.1325	0.0947	0.9168	-2.0947	0.439	-0.2281	-1.611	4.5258	-0.2205	1.0197	-1.0552	0.6951	1.4621	0.6239	-0.9122	-0.5609	-2.9593	0.4887	-0.2747	-0.7097	3.214	-0.7769	-0.4972	-0.9039	-1.2699	-1.7045	-0.3162	-0.4891	-0.6464	0.8574	-0.6164	0.2378	0.0923	-0.6387	-0.0438	-0.7881
202100_at	RALB	-0.3492	0.3728	-0.4897	0.8853	0.4803	0.3174	1.4528	-0.3964	4.3477	-0.2075	-1.001	0.2052	-1.0522	0.0371	-1.5941	0.7791	0.4231	0.4263	0.2221	-1.7651	-0.1363	-0.1257	0.8521	-0.7079	0.045	0.0645	1.6737	0.3934	1.8988	-0.206	0.3105	0.6795	-0.7961	-1.43	-0.2184	-1.1645	0.272	1.646	0.9657	-0.8577	-2.7954	0.5373	0.3116	-0.0812	2.3629	-0.0812	1.4864	-0.179
202208_s_at	ARL4C	-0.16	-0.2859	-0.9736	-0.0884	-0.1586	0.4983	1.6749	-0.8179	1.8455	-0.1893	-0.7771	-0.4869	0.0949	-0.79	0.4743	1.049	0.3508	1.0063	1.1706	0.2647	-1.2792	0.5307	0.667	-0.8082	-0.0066	-0.45	1.5965	-1.1062	1.8776	-0.4541	0.7578	0.6298	-0.1547	-0.6642	-0.4799	0.2215	1.8507	1.5867	0.7333	0.604	1.7742	-0.3213	-1.3558	-0.01	1.2231	-0.2227	1.0404	-0.4529
202224_at	CRK	-0.4941	0.8014	0.5897	0.9889	0.3235	0.3072	-0.7118	-1.0888	-5.2144	-0.3862	1.1776	0.745	-0.7249	1.1027	-0.1815	-1.0381	0.1421	-4.7402	-1.5176	-1.2572	0.0128	-0.038	-2.3912	-0.1514	-0.068	-0.9797	-4.2739	0.4174	1.5778	-0.8129	-0.8002	-1.2736	-0.8979	-2.4858	0.6525	0.2524	-1.3727	-3.9269	-2.9794	-0.3664	-2.8641	-0.6624	1.4263	-1.1701	-4.804	0.0018	-3.7435	-1.4338
202240_at	PLK1	0.1684	0.4191	0.6299	-3.4684	-1.9524	-2.5857	1.3884	-7.2802	0.6269	-2.6619	0.6201	0.5996	-1.3118	-2.3666	-0.6464	0.1861	-0.546	-1.3899	-1.5724	-10	0.059	0.6504	0.17	0.4523	-0.1449	0.5094	1.7646	0.0923	0.9491	-2.6644	-4.1263	0.4879	-1.0931	0.6461	0.5264	0.8082	-2.0783	0.724	0.7395	-0.3369	0.241	-7.4546	-1.3884	-1.0285	-2.1784	-1.6126	-10	-0.7277
202246_s_at	CDK4	-0.0639	0.6075	0.4966	0.8273	0.9756	-0.3709	-1.7804	-0.6484	0.9849	0.1309	1.1384	0.6362	0.1574	-0.5841	-0.7412	-2.2293	0.5456	-0.6316	-1.7486	-1.5012	-0.059	0.1275	-0.6982	-0.1655	0.4437	-4.7045	-0.5912	-0.2351	-3.6391	0.3782	0.0888	1.2211	0.672	0.1797	0.4881	-0.3548	-0.4899	-0.1356	0.3459	-0.3888	-2.8355	-1.7488	1.5654	-0.7504	-2.4888	0.0922	0.23	-0.297
202310_s_at	COL1A1	-0.6564	-0.1508	0.5952	1.2883	-0.6851	-0.4107	0.0323	0.2816	8.2108	0.2484	-0.4508	-1.976	0.0186	-0.7623	-1.0678	1.6274	-0.1562	-0.0255	-0.2301	5.5228	0.3139	-0.3662	0.7723	0.0486	-0.3022	-1.0461	3.4626	-0.0017	0.5615	3.4729	1.0526	0.6507	0.5376	0.5017	-0.0791	0.0866	-0.2085	-0.5547	-0.2992	0.266	2.613	2.2359	-0.8604	0.2016	4.5982	0.0448	1.374	0.5919
202332_at	CSNK1E	0.378	-0.7531	0.3212	-2.3146	0.086	-1.1368	-1.7225	-0.2816	0.4434	-0.1684	0.0103	0.0061	-0.2401	0.3352	0.4086	1.4072	0.1853	-2.1405	-3.394	-2.6815	0.3314	-0.5396	-0.194	-0.5453	-0.8217	0.5611	0.2101	0.9932	0.6873	-1.8223	-0.7044	0.6705	-0.3788	0.7694	-0.1947	-0.2585	0.8968	-4.0544	1.0714	-0.68	-7.6249	-1.6044	0.2282	0.8795	-2.5349	0.6617	-1.0158	-1.3581
202368_s_at	TRAM2	-0.1915	-0.1402	-0.5103	1.2026	0.8047	-0.8444	2.2302	-1.0057	4.0843	-0.1442	0.6108	0.7934	-0.3261	0.0693	0.5849	0.6919	-0.6768	0.1015	0.4428	-1.5076	0.5497	-0.7234	1.7219	0.5048	-0.0458	0.8482	1.8983	-0.2674	1.8439	0.308	-0.956	-0.0064	-0.3129	-0.5405	-0.5787	0.2703	0.8451	2.2143	1.1145	-0.464	0.8182	-0.1235	0.82	-0.308	1.3677	0.8988	1.289	0.2807
202454_s_at	ERBB3	1.1465	1.1345	0.2856	0.1153	0.633	-3.499	2.1108	-2.8099	2.9215	0.0664	0.3372	0.4592	0.5155	1.5078	-0.3102	0.7635	0.119	-2.0882	0.6963	-7.0698	0.9784	-0.7375	0.9151	0.4099	-0.4231	1.0615	1.2777	-0.3691	1.2886	-2.4708	-0.5222	-0.5649	-0.365	-4.00E-04	1.1157	0.8937	-1.0444	1.8238	0.7909	-0.0047	1.6792	-0.9701	0.6221	0.5158	1.1428	0.7447	1.2565	-0.1414
202507_s_at	SNAP25	1.854	0.9934	0.7062	2.98	-0.2096	-0.9067	2.2728	-1.0123	7.6403	-0.2695	-0.4954	-0.029	0.0368	0.4694	0.8574	2.2895	1.3508	6.4418	1.5439	0.3317	-0.8751	-0.0858	1.5343	0.1423	-0.5923	0.6057	3.2198	-0.2735	4.4775	-0.4796	0.8627	0.8765	-0.4239	-0.2038	-0.8505	-0.0591	1.3734	1.9674	3.2977	0.0818	1.1571	-0.1314	0.1355	1.1845	2.4854	0.6106	0.0021	1.3085
202555_s_at	MYLK	3.2808	0.7279	-0.2081	2.5659	-0.0587	1.0044	8.9195	-0.8887	8.6271	-0.6417	0.5737	1.069	-0.0226	0.8147	-0.0533	3.0147	0.8258	3.2109	4.2608	1.9855	-0.0721	0.053	5.8274	-1.0244	-0.1925	0.1377	4.072	0.8314	3.2747	-0.4668	-0.4657	1.6665	0.0908	0.7191	0.0507	0.8162	-0.4887	4.1022	3.8336	0.6502	5.76	-0.2527	3.2226	0.601	5.1383	0.783	8.1208	0.4674
202627_s_at	SERPINE1	0.7707	-0.0912	-0.0759	0.0112	-0.7284	-0.9333	0.262	1.5093	3.4022	-0.7286	-0.3789	0.0032	0.1698	0.4279	0.5656	0.7515	-1.0759	0.4321	0.4288	2.5488	-0.0778	-0.1556	-0.7893	-1.0218	-0.2105	0.1192	1.5487	-0.2161	-0.6142	0.0058	0.169	0.2649	-0.1772	0.3474	-0.5081	-0.6481	0.7806	0.0651	0.2506	-0.0595	1.4413	4.4309	0.2532	0.3083	1.0597	0.1538	1.6471	-0.3267
202637_s_at	ICAM1	-0.222	0.1589	0.5374	2.619	-0.2598	-1.1477	3.584	9.1393	7.6041	-0.0641	-1.0227	-0.0266	1.2889	0.3892	1.1087	1.8733	0.4295	0.0093	0.8444	10	0.1117	-0.906	1.5577	0.8438	0.3237	-0.8683	0.7486	-0.9803	2.299	0.45	0.0419	0.7782	-0.4512	-0.1645	0.6149	1.3735	0.6847	-1.1837	0.4965	-0.9726	1.935	4.3317	-1.1999	2.8365	-0.1284	1.2736	0.7285	1.1105
202647_s_at	NRAS	-0.4302	0.0817	-0.8648	0.1846	-0.2804	0.0727	0.8671	-0.0806	3.3292	-0.6394	-0.2472	-0.2243	0.4089	-0.6767	0.3502	0.4856	0.0304	0.5467	0.5158	0.6471	0.3749	0.9855	0.7434	-0.2294	-0.3684	-0.2092	2.0076	-0.2343	1.768	0.2774	0.4534	0.1969	-0.5612	-0.3359	0.7206	0.3795	0.5813	1.9669	0.8147	0.987	1.0445	-0.1726	1.0245	0.6437	2.1577	0.2531	1.0878	-0.1488
202659_at	PSMB10	-0.5402	-0.095	-1.6539	0.5775	0.3563	-1.2741	-3.0042	-0.2787	-6.7717	-0.277	-0.1454	0.7149	-0.0869	-1.0175	-0.292	0.482	0.0979	1.0893	-0.9469	0.9658	0.2057	-0.0638	0.7515	0.2651	0.0905	-0.2702	-0.5215	-0.0307	1.9413	-7.00E-04	-2.2984	1.2002	0.6432	0.4894	-1.7507	-0.5377	0.2697	1.203	0.8397	-0.2244	0.8116	-1.1382	-0.0561	-0.3669	-2.3185	0.3791	1.4845	-0.4088
202677_at	RASA1	-0.1326	-0.1409	0.1573	1.1237	-0.1665	0.1626	-0.1375	-2.2221	1.1893	-0.1588	1.1594	0.1113	-0.3909	0.0625	0.9562	0.4353	0.4712	-1.3753	0.4433	-0.334	0.4527	-0.1963	0.8183	0.7179	-0.348	0.5705	1.8705	-1.2758	0.4793	-0.804	-0.8465	-0.4843	-1.3599	0.2532	-0.0823	0.2724	1.4723	1.7096	-1.6828	0.6288	-2.4474	-0.6161	-0.8058	-0.8741	-0.7894	-0.2057	0.3989	1.2011
202743_at	PIK3R3	-0.4318	0.1392	-1.3955	1.7497	-0.0299	1.6404	2.1137	1.1495	7.6556	0.3905	-1.5506	-0.9479	-0.2608	-0.4729	0.3021	1.1251	-0.0908	0.9463	0.7435	4.397	-0.6706	-0.6743	3.0836	-1.2458	-0.3974	0.3906	3.9319	-0.2874	2.5943	-1.2771	0.3205	0.3891	0.1523	-0.1991	-0.312	-0.2379	0.8495	0.4786	0.3036	0.5885	3.8289	0.969	-0.9172	0.5961	2.261	0.2783	1.881	-0.6169
202870_s_at	CDC20	0.1318	0.2958	-2.8962	-0.078	-0.1432	-1.6412	0.5648	-3.3541	1.2818	-3.6736	0.4617	1.1883	2.00E-04	0.1021	-3.4723	-2.1795	-0.2601	0	-2.5542	-10	-0.1616	0	-0.3047	4.00E-04	0	-1.00E-04	0	-0.1062	0.5943	-1.7031	-3.7577	0.314	0	-0.1386	-1.3519	0	-2.2123	0	0.5796	0.0334	-8.6629	-3.5768	0.7411	-0.7264	-3.7091	-0.1288	-7.1472	0.5908
203007_x_at	LYPLA1	-1.1518	0.6403	-0.0668	0.583	0.81	-0.0827	-4.6118	-1.5308	0.3382	-2.5982	1.2314	0.1879	-1.4598	-0.7936	-0.6011	-1.5624	0.0305	-1.7515	-4.8212	-1.734	0.6543	0.7757	-6.6438	0.1083	0.4895	0.5422	-4.7282	0.6423	0.351	-0.046	-1.3521	0.3793	0.5265	0.1276	0.7606	-0.101	-0.7261	-4.4329	-1.8101	0.1258	-8.391	-0.2912	0.8992	-1.7531	-4.8632	-0.1581	-4.6697	-3.2751
203110_at	PTK2B	-0.0226	-0.3611	-0.9724	0.0914	-0.7056	-0.1012	1.3686	-0.846	4.3642	-0.7449	-1.5594	-0.9851	0.4304	-0.826	0.1198	1.111	0.0772	0.5379	1.4608	1.0909	-0.5675	0.5154	0.227	-0.9793	0.089	-0.2316	1.7446	-0.4216	2.4982	-0.9382	0.7715	0.453	0.3974	0.3721	-0.7484	0.4269	2.0915	1.7988	0.4887	0.9363	2.1979	-0.6181	-1.4826	-0.2889	0.5728	-0.8251	0.9762	0.1306
203123_s_at	SLC11A2	-0.0589	0.1587	1.6161	-0.3445	0.0466	-0.76	1.2238	-0.6743	7.6467	-0.0433	-0.3952	-0.3257	-0.0236	0.729	-0.0998	0.8145	-0.1525	-0.1635	0.4829	-2.6696	0.8322	-0.9263	0.6495	-0.054	-0.5749	-0.5691	3.7814	-0.693	2.9835	1.6252	-0.1701	0.3351	-0.1294	-0.0537	-0.2164	0.9867	-0.0574	2.6866	-0.0411	-0.171	2.853	-1.0995	-0.1732	2.3731	2.6008	1.2743	0.236	1.4903
203132_at	RB1	-0.6299	0.2836	-1.0073	1.0568	-0.7472	0.2788	0.4584	-2.7294	1.2243	-0.2237	-1.2585	-0.6858	-0.0866	-0.7715	-1.7959	0.2855	-0.6239	-0.7658	0.4024	-2.1294	-0.7186	0.1179	0.6783	-1.1919	0.3465	-0.105	2.2589	0.0074	1.4191	-1.5518	0.6653	0.1318	0.0802	0.0771	-0.3516	0.5404	1.6535	1.6353	0.2591	0.347	0.8436	-0.6602	-0.7983	0.5485	-2.1654	0.8666	0.9661	-0.9782
203135_at	TBP	-0.1482	0.3214	-0.1285	1.3017	0.2679	1.6385	0.8597	0.7954	2.1091	-0.4228	1.015	0.7784	-0.4972	0.4986	-1.1055	0.8311	-0.4452	-0.1801	-0.8741	0.5529	0.2854	0.5573	1.5726	0.4671	0.0683	0.0703	2.0177	0.6518	1.6447	0.718	-0.723	-0.0603	-1.1959	0.622	-0.2711	-0.1536	-0.8021	0.7211	0.8278	0.0013	1.8085	0.7111	0.7559	-0.0136	2.487	0.7193	2.2649	-1.5811
203277_at	DFFA	-1.1691	0.7523	-0.757	1.6016	-0.3282	0.0415	-1.0265	-0.6459	1.323	-0.7887	-1.1007	-0.7205	0.338	-0.3397	-0.1078	1.0548	0.0831	0.7393	1.7563	0.9178	-0.4085	0.0295	-2.706	-1.1308	0.5178	0.2357	0.7106	-0.4261	1.657	-0.6971	0.4115	-1.7722	-0.7092	-0.328	-0.5195	0.2038	1.8045	1.1283	-2.054	0.3605	-1.3357	-0.7622	-1.4091	-0.6863	-3.6354	-0.4675	-1.4493	-0.1653
203315_at	NCK2	-0.5882	-0.067	-0.4112	1.7671	-0.2236	-0.6248	1.666	-1.4485	4.2495	0.2586	0.7075	0.1254	-0.7872	-0.0074	-1.6886	1.0043	-0.1292	0.1166	0.6339	-2.3375	0.0665	-0.3729	1.0682	0.1538	-0.0707	-0.4786	2.2602	0.8406	1.6265	-0.7971	0.1985	0.4819	-0.3357	-1.0856	0.424	-0.3635	0.0609	2.0408	0.4533	-0.6102	0.9936	0.2195	0.8758	-0.6849	-1.2097	0.8606	1.726	0.2646
203381_s_at	APOE	0.961	-0.2265	-1.2516	0.8713	-0.5244	-0.5421	1.1107	-0.6975	2.8252	-0.0553	-1.216	0.0813	0.3587	0.2688	-0.7539	0.9798	0.1517	0.5769	0.5325	-1.3617	-0.0951	0.8823	1.0157	-0.7796	0.2901	-0.0535	1.9093	-0.1041	3.4461	-0.5901	0.3555	0.4941	-0.5484	0.6359	-0.7219	0.1955	0.9115	1.1155	0.5664	-0.2633	-1.2299	-1.2784	-1.094	0.9327	-1.7003	0.7363	-0.1572	1.7178
203408_s_at	SATB1	1.1667	6.0629	3.3176	4.2481	0.0251	2.9157	6.2343	1.4618	7.5656	-0.2724	0.9361	3.7965	1.3925	1.3264	0.3225	2.9949	0.5273	2.8388	0.6394	-2.048	-0.2372	0.3013	5.7449	-0.0246	-0.1889	-0.6159	3.3396	-0.1785	0.9415	-0.6402	1.2987	0.3696	-0.4538	-0.1106	1.5233	0.0852	0.4239	2.4962	3.3077	-0.4223	6.127	1.9122	4.676	1.4205	5.5191	0.6999	5.0162	0.6864
203565_s_at	MNAT1	-0.3103	0.247	-0.4773	-2.6941	-0.2387	1.0007	-3.2652	-0.5813	-5.3939	-0.4853	-0.251	0.2805	-0.4151	1.3618	-0.9147	0.1996	0.261	-0.0401	-0.2247	-0.4979	-0.2849	0.2732	1.5785	-0.4471	0.1889	0.7491	-1.5825	-0.1375	0.0123	-0.4588	-0.2458	0.0199	-0.0844	-0.0556	-0.5187	-1.5862	-0.5174	-1.956	0.0145	0.4382	-1.2807	-0.2719	0.8667	-0.6972	1.5767	-0.2454	1.4892	0.2568
203639_s_at	FGFR2	-0.4633	-0.2795	-1.2542	0.6166	-0.6247	-0.3752	0.599	0.1413	2.1943	0.2349	-2.8886	-0.66	0.719	0.3401	-1.0622	0.4126	-0.1755	0.8482	0.1944	0.9014	-0.5075	-0.23	0.1978	-0.2876	-0.2814	0.6494	1.3365	0.0742	2.126	0.2289	1.4903	1.2435	-0.8105	0.369	-0.6352	0.2133	1.441	1.8769	0.3432	0.1997	2.0142	-0.179	0.8282	-0.0834	1.8782	0.2908	0.2743	-0.2699
203665_at	HMOX1	1.9637	0.9241	-0.4574	1.3948	0.471	-1.141	1.3355	0.4863	3.2278	-0.5294	1.034	1.4303	3.2975	1.954	-0.7575	1.1568	1.8229	0.5719	0.109	1.2549	0.4924	-1.0455	1.6924	-0.1378	-0.1784	-0.5124	0.9272	9.9686	0.3953	9.0196	0.9343	0.134	0.3843	1.3592	0.6414	2.1931	-0.7304	1.9022	0.3198	-1.2615	-0.0238	0.5481	1.2031	0.822	-0.4845	0.3335	0.1269	-0.4019
203696_s_at	RFC2	-1.9675	-1.5868	1.4998	0.1944	1.0962	1.2736	-5.9675	1.6452	-5.0072	0.1471	0.3669	0.6103	-0.2752	0.9725	-0.2461	1.099	-2.6093	0.8401	1.1086	0.7722	-0.7617	-1.1522	-2.3255	0.7426	-1.0429	0.32	1.6778	0.5659	0.563	-1.1132	0.6974	0.001	-0.4727	-1.0336	0.2189	-0.1149	-0.9709	0.6329	-2.9247	-0.3637	-7.0006	0.8799	0.3376	-2.7373	-5.0129	0.5881	-1.8438	-2.8045
203705_s_at	FZD7	0.6953	0.6484	0.9951	1.8619	-0.0347	-1.1799	2.176	0.9133	7.3331	-0.1398	0.3315	0.4318	-0.0589	0.3621	0.7782	0.092	0.5543	1.9253	0.1734	-1.2653	-0.4418	-0.4011	4.1038	0.1876	-0.0854	2.6037	-0.2935	0.0366	0.7498	0.329	2.7391	0.0252	0.4865	-1.4052	0.7013	0.0637	-1.1608	1.9894	1.8527	-0.9024	4.2728	0.5977	0.158	1.4617	0.8483	0.4832	4.5123	2.4901
203927_at	NFKBIE	0.1397	-0.0491	-0.7993	-0.4401	-0.7665	0.8517	1.1144	1.4755	5.5156	-0.482	-1.4983	-1.1944	0.232	-0.7626	0.1046	2.002	-0.129	0.0404	0.7555	7.7459	-0.595	-0.1895	0.4333	-1.3064	0.2626	-0.3798	3.1092	-0.3159	2.7379	-0.6153	0.7358	-0.2116	-0.084	-0.937	-0.5165	-1.4341	2.1723	0.2402	1.0545	1.1308	3.2289	1.1881	-1.2471	1.9298	0.067	-0.3213	1.0127	0.5179
203952_at	ATF6	-1.9223	0.7237	-0.3196	1.0795	-0.5906	1.7259	-0.8778	-3.2564	4.1541	-0.4665	0.4203	-0.0732	-0.2645	-0.137	-0.323	0.8071	0.9543	-2.1774	-1.6121	-0.5963	0.4264	0.633	-6.8279	-0.3882	0.4827	-0.3544	2.204	0.1305	0.6433	0.1015	0.1902	0.3991	-1.3487	1.5899	-0.0497	0.2093	-0.6556	2.2234	1.0674	1.425	0.9965	-0.596	0.2316	0.6645	-2.9332	-0.1227	-3.8398	1.1885
204014_at	DUSP4	-1.9718	-0.0569	-0.0491	0.7692	0.276	-0.8365	1.3043	-1.0404	0.886	0.5984	0.5745	0.2281	0.314	1.1414	-0.5911	1.1563	-0.414	-3.1241	0.1005	-6.273	1.9658	-0.1655	0.2173	0.5329	-0.4738	0.338	-0.1402	0.9868	-0.921	-0.9854	-0.5969	0.2231	-1.2795	0.814	0.2145	1.8608	-1.6123	1.1088	0.5298	-0.5662	0.5682	1.9355	0.8428	0.8072	-2.179	-1.1345	0.7427	-0.2931
204039_at	CEBPA	0.2723	0.0378	0.7533	-0.8734	-0.2666	-1.818	0.6025	1.0819	1.3844	0.1879	0.126	-0.2477	-0.675	-1.0433	-1.0155	0.1629	-0.8689	0.0108	-0.535	0.6935	-0.3832	-0.2101	1.6856	0.4856	0.2507	-3.121	-1.3571	0.7999	0.5756	0.9385	-0.2013	-0.4596	-1.1997	-0.484	-0.2963	-0.5273	-0.3057	-1.7843	0.4006	0.0159	0.2254	0.4678	0.0343	0.4161	1.8192	-0.3107	0.329	2.2152
204061_at	PRKX	0.1842	-0.1523	-0.816	1.0972	-0.8318	-0.0908	1.7569	-0.6262	2.1709	0.0952	-1.8013	-1.3415	-0.0064	-1.0867	-0.2092	1.0103	-0.0152	0.7769	1.2252	1.2252	-1.0017	0.0129	0.7533	-1.1689	0.1147	0.0092	1.4736	0.0413	1.7136	-1.0195	0.0712	0.4	0.0201	-0.0955	-0.6458	0.3327	0.5646	1.6644	1.0679	1.0884	1.3993	-0.803	-1.0889	0.4977	2.043	-0.1273	1.6833	-0.1595
204092_s_at	AURKA	-0.82	0.1634	-0.894	-0.0183	-1.8942	-1.0639	-0.0638	-7.2194	3.7975	-0.0379	-0.6066	0.6782	-0.108	-1.9481	0.5598	0.8274	-0.9074	-1.5586	0.5118	-9.9005	-0.3041	0.1619	-0.7961	-0.0835	0.0445	0.1463	2.1948	0.1689	2.5849	-2.8293	-4.2167	0.2612	0.3726	-1.8866	0.2094	0.4916	-2.7158	-2.0842	-2.4171	0.0725	0.9581	-5.7703	0.6636	-0.8278	-1.0254	0.7714	-1.6887	0.4839
204093_at	CCNH	-0.4354	0.1699	-0.8205	0.1849	-0.4666	0.4354	0.1025	-0.8857	-6.677	-0.6048	-0.1007	-0.2074	0.6458	-0.5247	-2.1178	0.7213	0.4591	0.5427	-0.9469	-0.173	-0.0169	0.8324	-0.5679	-0.1682	-0.0372	-0.6601	1.9076	0.0814	1.3348	-0.9292	-0.2034	0.4273	-0.3595	0.2981	-0.2922	0.0598	1.2421	1.2477	0.5596	0.3652	-4.0536	0.7071	0.2779	0.3657	-2.9923	-0.1788	-2.2162	-0.4596
204131_s_at	FOXO3	0.2292	0.2801	0.7855	-0.0892	0.6872	3.7619	2.7551	2.19	5.8644	-0.6912	-0.3146	0.8674	0.8565	0.7415	0.5344	1.5937	1.0377	0.9768	0.8069	3.2258	0.0839	-0.5998	1.866	0.4367	-0.6434	-0.5568	2.1205	-0.1855	1.604	0.2346	0.0948	0.6687	0.1896	-0.6162	-0.0222	0.208	-0.9176	1.4526	0.9632	-0.7717	1.3108	1.9689	0.3261	0.8008	0.1727	0.8218	2.8194	0.6867
204191_at	IFNAR1	-0.0142	0.0899	-0.6456	0.4941	-0.633	-0.2646	0.6388	-1.1241	1.4092	0.0899	-1.6924	-0.6975	-0.1741	-0.9309	0.4736	0.8659	-0.2632	-0.4599	2.1473	0.997	-1.0325	0.4654	-0.069	-0.7956	-0.2944	0.1681	1.199	-0.4546	2.1341	-0.6923	0.7403	0.1613	-0.5733	-0.0928	-0.5938	0.6441	1.7365	0.6552	-0.0171	-0.0221	2.4656	-0.984	-1.817	0.7742	-0.0159	-0.3506	0.8028	-0.4348
204297_at	PIK3C3	-1.9147	-2.022	-0.6984	1.2655	0.0634	3.8359	-1.721	0.223	-7.4657	0.0645	-0.7566	0.0886	0.5764	0.0487	-0.567	-3.7206	0.074	-3.2966	-7.3587	2.9388	0.0273	-0.393	2.4573	-0.3336	0.3519	-0.0365	2.6653	-0.5608	2.2741	-0.9102	-0.301	0.5475	1.3465	0.6991	0.1971	0.9026	-0.3991	3.0546	2.4418	0.2408	2.2807	4.0644	-0.2363	0.1986	-4.5042	0.6594	-3.3843	-3.6504
204369_at	PIK3CA	0.3402	-0.1728	-0.6939	-1.564	-0.4931	-0.6593	0.8475	-0.1961	0.4356	-0.2171	-0.4861	-0.537	-0.5045	0.1085	-0.0025	0.6388	0.5597	-0.1081	1.3836	1.1809	-0.7261	0.0257	0.1846	-0.5282	-0.4483	-0.2888	0.4485	-0.8344	0.9366	0.2468	0.2974	0.0983	0.4657	-1.766	-1.2727	-1.0018	1.5493	0.993	-0.0457	1.0019	2.0596	-0.4168	-1.4206	0.6686	0.2629	0.4381	0.8862	0.3148
204420_at	FOSL1	-1.7879	0.4539	1.0813	-0.8735	-0.0204	2.6243	-1.433	2.1564	0.2445	-0.4659	0.0401	0.6868	-2.1555	0.497	0.0323	0.6642	-0.4728	-1.9987	-4.2052	4.7733	0.0084	-0.9799	0.1731	0.5195	-2.3136	0.4202	0.2106	-0.7965	-3.0328	-0.5931	-0.136	0.0021	-0.2172	0.3075	0.1179	0.5456	-0.5667	0.527	-1.5591	-1.0837	-8.6517	2.6105	0.4332	-0.5649	-0.4277	0.5115	-0.0845	-0.115
204451_at	FZD1	0.4507	0.2242	-1.4637	0.192	0.2069	-0.3083	1.8355	-0.6854	2.8639	-0.052	-1.4147	1.0919	1.526	-0.8543	0.2762	0.9783	0.1255	0.8374	1.0378	1.3883	-0.0817	-0.6559	1.2607	-0.4115	2.8624	-0.7924	1.0196	-0.0275	0.6062	-0.5013	0.6934	0.1647	-0.6447	-0.6252	-0.8027	0.2472	0.8414	1.5102	0.9907	1.007	1.3646	-0.1857	-0.9598	1.6015	-1.0052	0.1057	-0.0327	0.1337
204466_s_at	SNCA	0.4904	0.286	0.6578	-1.4439	0.4651	-0.4748	-4.746	-1.8945	-8.0625	0.2477	-0.4714	0.059	-1.3431	-0.0019	0.9062	0.9803	-0.3479	-0.6674	-0.3574	-1.8809	0.0355	0.3762	-1.7166	-1.9361	0.5866	-0.6278	-1.8394	-0.6127	-3.7017	0.5072	-0.0384	0.2896	0.1918	0.1191	0.796	-0.1102	1.1288	-6.1474	-1.9401	0.362	-0.5226	-1.0812	-0.2695	-0.7846	-0.358	1.2173	0.0469	-0.4516
204475_at	MMP1	1.4601	1.0311	0.9525	-1.69	-0.0265	2.8303	0.8209	0.1691	6.3071	0.569	-0.2162	0.4788	0.0381	1.3106	1.0224	0.6575	1.0905	0.238	1.6437	-1.092	-0.1662	4.7226	1.7726	0.2084	0.1709	-0.5903	1.0598	-0.357	2.3412	1.4141	0.7556	0.6334	0.2502	-0.3326	-0.1489	-0.0374	1.2008	4.4648	4.588	-0.3397	2.6151	-0.1043	-0.3368	0.0683	0.3387	0.1895	3.5734	0.8194
204531_s_at	BRCA1	-0.2744	0.368	-0.995	1.9626	1.1472	0.3364	0.9211	0.3577	2.3693	-0.0967	0.7607	0.7654	0.4183	0.4713	-0.6123	0.204	0.1475	0.0165	0.5528	-2.5344	1.1177	-0.1987	0.7439	1.441	-0.4396	0.2046	1.9344	0.4999	1.4073	0.4037	-0.0439	0.3835	-0.4868	0.1926	-0.0431	0.2821	-0.0219	1.8958	-0.1734	0.2078	0.9739	0.3101	0.753	0.3601	-1.8661	0.3579	1.2842	0.5793
204579_at	FGFR4	1.7063	1.3952	-0.0461	0.1162	0.2773	0.4092	0.9754	-0.2892	-3.3738	0.3221	-0.3378	2.3129	0.8938	0.5962	1.0248	-0.1892	-0.4829	-0.9189	2.1327	-0.9412	1.2512	0.3166	1.8511	-0.1841	0.048	-0.2252	1.5128	1.8008	-1.0391	-0.3331	1.4582	0.1166	2.3545	0.8232	0.0236	-0.6796	-0.376	-0.7331	-1.3366	0.2181	0.7038	-0.4362	0.3027	0.6202	3.5335	-0.8564	3.7878	-0.2447
204654_s_at	TFAP2A	-0.5872	-0.2451	-1.2272	1.0199	-0.1324	0.2382	1.1572	-0.5882	2.7057	0.05	-1.2659	-0.4269	0.6601	-0.7296	-0.0195	0.428	-0.2234	0.7297	0.5771	3.1022	-0.594	-0.3028	0.6475	-0.6029	0.6579	0.0441	2.1337	-0.0545	1.3861	-0.6347	0.0225	0.1452	-0.3079	-0.4677	-0.7194	0.2695	0.8981	1.8426	0.6224	0.8286	-0.6983	-0.6876	-1.0055	1.0087	-1.3744	0.7175	0.9066	0.1807
204695_at	CDC25A	-2.9716	-1.2701	0.6188	-1.7045	0.4337	0.011	0.2963	2.9504	0.8723	-0.1727	0.5434	0.9675	-1.2581	0.7956	-0.5525	-0.0886	0.1578	-2.4095	-3.1762	-0.6171	-0.2294	-0.9241	-3.1738	0.1007	-0.9597	-0.3438	1.1373	0.8272	-2.3124	0.1651	0.4666	0.1052	-1.3432	0.1455	-1.7546	-1.88	-0.9299	-0.3026	0.8357	-0.9738	-7.4963	1.3589	1.3164	-0.8792	-2.2779	0.2543	1.8055	0.0465
204725_s_at	NCK1	0.1469	0.6346	0.0783	-0.8539	0.0185	0.8781	-0.1199	-0.9108	-2.2981	-0.0979	0.5869	-0.0967	-0.37	0.0427	0.4036	-0.1597	0.2487	-0.2043	-0.0468	-0.91	0.0136	0.5119	-1.0185	0.9957	0.5714	-0.6498	-0.8247	0.2142	-1.5434	0.1111	0.0854	0.1025	0.8109	-0.0473	-0.4811	-0.3411	-0.3216	-1.7043	-0.1083	0.1474	-0.7313	0.5254	-0.5779	-0.3604	-1.0918	-0.7614	-0.408	-0.1603
204748_at	PTGS2	0.3924	0.9659	1.8389	0.5412	-0.1166	6.6676	-0.4419	7.4296	3.1257	-1.0337	-0.3723	-0.6284	-0.2851	0.7007	7.3667	-0.0437	1.9983	1.4601	0.326	10	-0.6604	0.6435	-0.2536	-0.2083	-0.1067	-1.1181	2.2165	-0.6323	1.0592	0.3974	0.9983	-0.2813	-0.628	7.355	0.2297	1.5329	0.9903	-0.2514	1.7234	-0.0628	2.7752	8.3007	0.2475	1.8346	3.0285	0.0242	2.6269	1.2631
204995_at	CDK5R1	0.6307	0.7647	0.2705	1.4755	0.1469	1.6094	3.2286	0.1063	7.6526	-0.4138	-0.1365	0.658	0.5306	1.7874	-0.3053	0.1866	-0.1022	-0.3442	0.3642	-2.4194	-0.7048	0.191	1.3224	-0.6393	0.5506	0.6614	2.9485	0.233	1.2099	-0.3161	0.1393	1.0435	-0.49	-0.3832	-0.5753	-0.9285	-0.7942	3.4567	0.8766	0.6135	2.2504	0.3241	-0.7066	0.0324	2.709	1.2823	2.4294	2.0107
204999_s_at	ATF5	-1.1777	-0.4407	-0.3453	-3.1524	-0.8557	0.4784	-0.4536	1.3985	-3.924	0.3496	0.1613	0.3199	0.0273	-0.6503	0.0732	-1.5066	-0.204	-0.152	-0.125	0.5501	-0.6248	0.4024	-1.3442	-0.7301	0.3046	-0.8382	-6.6343	0.0075	-0.7798	-1.5996	-0.3208	0.5749	-0.4471	0.3472	-0.4468	0.34	0.7302	-0.9922	0.0963	0.1012	0.5531	-2.474	-0.3078	0.3804	-1.5197	0.6482	-1.1469	-1.8806
205026_at	STAT5B	0.0951	0.4403	-0.2433	3.8741	-0.5042	-1.2291	1.7124	-1.0693	7.6653	-0.458	-0.2806	0.5203	0.2462	-0.3756	0.1256	1.9288	-0.3218	0.1273	-0.5154	0.7704	0.4993	-0.7909	1.6082	-0.4259	-0.8262	0.5284	2.8972	0.7071	1.5894	0.2928	-0.1115	-0.0703	-0.211	-0.7589	0.3507	0.5009	-0.126	1.0064	0.3321	0.2632	1.8705	-0.6869	-0.3737	-0.2946	2.174	-0.2517	2.3773	1.8976
205034_at	CCNE2	-0.8565	0.0515	-2.0342	1.8584	-0.2826	0.2951	0.0842	2.3624	4.2556	-0.2319	-0.3077	-0.4918	0.9829	-1.9671	-4.1318	-3.0678	-0.204	0.2237	0.6783	1.1858	-1.3986	-0.285	0.8384	-0.3484	-0.0166	-2.7756	2.5437	-3.3117	1.2059	-0.0514	1.4249	0.7187	0.1983	0.1422	-0.1406	0.4221	1.2302	-1.8081	0.4252	0.1178	1.1482	3.0639	-1.4573	-0.2487	1.2573	0.8172	1.2609	-1.111
205039_s_at	IKZF1	5.6283	4.6935	0.095	2.0475	-0.2668	-1.00E-04	2.6901	-0.7839	8.5382	1.2352	0.6042	-0.019	-0.1397	0.906	1.0922	0.8874	0.4252	0.3629	0.3941	0.5575	-0.2522	3.1369	0.9723	0.8055	-0.0698	0.2675	2.8097	-1.1936	0.8341	-0.4923	1.804	0.4433	0.203	0.8794	0.0135	-0.078	0.1926	2.5828	0.4267	0.8845	4.1742	-0.8807	-0.1434	-2.2103	1.6524	0.9686	2.5547	3.34
205067_at	IL1B	-0.3103	0.1847	-0.9249	1.5968	-0.4419	1.0787	1.7959	1.7543	6.9858	0.817	-1.2753	-0.504	0.5506	-0.3986	-0.3397	2.0252	-0.2304	1.2896	1.3216	10	-0.5272	-0.5572	1.3909	-1.1241	-0.4599	-0.8391	2.7187	0.302	1.9628	-1.0205	0.7651	0.8956	0.621	-0.5438	-0.5591	-0.0029	2.1527	1.2842	-0.9423	0.7848	1.9222	-0.1677	-0.8673	0.3071	3.9107	-0.8359	0.9908	-0.4489
205153_s_at	CD40	1.3915	1.4432	0.928	1.3001	-0.4657	-0.3415	-0.0351	-0.166	0.9702	0.6455	-1.1573	-0.1063	0.3112	-0.2752	1.743	-0.0028	0.0795	-0.2866	0.4714	0.8795	-0.0195	-0.1264	-0.2762	-0.0625	-0.3571	-0.6221	0.376	-0.6709	1.4364	-0.1209	0.5477	0.2676	-0.763	0.2775	-0.5015	0.5373	0.8213	0.3183	0.8363	0.5389	1.2357	-0.6989	-1.5076	0.2599	1.1434	0.0703	1.1806	-0.6009
205349_at	GNA15	0.7731	-0.1556	0.7072	0.5473	-0.0367	0.6497	0.9892	-0.0789	-0.8356	0.3421	0.3503	-0.9118	0.2922	-1.1104	0.0651	0.0301	0.4039	1.0949	0.856	1.7654	-0.6664	0.0714	2.2535	-0.2948	0.0729	0.2813	-0.1467	-0.7702	-0.963	-0.3314	-0.1268	-0.0546	0.0512	2.0607	-0.2234	-0.2643	1.2842	-0.5658	0.2639	0.8809	-0.4446	-0.2281	-1.2293	0.6003	2.4896	-0.031	-0.6136	-1.1567
205393_s_at	CHEK1	1.5239	-0.7582	-0.4937	-1.3684	2.0119	0.5171	-4.5597	-1.6148	-7.3825	0.0418	-1.2803	-0.9627	0.6016	-0.2594	-0.6951	-3.6071	-1.8697	-0.5478	-1.4866	-2.9978	-0.7704	0.0294	-2.3045	-0.7244	0.6822	0.6176	-0.8637	-1.1482	-0.5158	-0.7915	0.1516	-0.9807	-0.0336	-0.2252	0.3118	0.372	-0.0893	-3.7269	-0.777	-0.3906	-1.3764	-0.77	-1.083	0.3763	0.2742	-1.83	-3.7332	-1.0265
205417_s_at	DAG1	-0.0163	-1.1549	0.4966	-2.95	0.6589	-3.119	-0.2329	-2.2226	2.3651	0.1005	0.9526	0.4325	-0.5426	0.7281	-0.581	1.7779	-0.2662	-1.5468	0.6456	-6.4252	0.793	-0.7792	-1.8938	0.7163	0.3226	0.2641	2.4582	-0.335	2.1443	-0.0177	-0.2925	0.6035	-0.1345	-0.1157	0.4186	0.1234	-1.0591	2.5934	-1.1445	-0.6684	-3.9361	-1.3778	1.5022	-0.3524	-1.0627	1.3091	-0.7222	0.5041
205463_s_at	PDGFA	1.1807	-0.4008	-0.0729	1.1533	2.1785	0.7768	1.5963	5.7308	-2.4854	-0.4815	0.6686	1.2053	0.6462	2.2356	-0.0519	1.5576	1.1079	1.5813	-0.1627	6.4248	2.1045	-0.1391	3.3706	0.4297	-0.1824	-0.293	-1.0843	0.2868	-1.6395	-0.1257	0.3118	-0.4568	0.1679	2.738	-0.72	-0.7569	-0.7157	1.3067	-1.4881	-0.783	-0.4461	3.8505	0.9476	0.3614	1.5373	-0.2893	4.0585	-0.2474
205467_at	CASP10	0.2498	-0.1864	-0.763	1.2337	-0.7086	0.0344	1.5411	-0.3482	3.9398	-0.2597	-1.4448	-0.9563	0.6101	-0.4943	0.65	0.8006	0.0288	1.6804	0.3637	1.4421	-1.0398	0.0433	0.2476	-0.2401	-0.1404	-0.2384	1.4379	-0.479	2.6182	-0.8978	0.3884	0.7388	-0.6403	0.1873	-0.5761	0.4668	0.6529	1.2525	1.4487	0.3592	2.2529	-0.5549	-1.5526	1.0725	-1.2526	-0.0201	0.8371	-0.4876
205498_at	GHR	0.039	0.9574	-0.5907	0.1706	0.4312	-0.4667	1.7305	-1.7269	7.3919	0.1644	-0.3357	0.2171	-0.2456	2.1755	0.4921	-0.1107	-0.5018	0.8856	0.4519	-1.7909	0.41	-0.6571	1.9346	0.3382	0.2071	0.3734	-0.9185	0.1777	2.177	-0.1001	-1.0559	0.4573	0.533	1.0749	-0.1413	0.6353	-0.9545	0.6421	0.8929	-0.8907	0.8541	-0.4401	0.1466	-0.4214	0.8719	0.1672	2.2654	6.574
205500_at	C5	-0.4539	-0.751	-0.6587	0.2628	-0.2795	0.2589	1.7905	-0.5364	7.6807	0.4703	-1.9835	-0.4639	0.9968	-1.2499	0.1912	0.9641	0.1788	0.8278	1.3285	1.6282	-0.3521	0.3022	0.9933	-0.6721	0.6838	0.5951	3.5745	-0.0844	3.8862	-0.9214	0.7015	0.1594	0.0085	-0.6555	-0.5915	-0.434	3.173	3.5659	1.5144	0.5363	3.9982	-0.6087	-0.9841	0.2635	4.5853	0.0188	2.6998	-0.2095
205504_at	BTK	-1.5794	-0.4086	-0.1929	1.061	-1.0189	-0.1801	1.4744	-2.0203	7.5521	3.1535	3.2172	0.2089	0.1131	0.1974	-1.1769	0.7856	-0.3003	0.9537	0.5635	-1.0047	0.5649	-0.7574	0.4379	-0.6582	0.504	4.2635	1.5669	-0.7063	1.9949	-0.9365	-0.3229	-0.2101	0.6158	8.2273	0.1097	-0.2712	2.3382	0.1698	1.7503	0.4457	2.3545	-1.1637	-0.2027	0.4842	3.7328	-0.5395	1.441	0.5325
205581_s_at	NOS3	-1.4431	0.824	-0.1131	-1.1093	-0.2985	-0.064	2.2738	-0.4258	6.9072	-0.1743	-0.2467	-0.1391	-0.4022	-0.5535	-1.0951	3.7094	-0.0566	1.3432	1.3137	-0.241	-0.1058	-0.7243	0.634	0.4304	0.6091	0.1091	1.83	-0.3042	2.0135	1.063	-0.0166	0.7057	-0.7843	-0.1222	-0.3631	-1.0607	0.9895	0.1891	1.3683	-0.8674	-1.0961	-0.4507	0.0682	-0.5755	-0.4306	0.8594	0.2801	3.1305
205897_at	NFATC4	-0.8952	0.0934	-0.4875	0.9787	-0.6562	0.0507	1.3596	-0.7416	6.642	-0.4062	-1.2797	-0.7205	0.41	-0.7798	-0.8172	1.1051	-0.9108	0.6003	0.4312	0.1228	-0.7902	0.2861	0.2064	-0.5676	0.2974	0.1573	2.2382	-0.0858	2.9851	-0.3506	0.6907	0.7442	-0.6148	-0.1472	-0.5235	0.5752	1.7329	1.4244	0.7551	0.4999	2.4209	-0.3799	-1.0239	0.2788	1.864	-0.133	1.2907	-0.2683
205899_at	CCNA1	1.7686	-0.4601	1.2048	-2.6091	-0.7275	0.0665	-2.2266	0.6155	-2.3297	-0.6596	-0.2924	-0.3872	0.4618	-0.3103	-0.7606	0.6888	1.491	-1.3204	-0.7311	1.4201	0.4145	0.1974	1.2745	0.5111	-0.3085	-0.098	0.2655	0.5667	-0.7442	-0.6852	0.8603	0.4076	0.1549	-0.5646	-0.2308	-0.1709	3.1224	-1.3191	-0.0689	0.6947	-1.0863	-0.8964	-1.1894	0.1469	1.8869	-0.7331	0.7086	-0.2397
206070_s_at	EPHA3	-0.5134	-0.0797	0.6415	0.1461	0.8371	0.4508	0.4002	-2.3677	-0.6166	0.1931	-1.3085	0.6677	0.511	0.597	-0.4894	-0.4839	-0.7109	-0.7205	0.6302	-2.9851	-0.5328	-0.0329	0.0424	0.4469	-0.1965	1.0136	0.9741	0.5798	0.0086	-0.4415	0.0137	-0.3467	-0.1114	-0.3017	0.7801	-0.1178	0.2283	-0.0419	0.1745	-0.2192	-0.6998	-0.6859	1.643	-0.2116	0.6251	0.3727	-0.2803	0.9744
206099_at	PRKCH	2.2312	0.5139	0.4908	1.2608	0.3275	0.7596	5.0083	-0.3042	7.216	-0.4718	4.1023	-0.1862	0.3329	0.147	0.3756	-0.412	0.6828	2.2035	4.4732	1.5074	-0.1814	-0.3458	6.2721	-0.9397	-0.4289	0.3724	2.8099	0.219	4.9749	0.1496	0.6521	-0.589	-1.1495	-0.0621	-0.5682	0.5248	1.1154	2.3138	2.7138	1.4256	6.0943	0.8537	0.1347	0.8796	1.9289	0.3329	4.4716	0.4252
206170_at	ADRB2	0.3596	-0.7612	0.8007	0.5473	2.2527	6.1479	5.4482	5.9386	7.435	1.2459	0.9645	0.6561	1.5537	0.1078	0.5634	2.6488	-0.0075	0.5021	3.6001	2.6569	-0.032	-0.52	4.347	0.6561	-0.9279	-0.6858	2.3854	0.0489	2.3699	1.0516	1.0692	0.5502	-0.1064	1.1418	-0.7097	0.422	0.232	2.7487	1.2605	-0.1849	3.2216	2.3521	-0.2136	-0.0794	3.3146	0.9409	4.1067	1.9132
206254_at	EGF	-0.6814	-0.3243	-0.763	2.7977	-0.5154	-0.2454	2.6295	-0.4753	6.9126	0.3394	-1.0545	-0.3271	0.3027	-1.0271	-1.5367	2.3711	0.04	0.7536	1.2517	0.9742	-0.0511	-0.8416	1.804	0.1183	-0.5074	-0.5989	0.6428	0.0568	2.9483	0.0653	0.3685	0.438	0.4858	-0.813	-1.2446	-0.4523	1.2803	1.4658	1.8728	0.1538	3.0846	-0.1066	-0.8658	-0.3513	0.2556	-0.7134	0.5949	-0.2847
206501_x_at	ETV1	-0.0019	0.4409	-0.2696	1.5912	-0.5317	-0.2926	1.4409	-2.2269	5.4898	-0.3029	0.0042	0.7181	1.3021	-0.2216	-1.7211	0.8802	0.2543	0.3918	0.6694	-2.2959	0.1768	-0.3388	2.3241	-0.4806	-0.2109	-0.1048	3.2791	-0.304	1.4899	0.5619	-0.0178	-0.4322	-0.7836	0.3595	1.2073	1.7826	-0.4405	3.3249	1.3056	0.9474	0.9707	-0.5808	0.2881	0.8978	2.0077	0.3634	1.2578	3.7104
206562_s_at	CSNK1A1	-0.745	0.1688	0.2361	-2.651	-0.1125	1.3003	-0.6333	0.3816	1.3159	-1.8174	0.8683	-1.8225	0.048	-1.7477	0.7878	0.5388	-0.5539	0.2857	-0.2096	1.671	-1.0355	-0.0516	1.8323	-1.0639	-0.4384	-0.6828	0.9396	-0.6854	1.4956	-0.5953	-0.5328	0.0898	-1.4135	0.3934	-0.5046	-0.7592	0.0991	2.88	-1.8275	-0.7082	-0.1507	1.4551	0.492	-0.8374	-3.7558	0.066	0.0979	0.6192
206687_s_at	PTPN6	0.6789	0.1727	-0.091	3.5139	-0.9205	-0.2167	2.9415	-0.842	7.5919	-0.1978	-0.9176	-0.9913	0.4306	-0.7039	0.4606	1.6688	0.1652	0.2417	0.2925	-0.3375	-0.1492	0.2279	0.7772	-0.2596	0.2332	-0.3906	4.6561	-1.7469	2.5981	-0.4073	-0.4068	1.0926	0.8184	0.2824	-1.101	-0.5815	0.2167	0.9486	0.9835	-0.2782	3.5865	-0.8127	-1.7176	0.113	2.4804	0.3365	-0.167	1.0389
206752_s_at	DFFB	-0.0996	0.9705	-1.1989	2.2983	0.1764	-0.6177	2.6477	-0.9576	7.5376	-0.2694	-0.9442	2.7192	0.6485	0.1253	-1.406	2.3563	0.0262	1.0814	1.1215	-0.1891	-0.2537	0.1146	1.5144	-0.1815	-0.0214	-0.2288	3.2095	0.1778	3.4138	0.8756	0.69	0.8093	0.4204	-0.5001	-0.4677	0.0767	1.1274	2.1748	1.5494	0.7685	2.6657	-0.7126	-0.7021	-0.1067	3.4122	0.8854	1.8914	-0.1053
207034_s_at	GLI2	0.0645	-0.4177	-0.8936	2.6219	-0.7588	0.3728	2.0102	-1.5595	7.0097	-0.6828	-1.0345	-0.6428	-0.1865	0.6306	0.2404	1.7624	0.3573	0.315	1.027	0.1881	-0.2717	-0.3943	1.6212	-0.5165	0.679	-0.3627	1.8362	0.1703	2.4821	-1.2047	0.8348	0.1646	-0.4219	-1.4634	-0.5191	0.8765	2.0173	0.1205	0.5201	1.5308	2.4852	-1.2183	-1.4152	0.629	1.2541	0.0272	1.188	-0.9382
207039_at	CDKN2A	0.0986	0.2385	0.9033	-0.0605	-0.0434	-0.4642	-0.4079	0.6478	-2.1625	-0.1718	-0.7837	-0.0072	0.4391	-0.7315	-0.1367	1.3801	0.9628	0.3925	-0.406	0.4943	-0.5455	0.8915	0.3129	-0.7254	0.143	-0.735	0.6303	0.7107	1.2001	2.8228	0.4313	0.6302	0.543	0.5487	0.5511	-0.3852	0.5522	-0.47	-0.084	-0.5225	-0.5558	0.655	0.1214	0.4911	0.6314	-0.2409	-1.3351	0.9469
207042_at	E2F2	-0.4057	-0.1046	1.0643	3.2384	-0.7001	0.075	2.6727	0.4628	7.4664	0.5603	-0.1808	-0.2891	2.0549	-0.3999	1.4346	2.1378	0.6442	2.8966	0.1241	0.5813	-0.9038	-0.3081	0.73	-0.0469	-0.4437	-0.5774	2.4953	-6.00E-04	1.9341	0.0122	1.1317	1.0616	4.8805	0.1523	-0.7591	0.3225	-0.3886	1.6814	0.8619	-0.2398	0.6517	0.3708	-0.3526	1.0331	1.074	0.1985	1.4178	1.1885
207143_at	CDK6	-0.3453	-0.1392	1.0752	0.977	-0.1405	0.7741	0.0812	-1.9978	5.3968	-0.4132	1.584	3.5734	1.2224	1.6841	-0.0308	1.6027	-0.5468	-0.5268	0.2344	-2.5689	0.4343	-0.1644	1.2141	1.0867	-0.2264	2.1621	3.2099	-0.0462	-1.3932	-0.9663	-0.3505	-0.2751	-0.7552	0.0973	-0.2335	2.5723	1.3933	1.482	1.3768	-0.4806	2.1295	-0.3543	0.718	-0.4312	3.0477	0.5036	0.8136	1.9217
207181_s_at	CASP7	0.7537	0.348	-0.1415	-0.5249	0.1535	0.1297	2.4667	0.8463	-0.1632	-0.3964	1.4937	-0.0106	0.4617	0.6195	-0.3025	1.9623	0.4068	2.1196	0.1174	-3.239	0.2546	-0.7469	3.7947	0.274	-0.6228	0.0256	-1.9097	0.7125	-1.9946	0.5773	-0.1583	0.7644	0.5175	-0.0492	0.1788	-0.2146	-0.0569	0.976	-0.1127	-1.082	0.7939	0.8894	0.2506	0.4023	-0.2462	1.5438	2.5168	-2.827
207199_at	TERT	-1.1155	-0.3733	-0.7596	0.4358	-0.3006	0.5967	1.4477	-0.1084	5.1088	-0.274	-1.3328	-0.3681	0.7117	-0.4118	0.0355	1.2043	-0.0818	0.4951	0.9967	0.1529	-0.7585	-0.3898	0.6037	-0.103	0.3116	-0.5583	3.9036	-0.8898	2.2532	-0.5328	0.6515	0.4457	-0.3096	0.414	-1.1245	-0.1727	1.924	2.8925	0.7841	0.4831	1.5531	0.2383	-1.0962	0.3605	-2.3124	0.671	2.0087	1.6264
207238_s_at	PTPRC	1.3043	0.3125	-0.0999	0.5924	-0.2388	0.7987	1.707	-0.4816	0.8559	-0.8111	-0.7706	-0.3983	-0.2173	-0.4013	1.0565	1.3603	-0.6313	-0.4178	1.5046	2.0374	0.061	0.0336	0.6387	-1.1255	-0.153	0.1624	0.9276	0.2288	-0.112	0.0478	0.2724	0.7013	0.2602	1.3793	-1.1734	0.2618	1.7279	0.9836	1.5069	1.4598	-1.5197	-0.5938	-0.7636	0.7835	-0.8503	-0.6331	-1.1348	0.3952
207334_s_at	TGFBR2	1.2317	2.5223	0.7965	0.8734	-0.2995	0.3539	0.5406	-1.9679	8.6384	-0.5722	-0.6755	0.4527	-0.2017	2.647	0.2224	0.6479	0.3755	1.1242	1.3036	-1.7863	-1.0376	0.1083	1.007	-0.2619	-0.627	1.0525	1.993	1.1088	2.0029	-1.2448	0.6575	-0.2784	-1.1738	0.062	-0.2488	0.0157	-0.9658	1.8518	3.9702	0.2294	1.6516	-0.9762	0.1579	0.7208	4.91	0.0553	1.8724	1.692
207416_s_at	NFATC3	2.0088	4.4922	-0.6429	0.8558	-0.4729	0.3222	1.9592	1.5708	3.0849	1.7677	-1.1209	-0.6523	-0.3413	-0.9238	0.7732	0.7021	-0.5027	0.3861	0.0699	1.1567	-0.7111	-0.0594	0.9384	-0.8069	-0.4618	0.0468	2.0909	0.1816	-0.0414	-1.7114	3.3525	-0.2607	-0.7973	-0.5156	-0.3982	0.0262	0.1258	1.4294	0.2357	0.5268	0.754	0.7843	-1.1408	0.3621	0.9174	0.3271	1.3166	0.5291
207419_s_at	RAC2	0.841	0.05	-0.144	1.8383	-2.2497	-0.839	0.5126	-3.7496	4.3684	0.7452	-0.2855	0.2135	0.4854	-0.8892	-1.4127	0.7613	-0.4936	0.26	0.2254	-0.7459	-0.3534	0.1086	0.6374	-0.1639	0.5476	-0.1803	0.5673	-0.3862	-1.4903	-0.9509	-1.0532	-0.0544	0.2995	-0.7227	-0.273	0.1999	0.569	-1.4582	0.6223	0.3857	1.203	-1.5767	-1.3027	-0.1711	-0.0162	-0.4206	-0.0096	0.4191
207535_s_at	NFKB2	-0.0091	0.0229	-0.9099	1.7759	-1.1021	0.2199	1.5682	2.3102	7.495	-0.4417	-2.0952	-0.5483	0.8846	-0.3525	-0.6002	2.0695	-1.8491	1.4432	0.5852	6.8186	-0.4115	0.445	1.2115	-0.6623	0.3437	-0.6628	3.5402	-0.063	1.8633	-1.0894	0.507	-0.4951	-0.8942	-0.4528	-0.636	-0.1251	0.7157	-0.9861	0.1476	0.9788	2.8998	0.5299	-0.7762	1.5171	2.1533	-0.8535	-0.6106	3.4815
207540_s_at	SYK	-0.392	-0.2855	-1.2089	-0.0817	-0.6955	-0.2921	1.7872	-0.7015	2.5973	0.5948	-2.0087	-0.835	0.6761	-0.4168	-0.4015	1.1782	-0.1857	0.6305	1.1075	-0.6697	-0.0538	-0.1065	-0.0876	-0.9367	0.4161	-0.389	1.164	-0.533	4.47	-0.6546	0.595	1.827	0.1157	0.29	-0.6901	0.1433	1.8773	1.012	1.361	0.7761	3.0067	-0.0265	-1.3514	0.6096	1.8575	-0.1077	1.7939	0.9569
207805_s_at	PSMD9	-1.7579	-1.9322	1.0252	1.4408	0.7426	-0.0473	-1.8965	-0.4423	2.7144	-0.603	1.0912	0.5291	0.1472	0.4503	0.4212	-3.9902	0.1731	-2.2306	-0.5759	0.104	-0.0731	-0.1062	-8.0463	0.543	-0.1324	-0.1141	2.5436	0.1876	-3.0741	-1.4181	-0.57	-3.4389	-0.8023	-1.251	0.0824	0.3567	-1.3737	0.7898	-2.3554	-1.0822	-5.4041	0.5182	0.2176	-1.1511	-2.8417	0.4601	-4.9539	0.5435
207808_s_at	PROS1	0.9078	0.3839	0.6559	1.7355	-0.178	-0.6081	2.6438	-0.1149	7.537	-0.697	-0.1124	-0.1266	0.558	-0.7317	-0.4461	-0.0551	-0.417	0.6847	0.4496	-1.6217	0.0321	-0.0985	1.3142	0.3911	0.7641	-0.5144	-0.0482	0.566	2.3571	0.7273	-0.2527	-0.7643	0.2815	-0.4202	0.5113	0.435	-0.9278	0.6595	-0.2205	-0.1557	1.7375	-0.8007	0.0871	0.244	2.7234	0.3574	1.2688	0.7611
207847_s_at	MUC1	1.6738	-0.5197	0.0646	-0.2669	-0.6763	0.3479	2.9513	-1.2663	0.106	0.1657	-0.3507	0.0964	0.173	0.2547	-0.5439	-0.1986	0.3521	0.3483	-0.6043	0.2225	0.2803	-0.0704	2.0422	-0.9181	-0.6791	0.3441	1.2269	0.0432	1.5202	-0.4951	-0.3616	-0.433	-0.3196	0.1336	0.0449	0.7034	0.0488	0.8529	1.9362	0.6135	4.627	-1.0972	-0.9832	0.4426	3.5051	0.1453	2.1372	3.2003
207968_s_at	MEF2C	1.5072	1.045	-0.5966	0.5526	-0.2543	0.4901	3.6675	-0.7579	5.2475	0.0456	-1.7511	-0.1769	0.166	-0.568	-0.5659	1.3758	0.5274	0.5555	3.1471	-0.833	-0.4192	-0.4917	3.7641	-0.4889	-0.1473	0.1587	2.9417	-0.5422	3.9111	-0.424	-0.4164	0.1537	0.0322	0.3191	-0.9381	0.6881	0.0803	4.0576	4.0364	0.4864	4.3788	-1.2417	-0.8595	0.5784	2.3408	1.1258	4.8351	2.7181
207993_s_at	CHP	1.7754	1.2838	0.0968	1.6389	0.1028	1.4583	6.7569	1.2268	7.6345	0.0452	0.6181	0.1385	-0.1185	1.3008	0.0098	1.3844	0.6355	1.7838	2.3951	3.3031	-0.3684	-0.1303	1.3982	0.3685	-0.2735	-0.3251	3.462	0.2278	5.327	0.4806	3.6674	0.2492	4.9878	1.327	0.0951	0.8691	-0.3061	3.4557	3.1381	5.0297	3.6378	0.1051	0.6576	1.0896	4.7811	1.0286	3.8526	-0.4841
208025_s_at	HMGA2	-0.3198	0.6049	0.0825	0.0579	0.4821	-1.2679	-0.0639	-2.792	2.3612	-0.3542	0.6082	0.3235	-1.7201	0.0917	-3.1105	-2.1563	0.5259	-1.3686	-2.9337	-6.9102	0.4149	0.3613	1.103	0.0904	0.3073	1.6948	2.2435	0.3532	-0.4233	1.0424	-1.7252	0.1885	0.3166	0.6669	0.8114	0.7594	-0.7128	2.2533	-0.6773	0.3496	-3.8554	-1.4982	0.7756	-0.7709	-1.0652	1.245	-2.3063	-0.8445
208050_s_at	CASP2	-0.8355	-0.2888	0.6065	1.2233	0.2512	-0.4893	1.9437	1.037	6.7471	-1.1077	0.4043	1.3573	-0.2766	0.5651	-0.2132	4.73	0.8939	0.591	0.7718	-1.7574	-0.4677	-0.8127	1.8775	-0.4858	-0.3013	0.2136	2.4897	0.5211	2.123	0.1174	-0.6838	-0.1462	0.1279	0.4196	-0.8868	0.5006	-0.7687	2.1967	0.6889	-0.5583	1.965	4.5745	0.9124	0.2412	0.3459	0.6457	2.153	0.9513
208478_s_at	BAX	-0.432	-0.6662	-0.3443	-3.6779	-0.3462	-0.4609	-0.2381	-0.8398	-3.2591	-0.8336	-1.0923	-0.4559	0.1035	-0.6614	0.4779	-1.9673	0.2442	-0.3978	-1.0168	2.0628	-0.5873	-1.0429	-0.4938	-1.8216	-0.024	0.4841	-7.5739	-0.4289	-2.5723	-2.5993	-0.375	-0.4265	-1.7133	0.2374	0.0572	-0.7296	0.6592	-6.0011	0.1203	0.508	-0.9178	-2.4263	-0.8816	-1.275	-2.0651	0.1355	0.4632	-0.2587
208611_s_at	SPTAN1	-0.4992	0.3913	-0.1676	1.8349	0.7013	-0.1669	1.8037	0.0376	4.2941	-0.1546	0.6947	0.8134	-0.6642	0.9515	-2.084	-0.4779	-0.4993	0.0691	0.2294	-0.8883	1.4096	-0.9586	1.1485	0.7836	-0.1766	-0.1688	2.5845	0.4166	2.5191	-1.2191	-0.3992	-0.1067	-0.499	0.4798	-0.0803	0.6717	-1.3068	2.386	0.4423	-0.1377	0.6549	0.7631	1.6507	0.8496	0.2824	0.795	0.1366	-0.7837
208624_s_at	EIF4G1	8.00E-04	-0.2737	0.5335	-0.1423	-1.6125	-0.9339	0.2581	0.2815	2.1954	-0.3282	0.2826	-0.2452	0.3191	-2.2307	-0.0562	0.8591	-0.1164	-0.2775	-0.2166	-1.8795	-0.6646	-0.2399	0.7309	-0.0645	-1.1482	0.5197	1.3599	0.323	1.2641	-0.4611	1.5942	-0.3325	-2.2867	2.4798	-1.0289	0.2479	-0.0852	2.0761	-0.1423	-1.1599	0.4477	-0.9111	-0.3105	-0.2408	0.7851	0.8422	0.4053	-0.4082
208644_at	PARP1	-2.2814	-0.0062	0.0492	0.8009	-0.1549	-2.2821	-0.3808	-2.2754	2.0052	-0.2843	-0.5615	0.5534	-0.1275	0.5852	-0.4884	0.9082	-0.9015	-0.24	-3.3542	-4.2153	-0.0508	-0.2127	0.4389	0.234	0.6485	0.4799	1.7112	0.3384	0.5303	0.3904	-0.5195	1.2067	-0.0156	0.5413	0.2127	-0.8912	-1.2155	0.413	-0.3634	0.6471	-1.6744	-1.9377	0.3886	-1.5496	-0.1813	-0.532	0.728	0.1236
208687_x_at	HSPA8	-0.1962	0.3	-3.9023	1.3949	0.3469	-7.8748	0.1447	-1.7438	1.2147	0.5883	1.1785	0.8821	-0.1383	0.2794	0.4364	-0.6539	-0.5103	0.3252	0.7207	-2.7025	0.6452	-0.2907	-0.564	0.7135	0.4182	1.0455	0.1667	0.5322	-0.5477	0.5036	-0.7177	-0.0018	-4.4376	1.3066	-1.925	-1.4531	-0.9293	-0.032	-3.717	-0.5979	0.0715	-1.9151	0.6562	-1.1028	0.3301	-0.3245	-1.3487	0.0353
208708_x_at	EIF5	-0.2841	-2.1012	-0.6086	2.0371	-0.4749	2.6061	-3.2151	-0.6277	-7.5319	0.3001	-0.1833	-0.0032	0.4011	-0.1494	-3.7804	-6.2602	0.9104	0.2606	-6.1225	4.5841	-0.3975	-0.4357	-4.6869	-0.7241	-0.5875	-1.0859	-5.081	0.6922	-1.8337	-6.2363	-1.535	-2.4809	-1.2257	-1.139	-0.2065	-2.2087	-1.1388	0.6805	-0.609	0.7273	-7.1885	2.8442	-0.2699	-0.7411	-5.2418	-3.5219	-4.397	-0.1296
208711_s_at	CCND1	-0.1172	-0.2033	0.4424	-0.9515	1.0666	-0.8859	0.9154	-1.2503	1.8714	-0.5278	0.0811	0.4234	-0.8521	0.8936	-0.3626	0.1033	-2.5228	0.0718	-1.6901	-2.4104	0.0581	0.2768	0.9074	0.6111	-0.3489	0.114	1.2421	-0.2236	-0.8107	-0.7672	-0.8977	-0.3209	-0.8045	-0.3323	-0.8017	-0.4039	-0.3442	1.3815	-0.8792	-0.2677	0.426	-0.2848	0.8465	-0.5935	0.1266	0.0862	1.2757	0.5893
208728_s_at	CDC42	1.0289	0.5684	0.2748	0.3049	-0.1922	-0.5736	-0.7872	-0.9816	-7.0658	0.2307	-0.9765	-1.6322	-0.1709	-1.2741	-0.7508	-0.5295	-2.1203	0.1866	-1.4772	-1.6268	0.0535	-0.4274	-1.391	-2.0886	-0.1231	-0.5974	-8.347	-3.3269	-7.372	-1.0228	-0.8049	0.5041	-0.4253	-3.4665	0.4068	-3.4333	-0.5789	-4.8346	-0.7177	-0.5276	-0.7651	-2.3118	-1.6484	-2.7806	-0.4745	-2.3069	-1.8361	-0.9611
208891_at	DUSP6	0.1621	-0.0587	0.0741	-1.7194	-0.0347	2.5314	-1.9436	1.2367	-7.4544	-0.5044	1.0275	0.33	-0.0393	-0.1048	0.2707	-2.78	1.0229	0.3685	-1.8304	0.6429	-1.4356	-1.0153	-2.3682	0.6356	0.1153	-0.2182	-1.6288	-0.1497	-1.7554	0.3571	0.5161	-0.2757	0.7328	0.0105	0.4697	-0.0024	-0.117	-6.471	-0.6602	-0.0338	-1.682	1.0956	-0.0475	-0.7884	-3.779	-3.0214	-3.0022	-0.7256
208894_at	HLA-DRA	0.6739	0.4846	0.5746	-0.5882	-0.4734	-1.9371	-2.9896	-1.3796	1.1059	0.2159	0.7551	-0.2876	-1.1021	-0.7718	-0.0026	0.3136	0.2598	-3.6845	-3.6922	-2.3634	-0.1105	-1.0658	0.8194	0.7173	-0.3225	0.3315	0.9448	0.1567	-4.042	-0.3638	-0.8088	-3.6894	-2.2415	-0.0083	0.4455	-2.5958	-0.3386	0.2017	-3.1733	-0.7843	-8.6653	-0.6596	1.6171	-1.9552	-3.3929	0.9366	-6.5816	0.1257
208905_at	CYCS	-1.0267	-2.6347	-0.91	1.838	0.2236	0.3042	-5.1672	1.2355	0.9209	0.0709	0.4405	-0.1385	0.5537	-2.6993	-1.813	-2.3641	-0.5389	-2.5241	0.1134	2.2624	-0.1894	-0.4832	0.5381	0.0643	0.703	0.3508	-5.0786	-0.2275	-0.8995	-0.3583	-0.7008	0.6445	0.2165	-0.8557	-0.3477	-0.5043	-1.369	1.7867	-5.2915	0.1403	0.6521	1.4432	0.2311	-1.8512	-3.6027	-1.8776	-0.8206	-2.6048
208908_s_at	CAST	-1.7685	-0.1157	-0.8749	0.0046	0.1779	-0.4647	-2.9967	-0.5883	1.3498	0.1094	0.309	-0.1755	0.687	-1.4292	-1.2944	0.9388	0.9345	1.1076	0.2799	-0.7859	-1.0404	-0.276	0.8503	0.0245	1.3259	-0.314	0.9226	-0.3402	0.3586	0.2828	0.702	0.5714	-0.0886	-0.6354	-0.8607	0.1587	1.4403	-9.8109	0.897	0.395	-8.7179	-0.1704	-0.1737	0.7506	-2.0325	-3.7442	-9.7455	-1.9179
208945_s_at	BECN1	-1.2854	-0.1665	0.4517	0.5128	-0.0012	0.5224	-1.3576	0.7949	-7.2979	0.4205	0.3897	0.0921	-1.0605	0.3831	-0.1187	0.5278	-0.6382	-2.9454	-2.1145	1.1005	0.2285	-0.063	-2.3932	0.5838	-0.2573	0.7429	1.8762	-0.6707	-0.305	-1.8184	0.0501	0.5693	0.0841	0.6397	0.6665	0.3785	-1.1061	1.4459	0.6164	0.463	-4.5816	1.5029	0.0924	-1.5336	-3.455	0.4925	-3.4769	-1.2069
208992_s_at	STAT3	0.9197	0.464	2.1589	3.4774	-0.2165	0.5636	0.9762	-0.3001	0.7484	-0.6816	-0.7266	0.1014	0.4562	-0.3835	-0.2653	0.7866	-0.6942	0.4599	0.9152	1.8351	0.0434	-8.00E-04	2.2115	2.9096	0.0632	-1.0128	4.5003	0.458	1.0292	-1.0622	-0.7084	-0.5652	-1.0475	-0.7263	0.528	-0.4478	-0.2957	0.6133	0.4812	0.0848	3.7784	-0.9502	0.031	0.224	0.8544	0.3053	2.4264	1.5877
209040_s_at	PSMB8	0.5047	0.5097	-3.2458	-0.4768	1.0707	-1.0298	-4.0882	0.512	-7.5273	0.2847	0.5417	0.6474	-1.0124	1.0024	0.4494	-3.3792	0.2981	-2.6012	0.4102	1.2629	0.6026	-0.1806	-3.8794	0.6689	-0.0625	-0.4067	-5.158	0.3364	1.5732	-1.066	-0.7515	0.4857	-0.5462	-0.3834	0.5856	0.2339	-0.9034	0.768	-2.6741	-0.6432	-4.5932	-1.1031	0.3729	-0.4999	-4.0037	-3.0858	-4.6521	-3.3668
209050_s_at	RALGDS	0.342	-0.0189	0.0627	-0.8377	-0.4359	-0.6227	-1.385	-0.5182	-1.8789	0.4875	0.1112	-0.363	0.8762	0.3758	1.028	0.0926	-0.1319	-0.4582	-1.3036	1.3841	0.3198	0.5587	-0.9846	0.0296	-0.0127	-0.0859	-3.3173	0.3521	-1.9415	-0.6202	-0.0765	-0.4044	0.6054	0.0871	0.7493	0.1429	0.4183	-1.4472	-0.1144	0.618	-0.9997	0.6462	-0.1295	-0.381	-1.0026	-0.973	-0.9224	-0.0403
209112_at	CDKN1B	-2.1208	-4.3841	-1.935	0.9685	-0.1579	-1.7019	-6.2044	-0.6349	-7.7278	-0.2778	1.7726	-1.0092	0.2202	-1.3193	-0.032	-5.2641	0.2406	-0.3205	-0.0573	-3.9388	0.4683	0.8347	0.7582	-0.8476	0.3721	0.3155	-4.9888	1.1937	-0.3779	0.4011	-2.0696	0.4277	0.3496	0.6165	0.7129	-2.1118	-0.4002	0.1958	-2.5126	-0.4428	-8.6542	-0.4433	0.1597	0.3136	-0.9602	-3.3185	-2.8347	0.8648
209257_s_at	SMC3	-1.9343	0.0389	-1.4452	-4.1568	-0.1225	-0.2758	-1.2935	-1.7679	2.6456	0.0394	-0.3145	-0.4762	-0.692	-0.5491	-0.403	0.8006	-0.0753	-2.2117	-1.0639	-4.9975	-0.1949	1.0524	-1.5646	-1.0281	0.6945	0.4304	1.953	-0.1648	2.7516	-0.6607	0.6018	0.8161	-0.0783	-0.5225	0.2157	0.4083	-0.0305	2.4061	-3.3692	0.8046	-2.7859	-1.2838	-0.8593	-0.2975	-1.0813	0.6231	-0.0097	-0.8661
209464_at	AURKB	-2.2421	-0.0852	-0.0348	-2.784	-1.0144	-0.3201	-4.6536	-3.0161	-7.4779	-0.4791	-2.0304	-0.3012	-0.046	-1.1622	-0.6119	-4.0378	-1.2222	-2.2561	-2.5782	-7.8251	-0.468	-0.4298	1.4182	-0.961	-1.017	0.7575	1.2536	0.171	-1.3915	-2.9962	-3.8698	-2.4809	-1.8305	-0.9563	0.1914	0.9403	0.042	1.243	1.7017	1.098	-5.1387	-3.758	-0.1932	-0.2449	-3.1705	0.3789	-6.1403	-0.2109
209467_s_at	MKNK1	-0.1188	-0.846	-0.8623	-0.6737	-0.6158	-0.7047	0.311	-0.6108	-4.4638	-0.6515	-0.4011	-0.5344	0.1789	-0.7426	1.122	-0.6368	0.9296	0.5654	-0.8176	0.2793	-0.6818	-0.0809	-1.3116	-0.8716	-0.0415	-0.8192	-4.1525	-0.2362	-1.5408	-0.0112	0.672	-0.258	-0.6524	-0.4864	0.4981	-0.3445	1.356	-2.5596	-0.1376	-0.2588	-0.6542	-0.9517	-0.5571	-0.5733	1.385	-0.8158	-1.5827	-0.4493
209572_s_at	EED	-1.8382	-0.281	0.1301	0.8294	0.9786	0.5708	-2.4807	1.8917	1.0368	0.4059	1.2011	0.8528	-0.2908	0.7465	0.1024	0.5914	-0.3476	0.1433	1.4242	1.1796	-0.2187	0.2852	-2.492	0.1877	-0.1684	1.1304	0.7424	-0.2751	0.5824	1.539	-0.4579	-0.0822	-0.9845	-0.0558	0.2346	-0.1193	-0.222	0.6781	-0.3604	-0.0205	1.5128	1.6799	1.276	-0.9382	-3.486	-0.1707	2.0295	2.2396
209576_at	GNAI1	2.3003	0.4146	-0.5304	0.9523	1.4475	0.5514	5.4326	-0.4021	1.0883	-0.8703	0.2378	-0.1838	0.4856	-0.1736	2.2026	2.3578	2.0507	0.4912	0.9261	0.7809	-0.5441	-0.5169	4.3678	4.149	-0.0433	0.8721	4.1699	0.115	8.3296	-0.9474	0.3337	0.6778	-0.2838	0.4843	-0.2879	0.4635	0.3507	1.0931	2.435	0.9509	3.9106	2.6346	-0.5293	1.7199	3.9416	0.3068	1.4914	4.2344
209588_at	EPHB2	0.6649	-0.0166	0.0658	2.2727	-0.7521	-1.1662	3.4385	-1.9272	7.4896	0.3556	0.1932	0.3185	0.1922	-0.0844	1.1785	2.4092	0.4682	1.4452	0.4499	-1.5478	-0.8267	-0.8242	1.5	-0.4826	-0.6048	-0.6564	3.3802	-0.38	5.9694	-0.8082	0.0175	1.1601	-0.7439	0.3215	2.0639	0.2737	0.0889	2.9412	1.8377	1.705	4.2863	-0.8498	0.5099	1.3452	5.1356	1.1877	3.894	-0.4348
209615_s_at	PAK1	2.2057	0.1882	-0.2006	2.6183	0.4776	-0.0238	6.4894	-0.9887	7.5604	0.1525	-0.1441	0.6812	-0.3526	1.7754	1.5618	1.9991	0.6126	5.6218	0.5568	2.7228	0.5211	-0.2123	1.8234	0.4971	-0.0044	-0.3965	4.1679	-0.119	3.3641	-1.3296	0.1378	-0.3025	-0.7718	0.4948	2.1217	1.9891	-0.396	1.9418	3.4615	0.7032	1.9984	0.2955	-0.1156	0.4131	2.9708	0.6515	1.4683	1.0147
209682_at	CBLB	-0.0473	-0.2894	1.0419	-0.3277	-1.0753	3.8407	2.8178	0.1575	1.7366	-0.5693	-0.9379	-0.513	0.3458	-0.4429	-0.4421	1.3544	0.5861	-0.7794	0.945	1.485	0.0771	-0.3167	1.1717	-0.9923	-0.2642	0.7346	1.1967	0.761	1.2662	0.0335	-0.5377	-0.2141	-0.4085	1.0929	-0.2432	0.3634	0.845	0.4533	0.3767	1.7548	1.2771	1.6552	-1.1096	2.5372	0.0662	-0.2265	0.9411	0.7911
209747_at	TGFB3	-0.8365	-0.2051	-0.8007	0.4137	-0.7328	0.2102	1.5966	-0.8962	4.0558	-0.6058	-1.4249	-0.9802	0.0958	-0.5621	0.5616	1.5613	-0.3335	0.1159	1.4731	0.5851	-0.6772	0.3719	0.7403	-1.2795	-0.1557	-0.3884	2.2154	0.1626	1.9087	-1.6553	0.4632	-0.5239	-0.6837	-0.7899	-1.0017	0.1454	1.6529	0.0767	0.5123	1.22	2.7613	-0.9777	-1.3705	0.2926	3.6029	-0.9519	1.4245	0.0606
209774_x_at	CXCL2	6.4508	1.3331	0.6719	1.1348	0.3434	9.5643	5.3485	10	7.487	-0.307	0.1188	-0.0795	0.6823	0.3453	0.9652	0.386	0.1881	0.4957	0.3813	10	0.8209	-0.0388	5.7261	0.149	-0.5361	1.4989	2.5468	0.038	1.9018	-0.0118	-0.8379	1.4642	0.2148	0.475	-0.1481	1.5295	-0.7083	2.34	1.9334	0.2185	4.3392	7.0903	0.2243	2.3241	3.7861	1.2104	4.6469	0.5461
209860_s_at	ANXA7	-0.8073	0.1906	-0.0632	-3.2037	0.5275	-1.0007	0.0971	-1.4773	0.4396	0.9554	0.8664	0.6702	-0.4853	0.6936	-1.8597	0.1518	-0.4895	-0.0938	-2.4209	-0.3745	0.7588	0.0278	1.2832	0.1244	-0.88	-4.065	0.3371	0.1844	0.6096	0.345	-0.7625	-0.001	-0.7325	0.203	0.1649	0.8246	-1.0412	1.6817	-1.8239	-1.1224	0.6292	-0.6025	1.0191	-0.6811	-2.6545	0.3087	0.4441	-1.3918
209875_s_at	SPP1	1.8243	0.9491	0.6647	4.1069	1.6255	0.0348	2.3047	1.2597	7.4135	-0.4389	-0.2551	1.2658	1.0706	1.8698	1.0758	6.1293	0.9955	3.083	3.4707	-2.9722	0.1316	-0.5606	3.2797	-0.0819	-0.3241	0.5046	3.3019	0.7719	1.8054	0.0729	-0.1084	0.7319	-0.4326	2.0833	0.2914	0.3724	-0.1048	1.6859	1.0425	-0.7733	-0.8693	-1.0091	2.9644	0.9688	-0.309	0.275	0.9585	1.1221
209939_x_at	CFLAR	-0.3835	-0.2081	-0.3107	1.7903	0.289	0.3414	0.8119	-0.1031	-0.1503	-0.3905	-0.4229	-0.0802	0.0049	-0.0908	-0.1865	2.2984	0.4745	0.241	0.5226	-0.1108	-0.0323	0.6265	-0.229	0.1087	0.7699	0.4515	1.2683	0.0219	0.8743	-0.8097	0.3536	-0.3073	0.2419	-0.321	0.1659	0.5814	1.3356	-0.6772	1.0732	0.8986	0.3967	0.0359	-1.7825	-0.517	2.0686	0.446	-0.1933	0.472
210038_at	PRKCQ	1.1187	-0.2592	-0.7467	0.3831	1.0491	-0.6707	1.8908	-0.6181	7.5536	-0.3303	-0.5202	-0.0469	-0.1104	-0.4026	6.1158	-0.5631	0.0535	1.7872	1.9818	-0.5518	-0.3565	-0.1433	3.3623	-0.4121	1.8581	-0.0749	-0.2151	-0.5563	2.2754	-0.8864	0.3163	1.0646	-0.2738	0.2764	-0.7455	1.0767	2.9382	1.9018	0.0615	1.3062	3.7089	-0.6415	-0.7881	1.0947	4.8201	0.3643	0.2792	-0.1265
210105_s_at	FYN	-0.286	0.563	-1.3736	2.1987	-0.3994	2.6947	1.2783	-1.9163	4.5723	-0.1117	0.2097	-0.6124	-0.1291	-0.2564	-1.7123	1.1099	1.17	0.5182	0.4619	1.9408	0.3493	-1.1637	1.27	0.1929	0.2497	0.5821	1.7248	-0.8031	1.8798	-0.4009	0.297	-0.0741	-0.166	-0.7462	0.2111	0.6709	0.5975	1.52	0.7783	-0.7994	1.0984	-0.1469	-0.2893	1.4501	0.1567	0.2631	2.0013	-0.0085
210145_at	PLA2G4A	-0.6334	-0.0425	-1.6194	-0.0558	-0.5085	-0.3171	-0.0444	-0.6696	0.5003	0.6007	-1.7678	-1.5778	0.2069	-1.2506	-1.3356	0.0891	0.3167	-0.0518	1.5742	0.8375	-0.6668	0.4552	-0.583	-0.7656	0.0947	-0.0456	0.3638	-0.711	0.5636	-0.172	0.6337	0.3093	-0.1464	-0.0475	-0.8368	-0.7403	0.9074	0.2684	0.0395	0.1794	1.6863	0.4684	-0.8995	-0.0387	-1.00E-04	-0.601	0.8086	0.015
210337_s_at	ACLY	2.6917	-0.3716	0.6688	0.0036	2.1434	-0.6313	2.4137	-0.7151	-1.4705	-1.0605	0.1868	0.281	-0.3207	0.6381	0.72	-0.4592	-0.5816	2.766	-0.0279	-2.5188	-0.2645	2.613	3.9117	0.1044	-0.5946	0.5389	1.258	-0.056	1.713	-0.71	-0.1073	-0.0681	0.319	0.6514	0.6705	0.1786	-0.9694	1.5122	2.7887	-0.1799	1.9154	0.3652	0.9335	0.7677	-2.6393	0.3156	3.706	-0.3399
210754_s_at	LYN	0.5616	1.9431	0.601	-0.2477	-0.0266	-0.7308	1.2266	-0.3098	7.7668	-0.5514	-0.3553	0.2182	0.311	1.3279	0.8306	1.1627	0.6687	0.5861	0.0643	-1.7203	-0.2045	0.4339	1.0857	1.0753	0.1217	-0.5317	1.0851	0.2221	3.6658	-0.0248	-0.9809	1.2523	0.2133	-0.966	1.2585	0.1486	0.7975	1.3309	0.9116	0.2046	1.8125	-0.138	2.3271	0.6888	4.9968	0.8644	1.9354	0.0117
210761_s_at	GRB7	0.2329	-0.7968	-0.3006	-0.7796	-0.7372	-0.632	-0.1864	-0.7067	0.9971	0.293	-0.7152	-0.7071	0.7036	-0.4566	0.0449	-1.3914	-0.2937	-0.2431	-0.6137	0.4613	-0.1506	0.3585	-0.4276	-0.2171	0.346	-0.3776	-2.8792	-0.4604	-1.3203	-0.2887	-0.5822	-0.2149	0.9787	0.1866	-0.6729	0.2342	0.9886	-2.154	-0.3519	0.5642	-0.354	-0.0398	-1.5322	0.2011	0.1186	-1.2303	-0.6683	-0.9556
211297_s_at	CDK7	0.2833	0.1371	-0.073	-4.2128	-0.5635	0.6043	-3.3131	2.598	0.4614	0.2075	0.073	-0.5353	-0.5564	0.5562	1.4662	0.7821	1.6174	-0.4777	-0.849	5.5696	-0.2171	0.3014	0.5233	0.7169	0.1482	-0.8944	1.3412	-1.192	1.2662	0.8689	-0.2215	-3.3447	-0.4685	-0.3236	-0.2061	-0.4061	-1.1507	0.2459	-2.7301	-0.6938	-8.6771	5.923	-1.2146	0.0316	-0.1544	0.2626	-1.2283	0.1053
211318_s_at	RAE1	-2.2504	0.3159	0.7132	-1.3072	0.6073	0.8192	-1.6054	1.6721	1.3118	1.3983	0.6792	0.6812	-0.6381	0.6424	-0.2948	0.1092	-0.3405	1.2342	0.1101	3.0145	-0.2972	-0.7935	0.3914	1.0225	-0.6808	0.4575	1.3586	0.086	1.0467	1.271	-0.5432	-0.0247	-0.6312	0.3572	-0.6916	-0.8685	-1.1338	1.2755	0.9448	-0.5602	0.9485	1.6382	1.1723	-1.0957	-5.0176	0.9366	1.2279	0.0313
211518_s_at	BMP4	-0.2434	-0.183	-0.64	0.0593	-0.4267	-0.5245	0.754	0.157	3.1914	0.9302	-0.8657	-0.4163	0.7	-0.6946	0.4854	1.5528	-0.1541	1.2004	1.3322	4.1913	-0.5757	0.5272	0.5068	-0.5435	1.4315	1.0017	0.981	-0.4796	1.0466	-0.2715	0.9929	0.2775	-1.1093	-0.287	-0.9045	0.5086	0.9737	1.3959	0.2662	-0.0451	1.6671	-0.2519	-1.2845	0.4758	2.6605	-0.2619	0.8487	3.0081
211729_x_at	BLVRA	-2.1485	-2.278	0.6382	-3.6798	0.3588	-2.2964	-0.6268	-0.6545	3.0493	-0.9056	1.0067	0.745	0.0871	0.8748	0.7844	-3.5832	0.3349	-1.9872	-2.0648	-1.3023	1.3726	-0.7685	-3.8609	0.881	0.0688	-1.5969	1.4486	-0.1316	1.1881	1.1231	0.2644	-2.3505	-0.926	0.1305	-0.5589	-0.8039	-1.3646	1.6087	-1.7166	-1.1756	-6.0692	-0.1517	-0.1574	-1.0858	-1.1428	0.7399	-4.6809	-0.2255
211758_x_at	TXNDC9	0.5235	-1.71	-0.6016	1.3023	0.6962	0.9857	-6.3702	-0.8401	-7.7456	0.4402	-1.1654	-0.3332	-0.69	0.8164	-0.6102	-1.5381	-2.3021	0.3525	0.0458	0.7382	-0.041	-0.3562	0.8581	-0.5178	-0.1902	1.7067	-4.4327	-0.6689	1.382	-0.4949	2.4951	0.0669	0.9302	0.0044	-0.2911	-4.8796	0.4949	0.4164	0.3584	0.0606	1.1738	-1.0604	-0.3775	-0.1813	-0.1861	-0.5429	-5.901	-0.579
211980_at	COL4A1	-0.3119	-0.1241	0.4467	-0.641	0.6023	-2.7299	0.7324	-2.4265	1.0522	0.7781	0.8571	0.03	0.0234	0.313	0.3379	0.4878	-0.1524	-3.8937	0.3796	-2.651	1.5245	0.8747	0.1774	-0.7766	0.8267	0.1565	1.4178	-0.2998	-2.1402	0.5516	-0.1684	-0.5611	-0.4744	-0.6296	-0.1529	-1.0248	-0.6891	0.6425	-0.2357	-0.1106	0.4777	-0.9497	0.1313	-0.6493	1.456	0.8683	0.6169	0.012
212051_at	WIPF2	-0.5766	0.0831	0.0023	0.4144	-0.2357	0.3519	1.1135	-0.3805	3.8536	0.1386	0.5842	1.4893	0.1087	-0.5387	-0.4217	1.1562	-0.4191	0.024	1.1795	-1.2166	0.5302	-0.5875	1.1316	0.091	-0.1366	-0.2574	1.7413	-0.0619	1.4975	0.3276	-0.7226	-0.0787	-0.4083	-0.2886	0.4913	-0.0469	-0.9885	1.96	0.0514	-0.5987	1.5337	-0.532	0.6283	0.4495	-0.7844	1.3288	1.5275	0.6948
212143_s_at	IGFBP3	-1.9261	-1.8095	0.4212	1.3625	1.442	2.1266	-3.6431	-2.0415	0.3652	-0.4128	-0.1511	0.8069	-0.3739	1.3739	0.3047	-2.0508	0.593	-2.9184	-4.8468	-2.4524	-1.1104	-0.1852	-2.2803	1.2177	-0.6759	-0.5455	0.8984	-1.2124	-1.6399	-0.6812	1.3789	-1.2897	-0.4362	1.9992	-0.9885	-1.4414	-0.2566	1.3605	-1.5416	-0.8008	-3.7076	2.196	0.4615	-0.0495	-1.3544	0.1196	-3.2018	0.0298
212281_s_at	TMEM97	-1.1398	0.6558	0.1541	0.739	0.8229	-1.13	0.7718	0.771	-0.3066	-0.0622	-0.1543	0.8345	-0.9487	1.0416	-3.2649	-0.1256	-0.9606	0.5206	0.4387	-7.4222	-0.6178	-0.0082	-4.5594	0.8052	-0.546	0.8602	-1.7259	0.4311	-0.3166	1.756	-0.4788	0.528	0.404	0.347	-2.8602	-2.8116	-0.9076	1.3269	-2.7673	0.6314	-3.4183	-0.7886	1.0067	-0.7876	-3.0792	-0.8937	-1.4111	-0.3696
212287_at	SUZ12	-2.7899	0.2432	-0.4871	-1.3061	0.6391	-1.4519	0.0041	-0.4085	0.7785	0.3967	-2.484	0.5813	0.8929	-0.0187	-1.0555	-0.9141	-1.9617	-0.3957	0.5136	-0.7007	0.6829	0.2917	-0.681	0.3329	-0.1288	-2.3008	0.8738	-5.7974	0.9839	-0.5945	-1.1335	0.1558	-0.5919	-0.1917	0.2299	-0.077	-0.0763	1.1387	-0.6331	-0.1943	0.8202	-0.371	0.9965	-1.0078	0.7457	-0.1629	0.5649	0.3148
212330_at	TFDP1	-0.2785	-0.5393	-0.9257	0.0077	-0.0916	-1.68	-0.2961	-0.9474	1.5208	-0.5946	-0.3774	0.6214	-0.4629	-0.1729	-2.3402	0.4086	-0.5469	-0.0909	0.4841	-4.9763	-0.744	-0.1515	-0.6395	-0.0279	0.1798	-0.0886	1.3634	0.2251	-1.398	-0.7739	-0.9092	0.4352	-0.7371	-0.1061	0.1958	-0.4933	-0.3863	1.6358	-0.0197	0.5185	1.427	-0.6313	1.1019	-1.2655	-1.7681	0.7568	0.7522	-0.0908
212740_at	PIK3R4	-1.0738	0.43	-0.1868	0.1134	0.4699	0.2556	0.96	-1.0803	2.7711	-0.4995	0.3326	0.0539	-0.233	0.9857	-0.2472	0.3894	-1.3067	0.0586	0.0813	-2.446	0.1735	0.2393	1.2538	-0.5268	0.3828	1.0544	1.8186	0.092	1.1911	-0.0459	-0.2876	0.2372	0.6611	0.5488	0.9397	0.5811	-1.2062	1.6293	-0.0147	-0.4371	0.9987	-0.3943	0.5002	0.2668	-1.5841	0.5159	2.2973	0.7977
212849_at	AXIN1	0.9617	-0.5516	0.3855	0.7134	-0.2945	0.1633	4.1539	0.1131	7.7218	0.1595	0.3804	-0.2109	0.846	0.333	-1.5124	0.8197	0.4515	0.6456	3.4101	-1.7825	-0.0402	-0.1817	3.664	-0.1693	0.1578	-0.5499	-1.1376	0.1233	1.5683	-0.5257	-0.1496	1.3026	-0.6419	-0.3871	-0.7817	-0.0853	0.9783	2.1573	1.6449	1.614	4.9755	-0.074	0.5361	1.1261	4.0202	0.7008	5.0244	1.4639
213191_at	TICAM1	-0.2487	0.6143	0.4569	0.4116	0.5779	0.794	2.079	1.2524	3.8896	-0.1753	-0.2466	0.3286	0.398	-0.2793	-0.0793	0.8589	-0.0353	-0.0094	0.329	3.004	0.2687	0.5311	1.9931	0.4946	-0.1351	-0.155	2.4776	0.5753	0.0248	-0.3113	0.3189	-0.8633	0.4616	-0.0484	-0.7705	0.9076	-0.0673	1.6588	0.9555	0.6232	1.4766	-0.0176	-0.033	0.3599	0.5185	0.658	2.3262	0.0704
213324_at	SRC	0.0977	0.4976	0.2289	1.8275	-1.1807	-1.5411	3.0816	1.51	5.5091	-0.0868	0.2818	0.2096	-0.3994	1.1737	1.7537	1.0475	0.6026	-0.2598	0.6887	-2.1386	1.1394	-0.7321	3.1901	3.0751	-0.109	-0.446	2.9636	-0.9948	-0.0225	0.168	0.2416	-0.0282	-0.3522	-0.9708	0.3364	0.6355	-1.6918	1.7549	4.0474	-0.2776	1.2896	-0.3918	0.1643	0.0705	4.816	0.9233	3.2069	0.1352
213384_x_at	PLCB3	1.5389	1.1818	-0.1444	-1.6941	0.408	-1.7304	4.7535	0.6025	7.6843	2.7489	-0.2735	1.0079	1.313	0.6798	0.5345	1.3393	-0.2303	2.2454	4.9848	-1.3287	0.373	0.8862	5.9622	-0.0037	0.8991	-0.0779	-0.4597	3.4042	-0.621	-0.556	0.5974	1.6162	0.2283	-0.0722	1.7981	0.2595	-0.4124	-0.4784	1.9142	0.5544	4.6442	-1.5257	2.4967	0.477	4.7439	0.5695	4.6778	-0.4675
213702_x_at	ASAH1	0.5063	0.2819	-0.2774	3.1869	0.632	-0.1221	1.3924	-1.0992	6.5066	-0.4231	-0.8673	-0.5613	1.0334	-0.087	-1.4803	0.9337	-0.7449	0.4349	0.4829	-0.5395	0.1516	0.099	1.0564	-0.7384	0.3964	1.1939	2.9278	-0.7128	4.7067	-0.5535	-0.7962	0.1739	-0.4128	-0.6115	0.0286	0.4768	-0.2234	1.2593	0.2046	0.4215	1.1561	0.7575	-0.824	0.3331	0.2546	0.586	0.1243	1.201
213721_at	SOX2	-0.4595	0.8139	-0.6025	0.2754	-0.724	-1.2073	3.1187	-1.0447	5.6353	-0.3436	-0.525	-0.5772	-0.653	-0.0366	-0.0044	1.595	0.187	1.7675	0.8737	-2.7474	-0.1837	-0.1297	1.2375	-0.7865	-0.52	0.04	2.2141	-0.4705	2.8143	-1.0594	-0.1602	0.1804	0.1249	-0.4548	-0.0272	1.2354	2.2076	1.8888	0.8498	1.3433	3.048	-1.1978	-0.4234	0.2133	2.1286	0.8345	1.7129	-0.3544
214062_x_at	NFKBIB	0.6784	0.0026	0.4508	1.1708	-0.4385	1.3095	1.96	2.9481	6.1593	0.7079	0.4002	0.7931	0.3564	0.401	1.6347	1.8044	-0.067	0.4126	0.0733	6.1245	0.4037	-0.7822	1.9985	0.4803	-1.2322	0.6078	3.0522	-0.4906	2.4227	-0.6405	-0.7441	0.4273	-0.4507	0.7925	-0.2593	0.4544	-0.7426	2.4612	1.1797	-0.2182	1.8722	1.331	0.33	0.6713	3.7899	0.8853	2.8061	1.1159
214086_s_at	PARP2	0.073	0.0756	-0.4417	-0.5129	0.8121	-0.0671	-2.3645	0.5849	3.776	0.4592	1.2213	0.9142	-1.6292	-0.0134	-0.6902	1.1872	-0.4384	0.0193	0.6719	-2.0697	0.5244	0.5939	0.9382	0.3934	0.2921	1.1283	1.7346	0.6342	2.0656	3.0996	-0.0787	0.3696	0.6221	-0.2086	-0.7007	-0.7048	-3.3982	-9.8182	-6.6587	-0.0413	-8.6347	0.0397	0.8899	-1.187	-5.0068	-3.6248	-6.4354	-0.1328
214274_s_at	ACAA1	0.583	-0.7002	-0.1366	0.8924	0.7022	-1.0041	1.3658	0.827	-0.7445	0.2992	0.9183	1.057	-0.0727	1.9298	-0.8601	-0.2517	-1.2892	-0.0981	0.3172	3.3413	0.3966	-1.2042	1.875	1.237	-0.5003	-0.3738	2.8851	-0.0421	-0.2354	-0.1002	0.7557	-0.2892	-0.2889	0.0984	0.631	0.305	-1.248	1.6544	1.1171	-0.1258	-0.5795	0.8364	1.0958	1.1664	4.7538	1.1882	2.6843	0.7013
214435_x_at	RALA	-0.794	-0.361	0.2047	0.9137	-0.0817	0.9492	-1.1582	-2.1588	-8.1161	-0.7839	-0.7122	0.0964	-1.0366	0.2941	-0.2564	0.5771	-0.306	-1.0791	0.2215	-1.2179	-0.0846	-0.8409	1.5715	0.1979	0.4877	-0.1676	1.5237	-1.4311	0.8828	0.5152	-0.3097	-0.0273	-0.337	0.9392	0.5547	0.725	-0.4082	1.0825	-2.2207	0.5957	0.4956	0.4761	0.3137	-0.0707	-2.0832	0.4412	0.7475	0.1177
214447_at	ETS1	-0.517	-0.4424	-0.1821	-0.0327	-0.7593	5.8589	1.3545	1.4669	1.5391	-0.9419	-0.6055	0.5491	0.0463	-0.0413	-1.0322	0.1948	-0.1181	-0.0079	0.4281	5.2838	-0.783	-0.1953	1.1634	-1.0624	-1.1261	0.0822	0.7234	-0.3765	0.8981	-0.0307	-0.6373	-0.1302	-1.3133	0.5688	-1.1678	-0.6813	0.0113	0.7105	0.7676	1.1825	-1.4801	3.0609	0.2091	-0.4338	-1.1853	-0.0792	-0.557	-0.2432
214710_s_at	CCNB1	-0.0275	0.178	0.1173	0.6185	-2.1892	-2.0287	0.0545	-4.4458	1.002	0.8807	0.3631	-0.7017	-0.0224	-1.4477	0.7322	0.8574	0.1445	0.5387	0.2403	-9.0959	-0.2868	0.4039	-5.3114	0.2288	-0.0083	-0.2986	-0.6396	-0.3011	-1.107	-1.9339	-0.8449	0.0266	-0.6993	-1.7132	0.0331	-0.7247	-0.4005	-1.3632	-3.1073	-0.5526	-8.5817	-5.8191	-0.4007	-1.1944	-4.5739	0.2015	-10	0.6039
216347_s_at	PPP1R13B	3.8678	-0.1218	-1.1696	1.9641	-0.6382	0.4182	2.4748	-0.5015	7.3399	0.3354	-1.7405	-0.5129	0.4462	-0.6293	0.329	2.3245	1.2042	1.4025	1.7824	1.916	-0.4977	0.2922	2.2113	-0.9569	0.0479	-0.3812	0.7819	1.9257	1.8688	-0.9576	0.75	0.3699	-0.6209	0.1783	-0.8757	0.6983	1.6047	0.7619	2.9103	1.0481	3.2538	-0.6079	-1.0832	1.6168	4.9745	0.3528	2.9388	0.1375
216598_s_at	CCL2	0.4844	0.107	0.2383	0.5674	-0.1809	-0.9205	1.9207	8.664	-2.678	0.4286	-0.2072	-0.2446	0.0619	-0.1644	-0.223	-1.2176	0.2109	-0.7889	1.3335	7.7818	-1.1056	-0.1516	1.4784	-0.0195	-0.2833	-0.3091	1.993	-0.5639	1.5309	-0.5032	1.5202	1.8953	-0.1802	0.4238	-0.5539	0.2432	1.2763	2.5124	1.3584	0.1919	6.0184	1.8136	-0.6493	1.1933	3.3381	0.5116	4.6079	1.7344
217140_s_at	VDAC1	-0.0666	-2.284	2.1505	0.8956	-0.122	-3.0085	-2.3825	-2.4338	-7.5765	-0.511	0.8253	0.3739	-0.1829	0.5495	1.1367	0.8398	0.305	-3.047	-7.6725	-4.545	-0.5382	0.7525	0.7369	-0.1534	-0.295	-0.6197	0.7136	0.3456	0.5745	-3.1514	-0.0795	0.0466	-0.2905	0.9256	-1.33	-0.7794	-2.2741	-0.3763	-2.6791	0.2473	-7.8435	-3.8523	0.0558	-1.3745	-4.425	-3.0589	-6.8002	0.3887
217478_s_at	HLA-DMA	-0.0209	0.0945	1.3555	1.1329	0.4925	-1.0027	1.3098	-0.6551	4.962	0.0069	0.3795	0.2138	-1.1394	0.9251	0.1635	0.8542	0.5119	0.0871	0.6116	-1.7038	-0.3432	-0.1197	0.8031	1.0311	-0.502	-0.2138	3.4157	-0.1627	2.4993	-0.5584	-0.4458	0.0842	-1.1966	-0.7894	0.3004	0.7728	-1.2816	3.0076	0.1416	-0.7314	0.9765	0.0856	0.8919	0.7547	2.7368	1.1938	0.023	1.169
217496_s_at	IDE	0.7091	0.8859	-1.0358	0.904	0.5656	-0.0412	-0.3462	-1.2362	1.7737	-1.3435	-0.4795	2.5232	1.1741	0.2823	-1.2392	2.7827	-0.1799	1.0722	0.7953	-2.9404	-0.0567	-0.5627	3.9419	0.3892	0.406	0.1153	1.3118	1.4193	2.0778	-0.4756	-0.3022	-0.9515	5.214	0.7434	0.6727	0.0415	-0.4214	0.9044	4.4132	-0.0594	3.7409	2.2724	0.7602	0.9353	4.9973	0.1796	3.4083	2.8771
217871_s_at	MIF	0.1459	-0.5343	-1.3173	-1.0357	0.2146	0.2802	0.2046	-1.186	0.6612	0	0.0844	0.3897	-1.5734	0.2304	-0.9928	-0.5652	-0.1163	-0.2651	0.2725	-2.3302	-0.1469	-3.4653	-0.0464	-0.1218	-1.9088	-0.2523	-1.066	0.105	3.00E-04	-0.8244	-0.5941	-0.575	-1.0266	-3.6055	-0.0459	-1.013	-1.2563	0	-0.5946	-0.5677	2.6988	-1.5387	0.4316	-1.6616	-2.3691	-2.0367	0.6962	-0.0016
218292_s_at	PRKAG2	-0.4507	1.2049	0.5228	0.7125	0.1265	-1.1601	2.662	-2.2076	6.3872	-0.2344	-0.5237	0.0447	0.7605	0.4485	0.5249	1.9348	-0.5694	0.1945	0.0926	-3.9709	0.4293	0.02	1.187	-0.1497	0.2337	0.0968	3.1999	0.4504	2.3732	-0.6358	-0.2551	0.5223	-0.2474	0.6954	-1.2229	0.4043	0.0247	3.9335	1.5186	0.4439	1.2089	-1.4665	-0.6337	-0.8051	1.3729	1.3117	1.2284	1.7847
218457_s_at	DNMT3A	0.1506	-0.0518	-0.8794	-0.5429	-0.4731	-0.0849	0.9822	-1.0821	0.9483	-0.3113	-2.1076	-0.7264	0.1092	-0.8911	0.1144	1.5334	-0.0149	0.1419	0.6856	1.2754	-0.9057	0.0937	0.1009	-1.2382	-0.4339	0.2513	0.629	-0.1073	1.4912	-0.8919	0.8113	0.2538	-0.1918	0.6765	-0.9469	0.2905	1.1244	0.3075	0.4822	0.1357	1.85	-0.697	-1.2666	0.5943	1.1471	-0.0677	0.6831	0.5598
218498_s_at	ERO1L	-0.9271	1.1666	0.5289	1.5311	-0.5995	-0.1949	2.4732	-1.6075	7.4938	-0.8448	-0.3081	0.4093	0.0677	0.2401	-1.1209	2.0261	0.1414	0.9686	0.4289	-3.0776	0.226	-0.6875	2.2631	-0.2469	-0.0896	0.4997	4.1273	0.1276	2.4415	-0.0419	-0.7225	-0.1482	-1.4424	-0.3809	-0.0341	0.2239	0.0815	1.956	0.7576	0.5136	1.7066	-1.1232	0.2836	0.4612	1.9954	3.2715	0.6636	0.0225
218619_s_at	SUV39H1	0.783	-0.1883	0.94	0.3924	-0.1268	-0.803	3.1741	0.8122	1.2037	0.2422	1.254	0.5264	-0.3724	0.7367	1.5296	0.7319	-0.5166	0.9957	0.4442	-2.5746	0.253	6.1314	5.1186	0.6718	-0.0367	0.1684	1.0954	-1.0509	0.7857	0.2517	-0.5257	-0.6026	0.0241	1.2409	-0.0027	-1.4197	-0.8678	0.8845	3.6997	0.1538	2.243	1.4488	0.0779	-0.403	1.5936	3.5734	0.0822	-0.5475
218847_at	IGF2BP2	-0.9286	-0.5276	-0.4946	-0.0535	-0.033	1.3705	1.1425	-1.0537	1.8448	-0.5741	0.6857	0.5731	0.1766	0.6468	-2.1466	0.3341	0.2151	-0.1738	0.6257	-1.8945	0.129	-0.7585	0.5731	0.3551	0.5093	-0.1768	1.2252	0.5914	0.1295	0.6146	-0.2966	0.1644	-0.0647	1.2848	0.2097	-0.3779	-0.1778	1.3876	0.421	0.4884	0.5738	1.7653	1.0849	0.039	-1.106	0.4967	1.1161	0.003
218902_at	NOTCH1	1.391	1.7607	-0.9842	-0.0836	0.0625	-0.5735	3.1958	2.9341	2.0213	0.0439	-1.2935	-0.192	0.3696	-0.4134	0.4179	3.2733	-0.7645	2.3598	1.4537	8.094	-0.3107	0.5199	2.9187	-0.941	0.1075	0.4626	0.6259	0.0302	5.3688	-1.3971	0.3907	1.6831	0.8082	-0.2083	0.2749	0.4503	0.9739	1.3467	2.4854	2.1915	3.8145	1.0865	-0.6963	1.4605	1.5063	0.9663	3.005	-0.4244
218995_s_at	EDN1	-1.2861	-0.0894	-1.008	-0.3068	-0.1797	0.9387	0.7985	0.2082	1.3705	0.0315	-1.8769	-0.4459	0.7324	-1.2206	-0.1693	0.6187	0.2612	0.6773	1.231	3.722	-0.3835	1.2457	-0.0384	-0.6534	-0.0181	-0.2141	0.8764	-0.2447	1.5097	-0.5397	0.0189	0.2525	-0.1453	-0.1684	-1.1547	0.4644	1.4002	1.0128	0.1774	1.024	1.5888	-0.7272	-1.3924	0.4683	0.7509	0.6905	0.1661	-1.53
219208_at	FBXO11	2.0502	-0.1709	2.7155	1.1368	-0.3047	3.7749	4.4218	0.837	8.5613	-0.4476	3.1254	-0.1072	4.2584	2.9937	0.9942	2.2169	0.3047	2.6624	1.3963	-1.8918	-0.472	-0.3868	5.73	0.3642	-0.253	0.4799	3.001	0.4172	1.695	-0.207	-0.3884	0.3011	-0.7012	0.0843	-0.3086	0.3394	-0.227	3.2748	2.6653	1.5242	3.2805	0.4858	-0.588	2.4982	5.043	0.8322	5.0729	1.9275
219461_at	PAK6	0.222	1.639	-0.6032	0.5335	0.1255	0.0908	3.7624	-0.2253	7.8452	-0.4386	0.4613	0.9415	0.5842	0.2924	-0.0964	-0.858	-0.1856	1.8692	0.4589	-0.3159	-0.0492	-0.0789	1.1514	-0.6899	0.2563	-1.1032	3.1443	-0.4104	-1.1319	0.5901	0.544	0.4447	0.733	-0.0323	0.6764	-0.3488	-0.9716	-0.7108	1.407	0.1281	2.1178	0.0638	-0.0849	-0.1221	0.6656	0.6091	0.6296	2.6995
221060_s_at	TLR4	1.5742	0.8656	0.674	1.056	-1.9337	0.3873	-0.0508	1.4889	-2.9049	2.0607	0.4668	1.4851	-0.6409	1.0785	-0.4612	-0.2727	-0.1884	1.9799	-0.073	-2.6016	-0.3487	-0.0115	1.1431	4.025	0.4293	0.125	1.1665	0.2886	-1.0536	-0.2802	-0.7911	-0.2296	0.517	2.4912	-0.1186	0.0798	2.1405	1.7417	0.3402	-0.2217	0.5718	-0.2505	0.2945	-0.2432	1.1385	0.253	2.5864	-0.4448
221308_at	FRS2	0.1916	0.0571	-0.5554	-0.297	-0.9669	1.4277	3.6163	-1.1368	7.5653	-0.7336	-1.272	-0.3867	-0.2204	-0.6982	-0.5004	1.4656	-0.3984	-0.5027	0.965	1.432	-0.99	0.206	1.7968	-1.4892	-0.1876	-0.5298	3.0167	0.1849	2.7585	-1.529	0.5067	0.6346	-0.3874	-2.3251	-0.3274	0.4468	1.2537	-0.5842	1.3809	1.4925	1.8252	-0.432	-0.9223	-0.488	1.1958	-0.4682	1.1059	-0.4451
221478_at	BNIP3L	-0.3273	-0.3549	0.6945	-3.014	-0.1723	0.0093	-1.4865	-1.0745	-7.5895	-0.2457	0.6886	1.2622	1.1783	0.6262	0.0633	0.9743	0.5627	-1.7865	-1.01	-2.185	0.6265	-0.7107	1.6314	-1.0178	-0.4095	0.6259	2.0424	-0.5615	0.454	1.1721	-0.6035	-1.2944	-0.2339	0.5597	0.5171	1.102	-0.9679	3.6962	0.8838	-1.3346	1.308	-0.948	0.1665	0.7526	-0.9874	0.6033	-1.9279	0.3626
221539_at	EIF4EBP1	-1.4324	-1.3954	1.468	1.3062	0.878	0.7537	-1.6231	-1.7264	-7.9896	-0.0945	1.2305	0.6652	0.1165	0.98	-0.3618	1.4332	0.9501	-2.5604	-0.1632	-3.0666	0.9299	-0.352	-7.6052	0.5752	-0.4236	0.1777	1.2464	0.3089	0.1112	0.8585	-0.2319	-3.0541	-0.6341	0.0958	0.1702	0.5151	-0.8407	1.16	-1.5739	-0.1452	-6.0782	-1.691	0.7227	-0.5045	-1.5995	0.0443	1.059	-0.6483
221562_s_at	SIRT3	0.1294	0.1307	-0.1566	2.0285	-0.2316	-0.2213	2.0433	-1.1871	8.5754	-0.3986	-1.138	0.3402	0.0399	1.3939	1.4362	3.4926	0.2591	-0.4172	1.0182	-0.6058	-0.2455	0.1724	2.3347	-0.7358	-0.0543	-0.0208	3.5052	-0.4263	2.4575	-1.2142	-0.208	1.6113	-0.5131	0.1589	-0.146	0.1895	0.1751	1.5319	4.4722	1.4351	2.3968	-0.5547	-0.6993	0.6218	3.64	-0.4318	1.318	-0.0794
222103_at	ATF1	-0.8806	0.1015	0.215	1.9185	0.5607	1.929	-0.7924	0.497	-7.624	-0.5073	0.9027	0.521	-0.2891	0.3724	-2.1738	0.1925	-0.3419	-2.0743	0.7042	0.2576	0.1624	0.3249	-1.3952	0.3605	0.0659	0.3174	2.3989	-0.0133	2.0869	0.1137	-0.5245	0.5385	0.1899	-0.6822	0.0422	-0.406	-1.1518	2.2906	0.427	-0.0735	0.9832	1.6099	0.4474	-1.31	-3.0712	0.7928	-0.1651	0.4181
34408_at	RTN2	0.2877	-0.3578	-2.3492	-1.0677	-0.5985	-0.1507	-0.4025	-0.7775	-2.0198	0.2496	-0.9365	-0.7445	0.7428	-0.3885	0.3118	-1.2522	0.2924	0.0363	1.184	0.2545	-0.6926	0.3403	-0.9467	-1.1411	-0.2601	-1.5836	-1.2041	-0.3348	-0.5638	-0.7446	0.3553	0.2312	0.1452	-0.8078	-0.4481	-0.5797	0.5754	-2.6665	-0.2444	2.00E-04	-0.4667	-0.5829	-1.6464	0.2844	0.2981	-2.8524	-1.6825	-0.222
36936_at	TSTA3	0.1064	0.7259	0.4145	1.0203	0.6958	0.0836	1.0765	0.3164	2.636	-0.2576	0.3819	0.6079	-0.5427	-0.3553	-2.1204	0.8513	0.3469	0.7372	0.5866	-0.3327	0.3121	-0.7216	1.5956	0.5824	-0.7766	-0.0705	1.3819	0.3976	0.9474	-0.8587	9.00E-04	-0.2712	-0.3902	-0.0596	-0.1237	0.1014	-1.8198	1.652	0.5002	0.0883	0.7383	-0.402	1.061	-1.2455	-2.5894	0.49	-0.3746	-0.313
37152_at	PPARD	0.6104	-0.1781	0.1594	2.2162	-0.5648	1.1585	0.7855	-0.5028	2.6545	-0.5466	-1.1804	-0.7014	0.7882	-0.6382	1.5376	1.5205	0.0564	0.691	-0.2591	-0.2082	-0.3821	0.2074	0.7738	-0.9245	-0.2434	0.1338	3.6966	-0.3905	0.9395	0.0301	0.5918	0.0629	-0.1125	-0.2626	-0.7822	0.5861	3.4977	0.3407	0.7473	1.0113	1.4776	-0.5765	-0.8921	-0.0275	1.1512	-0.104	-0.0593	2.6108
40829_at	WDTC1	0.0168	-0.1877	-1.1165	-0.575	0.4832	-0.2697	-3.618	0.0516	-0.4801	0.7825	0.3033	0.5145	-0.0199	-0.3556	-3.2291	-2.014	0.5081	-0.2615	-0.2796	-1.03	1.555	-0.0035	-1.2184	0.4367	0.5275	-0.0501	-0.3707	0.32	-1.0229	0.9298	0.0438	-0.6953	0.0793	0.4728	0.1254	0.59	-1.099	-1.7937	-0.3537	-0.3072	-0.3332	-1.7746	0.8474	-0.4137	1.2854	0.7089	-0.7464	-0.2323
56197_at	PLSCR3	0.4946	-0.4473	-1.1006	-3.1841	-0.2393	-0.0988	-1.1899	-0.6471	2.2876	-0.3035	2.0592	-0.0545	-0.3763	0.9632	-0.1784	3.1404	0.1145	-0.5712	0.8988	-2.5957	0.1899	-1.9998	-3.0056	0.9336	-0.2909	1.3332	-1.5192	3.5523	-0.0884	-0.325	0.1585	-0.7551	0.1185	-0.2277	0.0823	-1.0011	0.4046	-0.9906	-0.8091	-0.6654	-1.3284	-1.2001	-0.3644	1.1149	-1.158	-1.4491	-0.7101	-0.0108
1053_at	RFC2	-0.7112	-0.5128	1.3192	-0.2517	0.9282	0.672	-3.8179	1.1418	-2.9137	0.177	0.1027	0.4867	-0.3227	0.7905	-0.3456	0.5706	-2.1367	1.0617	1.5519	0.3308	-0.628	-1.0247	-0.3892	0.4279	-0.8867	0.5795	2.0003	0.3702	-0.2443	-0.9895	0.9786	-0.3754	-0.2418	0.8216	0.2009	0.5699	-0.6556	-0.0153	-1.2618	0.1561	-2.3439	0.5674	-0.1429	-2.0194	-2.6479	0.6658	0.3148	-2.366
200618_at	LASP1	-0.386	0.9262	1.0539	-1.1877	0.4492	-1.4124	-0.3233	-1.6697	0.8514	0.3734	0.5666	0.5233	0.3568	0.3052	0.7813	-0.5929	-0.8681	0.6167	-0.7881	-3.3641	0.5999	0.1703	0.3873	0.5559	0.7759	0.5363	3.887	-1.4275	0.4112	-0.1017	-0.3613	0.8212	-0.6734	0.5618	-0.0672	0.8542	-1.4053	2.7913	-0.3875	0.1227	0.309	-1.706	0.6251	-0.7273	-0.0136	1.2213	-0.8702	-1.0803
200811_at	CIRBP	-0.4569	-0.3524	0.3332	1.0911	0.0116	-0.0998	-0.6186	-0.4105	0.4269	0.3666	0.7262	0.9664	0.1518	-0.1607	-0.8647	0.0738	0.7844	0.1055	-0.1406	1.0914	-0.2082	-0.3793	-0.7857	0.4082	-0.6077	0.2611	2.2085	-0.6514	1.3639	-0.321	-0.3172	0.8058	-0.9905	0.7594	0.4148	-0.8554	-0.3678	-3.319	0.9493	0.2827	1.9224	-0.7732	0.4191	0.0072	-2.5301	0.2241	-1.3671	0.0184
201007_at	HADHB	0.2705	-0.683	-0.0878	-0.8318	0.3723	-0.0144	-2.2015	-1.1513	-0.3271	0.2588	-0.3122	-0.0391	0.2721	0.1705	0.0837	-1.2675	-0.0178	0.1572	-1.7494	-0.3221	-0.6696	0.1246	-1.7341	0.5941	0.5514	0.4176	0.1231	0.3455	-0.7191	0.619	0.001	-0.005	0.0038	-1.3697	-0.1851	0.5335	-1.2861	-0.6693	-0.6772	0.9716	-2.3396	-0.8981	0.0592	-0.3334	-0.1664	-1.1669	-2.3578	-0.7343
201127_s_at	ACLY	0.9244	0.2487	-0.2775	-0.5558	1.4373	-0.7971	1.0091	0.3784	2.0144	-0.6227	0.0195	-0.0671	0.7224	0.1334	-1.2566	1.1233	-0.187	1.6864	0.3785	-0.1647	-0.0062	2.5113	2.6105	-0.049	0.0053	-0.0544	1.6916	0.0048	0.9706	-0.315	0.1744	0.5211	-0.7699	0.927	0.3713	0.472	-0.8556	1.5043	1.2105	-0.3577	0.1206	-0.1851	0.8016	1.1117	-1.1239	0.7312	2.4076	-0.0819
201153_s_at	MBNL1	-0.6185	-0.6536	-0.2486	-0.7576	0.167	-0.5	0.4572	-2.331	0.35	-0.0439	1.6603	0.1705	0.0212	-0.0513	-1.1825	1.1994	0.0252	0.5617	1.0982	-2.7685	-0.1836	0.2531	1.299	1.0808	-0.0263	0.1578	1.1213	0.0402	-0.2171	0.0867	-0.2173	1.2804	0.0531	0.8339	-0.0071	0.7531	-1.161	1.356	-0.051	-0.3318	2.2571	0.035	0.4783	-0.142	-0.6655	0.2294	1.232	1.2496
201161_s_at	CSDA	-0.1573	-0.4915	0.1109	0.176	-0.0023	-0.6617	-0.9495	1.0253	-1.456	-0.2409	0.7036	-0.1872	-0.2035	-0.2891	-1.6501	-0.7952	0.3348	-0.2125	-0.7926	1.6667	0.5963	-0.0262	-1.6927	0.5692	0.3778	-0.1894	-0.8245	-0.242	-0.223	1.1483	0.4533	0.5289	-1.051	-0.2611	-0.5082	0.525	0.6874	-2.4571	-0.7221	-0.0613	-0.8813	1.1295	0.3602	-0.462	-1.1371	-0.1314	-0.6013	-2.3891
201207_at	TNFAIP1	-0.1337	-0.566	0.1904	-1.3608	0.4634	1.3559	-1.8835	1.8282	-1.5537	0.2248	0.1708	0.2561	0.3588	0.8067	1.543	-2.2298	0.6199	-0.9116	-1.2625	2.0312	1.00E-04	0.228	-1.7959	1.00E-04	0.0282	0.23	-1.2969	-0.7226	-0.4898	0.0905	-0.0901	1.1936	0.2181	-0.2722	-0.1448	-0.6062	-0.7329	-1.5099	-0.9852	-0.9947	-0.6553	1.1743	-0.2273	0.2091	0.2216	-0.4205	-1.552	-0.6394
201223_s_at	RAD23B	-1.1793	-0.041	1.1288	1.4991	0.2085	-0.2629	-0.118	-1.4288	0.5665	0.3026	0.786	-0.0081	-0.0219	-0.0923	0.8935	-2.1023	-0.2066	-0.5468	-0.5088	-1.729	0.0447	0.0419	-0.9588	0.2407	0.3287	0.1438	-0.1208	-0.3283	1.198	-0.6117	-0.5	0.1268	0.4318	0.0651	0.6726	-0.5454	-0.7366	0.3558	0.2113	0.3297	-0.7571	0.1619	-0.0059	-0.6498	-1.8674	-0.2754	-2.4376	-0.1768
201225_s_at	SRRM1	0.8242	-0.0603	-0.8002	-1.0957	0.7544	-0.1981	0.594	-0.4801	-1.0923	-0.1721	0.6197	0.5715	0.0324	0.3784	-1.1206	-0.4301	0.3419	0.0554	-0.3029	-0.6822	0.0102	0.3729	-0.0578	0.408	-0.5053	-0.3991	-1.384	0.0322	0.1044	-0.532	-0.438	0.6355	-0.6055	0.1077	-0.1201	0.8168	-0.8812	-0.3337	0.2821	-0.5094	-1.0603	-0.009	0.2263	-0.9074	-0.2356	-0.1341	1.0445	-0.7736
201236_s_at	BTG2	1.1473	-0.365	-0.6718	0.5818	-0.3839	2.0163	1.917	3.2802	5.2257	0.3358	-0.8779	-0.8521	0.346	-0.4178	-0.5609	0.317	0.474	0.438	0.652	7.7117	-0.1229	0.7289	0.9452	-0.4726	-0.1832	-0.0911	1.6086	-0.6592	3.8331	0.1019	0.117	-0.0374	-0.2794	-0.3127	-0.2304	0.1793	0.9292	1.6982	0.8586	0.7375	1.0181	2.9857	-0.7739	1.2886	1.9545	0.1821	2.7099	0.854
201250_s_at	SLC2A1	0.3525	0.2982	0.1515	1.3158	-0.3167	-0.6864	1.2358	0.2662	5.0667	-0.1235	-0.1401	-0.4244	0.3287	0.5236	-0.1899	1.1884	-0.075	0.3024	0.697	1.4557	-0.5646	0.4309	2.1316	-0.4181	0.0715	0.7233	1.2909	0.9201	0.4484	-0.6172	0.4432	0.481	-1.1535	-0.1844	-0.7324	-0.4819	0.7284	1.8522	-0.5498	1.412	0.0898	-0.1131	-0.2003	0.8021	0.329	0.7899	1.8582	1.4431
201263_at	TARS	-1.3551	-0.6408	-0.1849	0.2017	0.344	1.7747	-1.4071	0.4245	-7.4279	0.9057	0.3218	0.0115	-0.2146	-0.1453	-0.4325	-1.7163	0.5634	-1.8257	-1.8546	-1.519	0.731	0.5876	-1.8576	0.5973	0.6355	-0.1052	-3.4104	-0.1176	-2.067	1.0112	-0.3875	-0.4732	0.3003	-0.9029	0.2741	-0.5401	-0.5378	-1.1943	-0.9582	-0.2929	-3.3613	0.0765	0.3192	-0.4189	-3.0334	-0.6676	-2.1458	-1.4082
201328_at	ETS2	0.5263	0.1384	-0.4264	0.5735	0.3654	1.307	0.963	0.9498	2.6899	-0.1405	-0.6143	-0.6976	0.2496	0.9456	-0.7227	-0.0563	0.6135	0.1766	1.2334	1.6829	-0.211	0.5502	0.3047	-0.5842	-0.1006	0.5669	-1.218	0.5518	1.1262	-0.5072	-0.1702	0.8325	0.933	-1.0117	-0.3473	-0.7172	1.0896	1.4414	1.2071	1.2556	1.9541	0.6875	-0.4818	-0.1895	0.2346	-0.2014	1.413	-1.7332
201331_s_at	STAT6	0.856	0.0747	-0.9615	-0.1844	-0.4244	-0.1776	-1.1212	-0.2666	-2.7211	-0.0706	1.7664	-0.4569	0.3612	-0.1765	0.0722	-1.4349	-0.4966	0.5365	-0.7419	-0.5366	0.8607	0.2228	-0.6713	0.5886	0.1821	-0.4694	-0.4581	-0.3156	-0.4112	-0.4286	0.4406	-0.7678	-0.2822	-1.265	0.0929	0.6409	-0.5084	0.3508	-0.2366	-1.1086	-0.9252	-0.5198	-0.0695	0.3476	-1.4425	-0.8755	-2.0586	0.8313
201347_x_at	GRHPR	-0.9813	0.7738	0.1834	-1.7718	-0.5844	-1.1427	-0.9661	-1.9765	-3.1223	0.2017	-0.0812	0.3872	0.1235	-0.0528	-0.4496	-1.7179	-1.0502	-0.5366	-1.7395	-2.8983	0.4233	-0.0147	-0.7158	0.6673	0.1767	-0.0698	-1.343	-0.1205	-0.6461	-0.5389	-0.6523	-1.0838	-0.0557	-0.7852	-0.0307	0.4309	-0.1134	-1.4069	-0.2609	-1.1872	-2.5385	-0.0967	-0.6908	-0.6366	-0.5623	0.6082	-1.6216	0.3469
201366_at	ANXA7	-0.6283	0.0189	-0.4835	-0.3453	0.3614	-1.2134	-0.164	-1.1179	0.8573	0.2244	0.6823	0.4815	0.2795	-0.0334	-1.0541	0.0945	-0.6209	-0.5735	-0.0655	0.4764	0.1594	-0.2079	1.0769	0.3755	-0.3521	-1.8423	0.3407	0.0944	-0.2011	0.047	-0.1525	0.0963	0.8521	-0.4434	0.9339	0.2129	-0.5087	1.6004	-0.4906	-1.0959	1.9454	-0.3911	0.4802	-0.3957	-1.6205	-0.092	-0.0097	-0.2922
201489_at	PPIF	0.1217	-0.1139	0.3142	0.068	0.602	0.5173	0.2016	2.7976	-1.0586	-1.411	0.8176	0.15	-0.6684	-0.008	-0.8321	-1.7103	0.4338	-0.7345	-0.1738	2.222	-0.0491	-0.1089	-0.2292	1.1656	-0.3305	-0.2727	0.3321	0.7778	0.273	0.7424	0.1159	-0.2278	-0.1631	-1.0216	0.0361	0.2634	-0.4621	-0.3687	0.5271	0.3444	-1.099	1.4893	0.258	-0.0463	0.2121	-0.2993	1.6958	2.1189
201513_at	TSN	0.8194	0.1276	0.1588	2.3225	0.2219	-0.5791	0.8924	1.3024	3.9203	0.1839	1.5307	0.2772	0.93	0.3079	0.2347	-1.4204	0.1515	0.1009	2.1726	2.4837	-0.1811	0.1676	1.1332	-0.4593	-0.381	0.6923	0.4317	-0.7354	-0.2257	-0.6012	0.3838	1.5078	-1.1709	0.3313	-0.5824	-0.6172	-0.5846	0.7877	1.3023	0.1413	0.279	-0.5009	0.0248	0.9644	1.2198	0.235	1.2691	-0.6306
201558_at	RAE1	-1.141	-0.3245	1.0323	-0.5818	0.5857	1	-0.2795	1.021	0.3759	0.4446	1.0836	0.687	-0.4191	0.3845	0.083	1.8763	-0.3294	0.605	-1.2933	2.4274	-0.0882	-0.1274	-0.2368	0.4948	-0.5141	0.2033	0.746	-0.2565	-0.5041	0.4839	-0.5605	-0.2016	-0.0156	0.2345	-0.6583	-0.7789	-1.3699	-0.4414	-1.0531	-0.3757	-0.3451	1.3163	0.3824	-0.4435	-2.8578	-0.3986	-0.7778	-0.364
201594_s_at	PPP4R1	-0.9265	-0.4408	0.5063	0.5129	0.2865	0.7319	-1.9163	0.1907	-0.8981	-0.6247	0.1127	-0.0141	0.1255	-0.3086	0.5752	-0.225	-1.3594	-1.1887	-1.802	-1.0616	-0.2616	-0.5811	-0.3208	0.3028	-0.2063	1.3801	2.4697	0.865	0.6284	-0.5389	0.3475	-0.2511	0.2661	-0.5316	-9.00E-04	-0.7352	-0.3724	-1.6271	-9.00E-04	1.1655	-1.2379	-0.1107	-0.0406	-0.7917	-0.0353	0.1577	-0.5964	-1.3771
201644_at	TSTA3	-0.8662	0.833	0.2222	0.198	0.8039	0.8832	0.2741	-0.1172	-0.1903	0.4789	-0.3539	-0.2026	0.0184	-1.3697	-2.3924	0.984	-0.0146	0.5704	-0.1027	0.7913	0.1604	-0.8181	1.5487	0.1155	-0.1776	-0.3842	0.6374	-0.0575	-0.768	-1.359	-0.0571	-0.3217	-0.5505	0.7573	-0.3406	-0.5657	-0.5413	1.2311	-0.1033	0.262	-0.7506	-0.0465	0.4215	-1.4193	-1.9382	0.0648	-2.553	-0.4402
201673_s_at	GYS1	0.398	-0.7218	1.2814	-0.4108	0.8539	-1.1359	-2.6667	-0.2405	-1.6252	-0.4048	0.6097	0.4101	-0.3043	0.9719	-0.2586	-2.5932	-0.551	-0.4997	-1.5449	-0.5006	-0.3308	0.0392	-0.4788	-0.2273	0.0325	-0.0909	-2.3564	0.477	-1.1562	-1.0462	-0.4539	-1.5202	0.0406	-0.0135	0.013	-0.2261	-1.3582	-1.1338	-0.1631	0.144	0.2637	-0.7098	0.4103	0.1819	1.3695	-0.1261	0.693	0.3186
201675_at	AKAP1	0.337	0.5807	-0.009	0.4207	0.4811	-1.2944	-0.2235	-0.1736	-1.1429	-0.7406	-0.0448	0.0521	-0.3158	0.1923	0.476	-1.014	0.0278	0.097	2.6348	-1.2375	-0.3526	0.0421	0.8255	0.412	0.2759	1.0613	-2.4228	0.7901	-0.1358	0.4224	1.1994	-1.7133	-0.2388	0.1537	-0.2257	-0.2515	0.6098	-0.9077	-0.4455	-0.8004	-0.1476	-0.4154	0.9344	0.3408	0.4667	-1.2159	-0.1852	-0.0547
201704_at	ENTPD6	0.2475	0.1437	1.0138	0.6542	0.4458	-1.1064	2.1911	0.4023	2.6776	-0.3216	0.3785	0.7454	-0.1275	1.269	0.317	1.4853	0.2771	0.777	-0.2716	-0.1644	0.1268	-0.2784	1.1014	0.164	-0.8758	-0.3137	2.3755	-0.6398	0.5986	0.4287	-1.2102	0.1383	0.2876	-1.4006	0.1515	-0.1553	0.0421	2.5103	0.7851	-0.1324	1.753	1.2434	0.2883	0.6098	-0.5375	0.1555	2.8199	0.4587
201707_at	PEX19	0.8175	0.521	-0.206	0.6548	-0.0862	0.4432	1.1042	-1.1315	-2.7024	0.2631	-0.3311	-0.8475	-0.0695	-0.8743	1.1095	-0.5423	0.1011	0.1641	0.0311	1.1316	-0.3299	0.4417	-1.1496	-0.4568	0.3274	-0.1623	-2.8543	0.2184	0.6939	-0.9922	0.1369	0.5515	-1.6876	1.0444	0.4112	-0.4472	0.3051	0.0582	-0.5739	-0.138	0.2398	-1.5802	-1.0457	-0.2784	-3.1104	0.1747	-0.1351	0.2227
201735_s_at	CLCN3	0.3414	1.2933	-0.0121	0.9938	0.7462	-0.2844	2.2043	0.2964	2.1317	0.6341	0.8367	0.9303	-0.0573	0.3054	-0.179	0.1433	0.3135	0.346	-0.7237	-1.0684	0.2099	-0.8432	0.3674	0.7175	-1.0949	-0.1331	3.4014	-0.0806	0.1756	1.1975	-0.4377	0.9478	0.3495	0.1477	0.7128	0.8146	-1.2898	3.8636	1.9494	-0.5743	0.9452	0.115	1.0026	1.0543	-0.5195	1.2751	0.7078	-0.4478
201738_at	EIF1B	-0.0674	-0.453	-0.4272	0.1325	0.1515	0.9774	-1.0658	2.0897	-3.0194	0.0604	0.0098	-0.4767	-0.3262	0.4676	-1.2932	-0.2548	-0.1609	-1.396	-0.2741	3.6614	-0.1607	0.3774	-1.8248	0.9383	0.1425	0.2225	-1.9784	-0.4934	-0.2041	0.0725	-0.8074	-0.9217	1.3971	0.038	-0.2685	-0.0296	-0.7915	0.349	-1.8998	-0.4007	0.2408	0.8747	-1.0546	-0.535	-1.5471	-0.6014	-2.0745	-0.7467
201739_at	SGK1	-1.1946	0.3619	0.0185	-0.427	0.7243	1.1989	-0.4704	1.2174	-1.6509	0.3637	-0.3162	-0.3013	-0.1763	0.4117	-1.1497	-2.0036	-0.0734	0.2258	-1.4023	2.2089	0.4057	0.5684	-0.7366	-0.5703	-0.0588	0.2817	0.5845	-0.2891	0.7539	0.1566	-0.3721	0.7554	-0.4013	1.5854	0.1703	-0.0068	-0.0477	-1.5762	0.5124	-1.152	-1.8246	2.4707	-0.5306	0.2972	-1.6604	-0.354	-1.843	-1.3991
201743_at	CD14	1.4489	1.3843	0.4622	0.5469	-0.4337	-0.9589	0.6632	-0.0641	6.2798	0.0799	-0.778	0.2315	-0.2779	-0.4985	0.8035	0.7151	-0.1019	0.3546	-0.1651	-1.0681	-0.2485	-0.3832	0.364	-0.1457	-0.017	-0.418	2.023	0.5995	0.0362	0.5831	0.5048	0.332	0.0254	0.0685	-0.0191	1.2361	1.0101	-0.4521	-1.0191	0.3384	0.2774	-1.5309	-0.504	0.0967	-1.217	-0.147	-2.125	-0.2107
201794_s_at	SMG7	-0.9522	-0.3599	-0.4336	-0.4383	-0.5033	0.4446	-0.2447	1.9419	-0.5056	0.0967	-0.1173	-0.5538	-0.481	0.5983	-0.3118	-0.7541	1.1303	-1.4058	1.1622	1.7116	-0.6066	-0.1122	-0.2364	0.5119	-0.0413	0.1314	-1.1076	-0.116	-0.4751	0.7684	0.3217	0.7469	-0.464	-0.1298	-0.8256	-0.5617	0.3733	-0.6191	0.4785	-0.0056	0.6082	0.499	-0.8771	0.6212	-0.2057	0.3305	0.9739	-0.4809
201804_x_at	TBCB	-0.1229	1.0312	0.3767	-1.407	0.0122	0.3435	-1.7451	-0.0471	-5.3072	0.1882	0.4311	0.6299	0.4788	-0.9101	1.5651	-1.034	0.2617	-1.3946	-0.9906	-2.2257	0.7464	0.2914	-2.0229	0.5806	0.5568	-0.0991	-1.639	-0.6731	-1.4577	0.2716	-0.3126	0.5473	1.3356	0.1988	0.0086	0.0775	-0.8985	-4.19	-0.2511	-0.2967	-0.6811	-1.3274	0.3577	-0.9411	-3.0936	-0.0788	-2.0969	-1.2095
201807_at	VPS26A	0.7092	0.5152	-0.3558	0.6411	0.6667	0.2975	-0.7508	-0.569	0.7594	-0.3139	0.3695	0.1632	0.8602	0.5726	-2.5844	-1.7363	-0.4468	-0.907	0.9103	0.4758	0.1503	0.1997	0.8817	0.1375	0.5628	0.2124	0.621	0.4598	1.499	0.6642	-0.666	0.6245	0.6778	-1.4318	0.6548	0.8616	-1.4776	2.8143	-0.1378	0.1143	-0.8393	0.4924	0.0836	0.528	-0.9551	-0.8968	-0.9012	-2.3578
201889_at	FAM3C	-1.0178	0.5272	-0.3009	-1.1686	-0.3359	-0.1444	-1.2964	-1.092	-1.3909	0.2636	-0.9378	-0.383	-0.5051	-0.4809	0.2573	-0.4017	-0.1978	-1.126	-1.1509	-2.7852	-0.5445	-0.1289	-1.2986	0.4967	0.4752	0.6921	0.4719	-0.2713	0.8378	0.7949	0.0155	-0.1344	-0.0092	-0.1154	0.2745	0.2295	0.6062	0.5355	-1.2094	0.4538	-1.1103	-0.7961	-0.7768	-1.2889	-2.8383	-0.2327	-2.8336	0.1767
201924_at	AFF1	-0.71	-0.7377	-0.2833	0.0823	0.4506	0.4212	-0.4062	-1.2402	-1.3607	0.6635	0.1613	0.3017	0.3466	0.077	-0.919	-0.1772	-0.7333	0.6703	-0.1727	-0.4019	0.3377	-0.4097	1.0236	0.5913	0.282	0.1764	-0.4591	-0.1136	1.3404	0.4953	0.2426	-0.7109	-1.4567	-1.1553	0.6824	-0.4728	-0.5026	0.6487	0.6582	-1.252	1.9299	0.8517	0.1533	0.6949	1.8157	0.4991	1.7097	0.7007
201931_at	ETFA	-0.1742	-1.5734	0.1757	-0.7372	0.0612	0.1871	-1.0552	0.0683	-2.7276	-0.0574	-1.0149	0.0166	-1.0025	0.2729	0.2265	-1.9376	0.4445	-0.6097	-1.0315	0.8844	-0.4785	1.0919	-2.1568	0.0443	0.6654	0.242	-1.4246	-0.5948	-1.3338	-1.0123	0.8611	-0.1656	0.2138	-0.559	0.3161	-0.1802	0.0876	1.1633	-0.0364	-0.2646	-1.7641	0.3863	-1.3367	-0.5847	-1.4609	0.164	0.8969	0.9263
201960_s_at	MYCBP2	-0.8786	-0.259	-0.2177	0.6033	0.6788	0.3185	-0.0344	-0.6375	0.628	-0.7142	1.221	-0.2629	0.59	-0.16	-0.6981	0.6111	0.2719	0.1288	0.3558	-0.144	0.7247	-0.0745	1.7438	0.2348	-0.1269	-0.0101	0.7169	1.3071	2.3928	0.6796	-0.3858	0.7854	0.5907	0.4656	0.3487	0.6867	0.4762	3.0828	0.9725	-1.3043	0.4573	0.3844	0.2425	0.2159	-1.5986	0.1151	1.5596	0.5011
201963_at	ACSL1	0.3138	0.3068	0.8145	0.3774	1.1472	0.1701	1.2256	0.6269	1.2452	0.4077	0.7087	-0.4599	-0.6383	0.4584	-1.7219	-0.1426	-1.1618	-0.1756	0.4956	-0.3934	0.0121	-0.4771	0.0102	0.8575	-0.0832	0.1469	1.5622	1.2659	0.7945	0.6173	0.2097	-0.946	-0.6212	1.4865	0.1572	1.5061	-0.6129	1.693	-0.0093	-0.8863	0.4126	-0.0543	0.4273	-0.157	0.5366	0.0298	0.2476	-0.5202
202025_x_at	ACAA1	-0.8547	0.5147	-0.5014	0.398	-0.4172	-0.7198	1.627	-0.4569	3.5567	-0.0308	-0.4795	0.5171	-0.5016	0.5455	-0.5944	0.7186	-1.2545	0.2523	-0.0972	1.7645	-0.1075	-0.8091	1.14	0.4933	-0.6946	-0.5432	1.3788	-0.2658	1.6805	0.4211	0.4647	-0.2291	0.3021	-0.076	0.2616	-0.1154	0.2422	2.478	1.8262	0.404	1.0593	0.8228	-0.3808	0.5669	2.4729	0.7148	1.872	1.2649
202032_s_at	MAN2A2	-1.6647	-0.0965	-0.8592	0.413	0.6783	0.6387	1.43	1.8981	0.0287	0.2238	-0.6346	0.7379	0.1462	-0.221	-1.3343	0.251	-0.5641	-0.1031	0.1045	2.4706	0.4661	0.104	-1.9999	0.0737	-0.0332	-0.4343	0.4182	0.0689	-1.6795	-0.1821	0.0406	0.9219	-0.5415	0.5622	0.2611	0.3825	-0.2025	0.2738	0.281	-1.0398	0.8685	2.112	-0.0305	0.0938	2.3136	0.3574	3.1917	-0.1464
202038_at	UBE4A	0.2611	-1.1339	-0.8311	0.0138	0.849	0.1631	-1.4045	0.2189	-5.6235	0.1939	0.7993	0.6292	0.273	0.6705	-0.45	-1.353	-0.2638	-0.6423	-1.5184	0.9482	0.4183	0.3041	-0.1655	0.1914	0.7127	-0.4218	-2.0109	1.2839	-1.2021	-0.003	0.1144	0.2689	0.0467	-0.029	-0.0334	0.6819	-0.1486	-0.6468	-0.2135	-0.5382	-1.8723	0.834	0.9584	-0.1155	-0.1882	-0.8635	-0.5076	0.2769
202083_s_at	SEC14L1	0.4527	-0.5415	-0.1862	-0.9745	0.6405	0.0485	0.9858	-1.0619	-2.5512	-0.4967	0.767	-0.3388	1.0464	-0.0036	-0.0256	-0.8999	0.5557	0.6269	1.6638	0.3309	-0.3496	0.3753	1.7435	-0.6892	0.4654	-0.1379	0.9155	0.799	-0.2356	-0.7018	-0.0794	-1.6838	-0.5416	1.1041	-0.5167	-0.019	0.2285	2.6199	-0.1328	0.3728	0.5734	-1.0146	-0.7183	0.1417	0.8272	0.4253	1.621	0.5247
202108_at	PEPD	1.008	-0.3373	0.2299	-1.1659	0.9256	-0.7215	-0.7349	0.0166	-0.762	0.317	0.1324	0.2585	-0.0656	-0.3776	-1.2061	0.1356	0.626	-0.5228	-0.8444	-0.5683	0.2267	0.1108	-0.6993	0.2927	0.1803	0.1042	0.3334	0.8334	0.1962	0.7858	0.0799	0.1582	0.9862	0.1674	0.1339	0.7679	-0.6072	-1.2722	0.0126	-0.1329	-0.5835	0.1843	0.6081	0.5579	0.3997	0.0768	-0.8726	-0.7915
202114_at	SNX2	1.9668	-0.8953	0.1066	1.76	0.199	0.349	0.6161	0.1065	2.27	0.5194	0.151	-0.4446	-0.2151	0.0361	-1.9174	1.4914	-0.4127	1.3427	-0.1891	-0.8625	0.4648	-0.1664	0.2525	-0.3457	-0.3676	0.5591	1.1055	0.1481	0.583	0.268	-0.037	0.6812	0.9928	0.6138	0.156	0.4373	-0.3704	3.3263	0.0421	-0.6052	-2.9752	0.2001	0.0848	0.8103	0.0756	0.7038	-0.0704	-1.4553
202128_at	KIAA0317	-0.9784	-1.808	-0.4108	-0.8631	0.2558	-0.8528	0.7745	-0.1301	0.9869	0.2704	0.8455	1.1491	-0.7833	0.4366	0.1521	-2.6138	-0.4491	-0.5317	-0.0956	-0.5605	0.5184	0.0069	-1.4899	-0.2317	0.536	0.0602	0.3094	0.881	-0.3892	-0.012	-0.608	0.5358	0.1982	-0.0869	-0.4095	-0.9515	-1.1208	-2.7019	1.2977	1.4847	-2.6202	-0.3994	0.2019	0.1696	0.3837	-0.5087	-1.3061	0.4917
202207_at	ARL4C	0.3975	-0.3381	-0.7503	0.994	0.0221	1.3767	1.4293	-0.0784	2.0083	-0.5148	-0.5402	-0.1654	0.1241	-0.4013	0.4559	1.5324	0.3843	0.9883	0.9419	0.6463	-1.4325	0.2682	1.3452	-0.4858	-0.1376	-0.2871	1.1184	-0.3714	0.8072	-0.6769	0.4519	0.7426	0.4514	-0.246	-0.2756	0.199	1.6632	2.4282	0.6587	0.6826	1.1693	0.1984	-0.8923	-0.2378	0.8706	0.1526	0.7076	-0.8292
202328_s_at	PKD1	1.0034	-0.3218	-0.2106	-0.7019	0.1131	0.9414	1.1562	0.7879	1.8941	0.6869	-0.1813	-0.8936	0.064	0.7028	0.4787	0.5833	0.2066	0.3901	0.456	-0.3357	-0.5373	-0.5387	1.4772	-1.1518	-0.5716	-0.431	-1.232	-0.078	-0.0325	0.6928	0.7434	0.1245	-0.2049	0.4062	-0.7462	0.9042	0.8307	1.3918	0.3949	-0.2086	0.839	-1.3417	0.4866	0.2108	2.5685	0.8695	3.2133	-0.2748
202331_at	BCKDHA	0.9193	-0.0625	0.434	-0.9594	0.1661	-0.1373	-2.1288	-0.1428	0.2213	-0.0114	0.1842	0.4403	0.5273	0.3536	0.9326	-0.2574	0.3826	-0.2254	-0.4847	0.8046	-0.1121	-0.5568	-0.154	-0.5735	-0.4439	0.5051	0.162	-0.1382	0.1442	-0.358	0.1552	-0.3911	-0.2489	-0.0466	-0.2365	-0.1112	-0.4438	-1.3868	-0.6131	-0.0258	0.4916	-0.2542	-0.4135	-0.5842	1.1339	0.3538	-0.7429	1.3491
202361_at	SEC24C	0.1861	0.1689	-0.3308	-2.0422	0.8008	-0.9464	1.6607	0.3007	2.0062	0.1112	-0.072	0.6852	-0.0662	0.2498	0.9464	-0.1558	0.0233	-0.5778	1.1619	-0.6764	0.2871	-1.2401	1.5392	0.8835	-0.1683	-0.1741	1.9575	-1.408	1.9461	1.059	-0.2747	0.2794	0.7308	-1.1577	-0.2837	-0.5302	-1.4891	0.9904	-0.7452	-0.7518	0.5379	-2.1205	0.2559	0.2858	1.1675	0.1149	0.9246	0.4924
202362_at	RAP1A	0.0092	-0.9096	-0.2246	0.4432	-0.8322	-0.098	0.9652	-1.3213	1.086	0.1394	-0.8257	-1.3978	0.5379	-0.8371	-0.159	1.2013	-0.6214	1.0401	1.1326	0.4088	-0.4272	0.4037	0.9722	-0.5758	-0.0918	0.2252	1.005	-0.7806	1.0711	-1.5219	-0.6514	0.3328	0.4963	0.0383	0.1077	-0.8129	1.0451	1.2196	1.974	0.9111	0.351	0.1131	-0.9724	-0.1936	1.8426	-0.639	1.5496	-0.4155
202369_s_at	TRAM2	-0.1727	-0.1443	-0.7442	0.1253	-0.2302	0.3725	-1.6055	-1.4359	-0.1758	1.0309	0.2743	0.8235	0.2928	0.5307	-0.0788	-1.1843	-0.5663	0.4975	-2.4819	-2.3097	0.1554	0.4307	-1.5728	0.297	0.8072	0.7025	-0.5582	-0.0442	-1.0992	1.3079	-1.0158	0.2072	-0.6283	-0.1841	0.0308	0.4409	-0.1267	0.387	0.0137	0.776	-0.5161	0.2505	0.4104	-0.9514	1.1578	0.9	-0.6612	-0.5695
202401_s_at	SRF	0.1492	-0.2105	-0.4841	-2.2336	-1.1832	1.2261	-0.5381	1.6316	0.3706	0.5278	0.25	-0.7451	0.2698	-0.5291	0.8181	0.785	-0.623	-0.8009	-0.3938	2.4422	-0.5056	0.1988	-1.0116	-0.9299	0.3298	-0.5117	-0.4985	0.1733	0.6537	-1.1685	0.3106	-0.2817	0.8489	-0.5075	-0.4202	-1.693	0.275	-1.3485	-0.2507	0.5907	-1.179	1.1391	-0.573	-0.2283	0.6609	-0.9533	-0.199	-0.4584
202414_at	ERCC5	0.2774	-0.0436	0.4139	0.7617	0.4327	-0.0553	0.6702	1.0711	2.9305	0.0281	1.0451	0.0723	-0.3722	0.098	-0.9763	0.6746	-0.3631	0.9684	-0.0021	0.7204	0.217	-0.405	0.9979	0.3158	0.0519	0.4919	3.2879	1.3384	0.4447	-1.1374	-0.4183	0.6913	0.0945	0.7674	0.5871	0.2688	-0.7208	2.4754	0.546	-0.5626	0.908	-0.1209	0.76	0.7037	0.4069	1.2767	1.4506	0.2954
202429_s_at	PPP3CA	-0.2693	0.7758	-0.277	0.8501	-0.7729	0.7317	0.7071	-0.1396	4.109	0.5102	0.5597	0.054	-0.0531	-0.3615	-2.3956	-0.0314	-0.0956	0.816	1.4959	-1.0428	0.0373	0.2347	2.0247	1.3169	0.3262	0.3567	2.5734	1.4834	-0.0347	1.0811	-0.0359	0.537	-0.4567	-0.4583	0.3814	-0.1978	-0.0057	0.3685	0.9343	-0.7448	0.3912	1.2436	1.0698	0.6642	1.5291	-0.2535	0.9759	0.8981
202441_at	ERLIN1	-0.5655	0.2828	0.2542	0.3603	0.0347	0.0495	-0.104	-0.5566	-4.5564	-0.1845	1.6525	1.2718	-0.0495	-0.3273	-1.4054	0.4565	0.3517	-0.3222	-0.7474	-2.4048	0.0827	0.5313	-0.7686	1.7404	0.4413	0.6186	-0.9767	0.6009	-0.8166	0.7517	-0.3823	-0.1976	0.891	-0.2707	0.0864	0.4558	-0.6817	-1.6969	-0.1225	0.0727	-0.8546	-0.7272	0.4962	-0.2513	-1.8671	0.7944	-1.2096	-0.8058
202452_at	ZER1	0.0627	-0.4323	0.582	-1.1668	-0.7039	0.6819	2.0403	0.2111	3.2702	0.8436	-0.1633	-0.7646	0.1801	-0.8245	-0.1535	-0.6695	-0.4936	0.1612	-0.1018	0.8704	-0.4811	-0.8444	0.9409	-1.4593	-0.1562	-0.3728	0.2274	-0.058	0.0945	-0.4461	0.149	0.1877	0.2003	-0.2153	0.1304	0.2777	0.5018	0.2132	0.6403	1.8416	2.878	-0.9857	-0.9188	0.2672	3.0654	0.1083	0.5658	-0.211
202521_at	CTCF	0.9978	1.3219	-0.2967	0.1294	-0.4858	-0.0639	0.4071	-1.4163	-0.3693	-0.1698	-1.0817	0.0568	0.372	-0.6014	-0.5592	1.1824	0.8036	-0.7216	1.2925	-2.1453	-0.4643	0.2606	-0.5382	-0.2106	0.2735	0.2682	0.7642	0.4822	-0.0665	-0.0137	-0.2392	0.0351	-0.1282	-0.7188	-0.1348	-0.6971	0.0437	-1.6076	-1.9413	-0.3009	-0.5329	-0.7077	-0.2055	0.0244	-0.8898	-0.2189	-0.793	-0.3696
202535_at	FADD	1.049	0.1223	0.9096	-0.4976	0.1556	-0.0825	-0.6155	-1.0751	-3.9973	0.1716	0.2082	-0.0039	0.8544	0.0943	0.8058	1.0761	0.2626	0.5704	0.1247	-0.7131	0.0442	0.1368	0.8397	0.1284	-0.2737	0.2301	0.2261	-0.164	-1.0277	-0.4284	-0.6018	0.1405	-0.2544	0.8445	0.245	-0.7883	-0.3844	1.3773	-0.1331	-0.9752	-0.3858	-1.5627	-0.4632	-0.7829	-0.5985	-0.1306	-1.9058	0.2396
202624_s_at	CABIN1	-0.9497	-0.2414	-0.0279	-0.0016	0.0151	-0.4444	1.0242	-0.0657	-0.346	-0.0422	-1.0883	-0.4253	-0.5554	-0.0908	-0.39	0.5938	0.9828	-0.4863	0.8545	-0.5149	0.387	0.2732	1.4548	-0.845	-0.5151	-0.1669	-4.1248	-0.2525	-0.6151	-0.439	0.3815	0.4909	-0.0011	1.1363	0.0244	-0.5138	0.5551	-0.5938	0.5218	0.4705	1.0615	-0.7246	-0.2706	0.4608	0.6501	-0.0558	0.6357	0.0027
202626_s_at	LYN	0.2729	1.4483	0.5626	-1.0965	0.1552	-1.1994	0.6299	-0.2446	7.8349	-0.4313	0.3337	-0.2129	0.7909	0.1714	0.583	0.7337	0.8628	0.4369	-0.0519	-1.5765	0.1305	0.2057	0.8951	0.4341	0.2268	0.0639	0.6162	-0.0142	1.6676	0.7678	-0.7958	0.9338	0.0569	-0.6596	1.0173	0.01	0.8522	0.6926	0.5993	0.5087	1.66	-1.2513	1.4907	-0.0369	4.2902	1.051	1.9289	-0.412
202691_at	SNRPD1	-1.2612	-0.2107	0.5094	-0.1341	0.9146	-0.1321	-2.5538	-0.1843	-7.5673	-0.0646	0.2892	0.2364	-0.4566	0.4476	-0.1661	-1.4508	-0.7265	-0.5738	-1.0052	-1.6578	-0.0407	0.0804	-0.8062	-0.0871	-0.5114	0.2612	-1.7034	0.6843	-1.8562	-1.3043	-0.6497	-0.2307	0.2186	-0.024	0.2207	-1.1477	-1.2198	-1.7129	-0.9715	-0.5434	-1.8073	-0.2089	0.2739	-1.3172	-2.0056	-0.5963	-1.7592	-0.334
202734_at	TRIP10	0.955	0.524	0.4262	-0.8384	0.5699	-0.842	-0.5671	0.3552	1.723	-0.5858	0.4279	-0.2297	0.0258	-0.6135	1.7041	-0.3162	0.0353	-1.2349	1.2449	-0.7718	0.1725	-0.5193	-0.6469	0.2902	0.5083	-0.186	-0.1524	-0.8561	0.3461	0.3164	0.38	-0.5205	0.7253	-1.0242	0.2664	0.1052	-0.941	-2.5944	-0.5916	-0.5127	-1.1681	-1.8036	-0.5853	-0.4942	0.6121	-0.1203	-3.2432	-0.9687
202772_at	HMGCL	0.7885	-0.0138	0.365	0.2287	-0.6277	0.6073	0.6828	0.304	4.6593	-0.3237	-1.4292	0.4901	-0.6555	0.129	0.1086	1.0659	0.2707	0.9221	-0.201	0.9378	-0.1719	-1.3256	1.0347	-0.5452	-0.5122	0.2332	1.7225	0.1478	0.911	-0.0588	0.0959	1.4016	0.5712	-0.3744	0.3445	0.684	0.134	2.6122	0.9966	-0.3358	2.0552	-0.478	-0.3145	0.3452	0.6892	-0.0837	0.9012	0.7978
202798_at	SEC24B	-1.1094	-0.156	-0.1339	-0.4785	-0.7547	0.0177	-1.472	-1.1075	-3.6141	-0.6647	0.2569	0.0668	-0.3846	-1.1903	-1.0837	-0.6163	0.0783	-0.5742	-1.1549	-0.5413	-0.1969	0.6637	-1.741	0.0979	0.2875	0.7858	-0.2497	0.108	-0.9337	-0.0986	0.3639	0.4455	0.12	-0.2317	0.5079	-0.5734	0.4001	0.0062	-1.3089	-0.167	-2.2169	1.0852	0.335	-0.0525	-3.1428	-0.7577	-2.5057	0.5391
202829_s_at	VAMP7	0.1441	-0.4138	-0.0553	-1.5886	-0.3325	0.23	-0.4025	0.4348	-5.7378	-0.2315	0.0522	-1.0124	-0.4968	-0.7334	0.5212	-0.5538	-1.5226	-0.5734	-0.662	1.4763	-0.4215	0.396	-1.3743	-0.6156	0.1327	0.1464	-0.3967	-0.6718	-1.1479	-0.0175	-0.6746	-0.0855	0.3494	-0.7698	0.4644	0.3478	-0.2148	-0.1244	-0.6199	-0.9904	-1.7795	1.0019	-0.6378	-0.7189	-2.3449	0.2106	-1.3515	-1.2374
202866_at	DNAJB12	-0.2417	-0.6009	-0.2028	1.4021	-0.0753	0.583	0.389	0.6631	4.2073	-0.1385	0.1308	-0.2434	0.6711	-1.126	-1.7401	0.5221	0.0032	-0.369	0.4037	1.0817	0.0486	-1.0717	1.1608	0.4739	0.2019	-0.772	2.5213	1.1178	1.3041	-1.0147	-0.8911	-1.0466	-0.4518	-0.2796	0.2407	0.1561	0.5645	1.9659	0.8275	0.2302	1.3695	-0.0553	0.0496	0.3747	1.7471	0.5269	2.8533	1.6966
202894_at	EPHB4	-0.2775	-0.3241	-0.3585	-1.3285	-0.0462	-0.9683	-1.4718	-0.8075	-1.688	1.0773	-0.3883	-0.2139	-0.5537	-0.1194	-0.0327	-1.0594	0.01	-0.6947	-0.8287	-0.5706	0.2334	-0.5122	-2.3403	-0.2427	0.8353	1.482	-2.8728	-0.1244	-0.0472	0.3971	0.2104	-0.5693	0.3016	0.1624	-0.2039	-0.389	0.2675	-3.0399	-1.8199	0.1519	-2.5792	-0.5052	-1.1353	-0.6838	-1.0879	-1.1458	-3.1487	-1.087
202946_s_at	BTBD3	-0.3441	0.8817	0.0958	0.2786	0.8608	0.1398	1.098	0.3193	4.041	-0.0808	0.0549	0.664	-0.9877	0.4784	0.8005	-1.6789	-0.1631	-1.2841	0.9463	0.2739	0.8981	-0.0349	-0.3482	-0.5869	-0.3706	0.2582	1.0406	-0.8272	-0.4302	-0.2479	-0.0842	0.7714	0.6213	-0.1878	-0.087	0.334	-0.6159	1.4461	1.3711	-0.9397	2.7854	0.3398	0.2604	0.292	-1.9005	0.0288	-0.0804	-0.224
203008_x_at	TXNDC9	0.4814	-1.6162	-0.761	1.3324	0.8478	0.1974	-5.4571	-0.5633	-7.8066	0.5364	-0.6085	-0.0417	-0.9317	0.823	-0.4083	-1.978	-2.3019	0.3216	-0.1007	0.5257	0.137	-0.0525	1.2847	-0.0826	-0.0407	0.7713	-4.3668	-0.3757	0.7623	-0.2999	1.2969	-0.1854	1.3105	-0.0535	-0.0325	-4.5454	-0.0447	0.9993	0.4406	0.4262	1.3574	-0.0255	-0.06	-0.269	-0.6151	-0.3098	-4.4467	-0.5172
203026_at	ZBTB5	1.1824	0.026	-0.2548	0.2937	-0.7358	0.8495	1.1164	0.2585	3.8669	0.0887	-0.6859	-0.4533	-0.3128	-0.9365	0.2547	0.5465	-0.3907	-0.6265	0.2624	1.2287	-0.3506	-0.0849	1.1573	-0.0584	0.4799	0.3519	0.6386	0.1662	1.8658	0.987	0.3629	0.1292	0.6844	-0.641	-0.0144	0.6071	0.1582	-0.158	1.0973	0.5804	2.0787	-0.7446	-1.3081	0.6706	1.2023	-1.4271	0.5028	0.504
203080_s_at	BAZ2B	-0.7089	-0.6603	-0.8514	-0.9204	0.1821	2.1149	0.1326	-0.4711	1.2853	0.6533	-0.4447	0.5149	0.5136	0.5279	-1.2443	-0.6995	0.7628	0.6363	-0.527	1.3697	0.0179	-0.1673	1.1618	-0.079	-0.0662	-0.109	0.9076	0.3023	0.9321	0.0563	-0.3071	-0.2926	0.0096	-0.1714	-0.2562	-0.7723	-0.8939	-0.8928	0.3006	-0.3211	0.9968	1.1474	0.0624	0.8048	0.7662	1.4678	-0.4217	-1.2962
203094_at	MAD2L1BP	-0.3307	-0.4543	-0.7367	0.0045	-0.3337	1.1504	-0.4675	0.4381	-3.4466	-0.1235	-0.1397	-1.0234	0.8075	-0.692	0.2252	0.5261	0.1345	-0.9789	0.0505	1.3957	-0.8432	0.2517	-2.9844	-0.6845	-0.675	-0.5052	0.3283	0.0414	0.4225	-0.027	0.783	-0.4919	0.5603	-0.4871	-0.1384	0.0774	0.7699	0.0162	0.9344	0.2432	0.7044	-0.21	-1.2468	-0.3103	-1.7825	-0.7388	-0.624	0.9097
203124_s_at	SLC11A2	-0.1903	-1.5848	1.2748	-0.4084	0.2329	-0.828	0.4991	-0.8846	-3.7924	0.6969	0.0627	0.0932	-0.0294	0.7809	0.0597	0.4444	-0.4756	-0.043	-0.2433	-0.7788	0.6208	-1.1984	0.5872	0.317	-0.2592	-0.714	1.6616	0.3818	-0.2436	0.3461	-0.1887	-0.3926	0.5663	-1.1521	-0.1	0.3381	-0.0681	1.9462	-0.0263	-0.6157	0.4454	-0.2968	0.4768	0.9139	1.8621	0.9663	-1.1055	0.5808
203126_at	IMPA2	-0.079	-0.277	0.6514	-1.1206	0.7663	-1.2543	0.59	-1.0204	-1.6371	0.3196	0.003	0.4929	-0.1626	0.9199	0.787	0.2836	-0.4958	0.1975	-0.126	-2.2482	0.4916	-0.3114	2.1078	-0.2124	-0.9438	0.367	2.1824	0.1305	1.2858	1.0705	-0.0141	0.3198	-0.5278	-0.4159	0.7143	0.4039	-0.568	-1.6576	0.0903	-0.2632	2.947	-0.4619	-0.1013	0.4716	2.2707	-0.6498	1.4763	0.1906
203155_at	SETDB1	-0.5149	-0.2936	-0.2032	0.006	-0.3549	-0.4149	-0.1699	-0.3359	0.8107	-0.0934	-0.8291	-0.9063	0.1239	-0.9294	0.2025	-1.6722	-0.7602	-0.3124	-0.0497	0.7545	-0.3983	-0.327	-1.2268	-0.6357	-0.2128	0.2337	0.5885	-0.0611	1.308	-0.6262	0.069	0.6314	0.5517	0.8701	-0.2302	0.462	0.1973	-1.123	-0.3541	0.4092	0.3743	-1.4462	-1.6479	0.4464	-0.312	0.4314	-0.9467	0.726
203241_at	UVRAG	1.2144	-0.8456	-0.0261	-1.086	-0.415	0.1751	0.5572	-1.1648	0.3479	1.0293	-1.279	-0.4349	0.364	-0.2822	0.6503	0.9992	0.3123	1.6563	-0.3155	3.5966	-0.6472	0.4685	1.4152	-0.6036	-0.3323	0.0574	-1.5876	-1.2916	0.8049	-0.5575	0.0478	0.6733	-0.3793	0.0276	0.5523	-0.0543	0.7213	-0.4429	0.6293	-0.0214	1.3853	0.1173	-0.6793	1.1245	3.5989	-0.7239	1.5747	0.2796
203250_at	SCAF8	-0.4023	-0.3875	-0.6378	-0.0668	0.3477	1.7241	-0.1574	0.9071	6.5371	0.0201	0.2815	0.8989	-0.3175	0.304	-2.3266	0.7225	-0.0636	0.0907	0.6133	2.0857	0.1367	0.2932	1.215	0.7481	-0.1395	-0.4379	1.4155	0.5371	1.3232	-0.4293	-0.9453	0.9418	-0.1383	0.3556	0.2638	0.1329	-1.2228	1.4328	0.4607	-0.3146	2.7415	1.7132	0.5426	0.4962	0.0526	1.3303	1.758	0.1946
203328_x_at	IDE	1.2467	0.0211	-0.81	0.3878	0.3108	0.3691	-0.8127	-0.5428	-1.2048	-0.883	-0.4315	1.4535	0.5926	0.7978	-0.3956	1.9309	-0.1318	0.886	0.1792	-1.3946	0.263	-0.5245	2.0084	0.4908	0.2704	0.3586	-1.8067	0.9583	-0.0325	-0.4	-0.257	-0.9111	3.5411	1.9665	0.3508	-0.7878	-0.3204	-0.134	3.301	-0.4609	3.1369	2.5601	1.0275	-0.06	4.5955	-0.069	3.1888	2.6853
203334_at	DHX8	0.1443	-0.0166	-0.8751	-2.5611	-0.6647	-0.1415	-2.0551	-0.4326	-6.5225	-0.2147	-0.8639	-0.2708	-0.376	-1.1301	0.555	-1.1591	-0.6045	-0.4432	0.2669	0.2986	-0.1976	0.069	-1.8987	0.3233	-0.0694	0.2885	-0.5409	0.107	-0.811	-0.7082	-0.5441	-0.2338	-0.285	-0.1762	-0.1315	-1.0447	-0.5673	-0.2446	0.9491	0.0529	-1.5071	-0.5117	-0.406	0.7977	-0.3931	-0.3715	-2.2885	1.4994
203447_at	PSMD5	-1.7813	-0.3893	-0.1147	-0.635	-0.7806	-0.6464	-1.3073	-1.0748	-5.9037	0.5984	-0.129	0.485	0.7729	-1.0388	0.5624	-2.4867	-0.7504	-0.7649	0.263	-1.5494	0.2982	0.2402	-2.6121	-0.6631	-0.0044	-0.0809	-0.5248	-0.9044	0.0836	-1.5583	-0.0178	-0.6618	-1.7507	-0.3777	0.1391	-0.1769	0.0443	-2.63	-0.9797	0.1912	-1.6321	-1.006	-0.8077	-0.776	0.2256	-0.6727	-1.2102	-0.2145
203499_at	EPHA2	-0.1428	0.1995	0.406	-1.2201	0.9755	0.3062	-0.9595	2.4974	2.0706	0.1604	-0.1539	0.428	-0.08	0.4357	0.4996	0.593	-0.0688	-1.8444	-0.5632	3.0933	-0.0226	-0.4489	1.0938	0.5627	-0.6501	-0.1679	0.1189	0.6953	0.1851	-0.672	-0.1391	-0.1658	0.2823	-0.0396	-0.0129	0.0666	-0.2677	-0.2621	-1.0474	-0.4721	1.1084	1.2434	1.0481	-0.9699	0.0256	0.0686	-0.1181	-0.8367
203562_at	FEZ1	-0.0485	-0.1885	0.1303	0.068	-0.0977	0.2655	-0.4437	0.1513	-0.8386	-0.3918	-0.5686	0.1196	0.753	0.2257	0.35	-0.0357	0.1861	1.3073	1.4637	1.3907	-0.3187	0.9007	-0.0266	0.5645	0.4897	-0.0918	-1.3275	-0.4679	-0.5715	-1.7146	-0.3176	-0.3306	-0.0139	-0.3273	0.1015	-0.1227	0.8942	-1.3346	0.7314	-0.2609	0.289	-0.0461	-0.487	0.3738	1.7328	0.5354	2.5035	1.3792
203573_s_at	RABGGTA	-0.0804	-0.1613	-0.4475	1.4196	0.9261	-0.0518	-1.4773	1.176	1.1641	-0.1527	-0.4636	1.3015	-0.1235	0.1434	0.1619	0.3752	-0.1702	0.5627	-0.6069	2.1869	-0.0124	-0.8639	-0.4938	0.807	-0.3995	0.7041	-2.9011	0.0157	1.8627	-0.3555	-0.074	0.4698	0.2594	1.8642	-0.3653	-0.6091	-0.107	-3.9999	0.1122	0.2008	-0.9201	0.0655	0.056	0.3624	-0.3721	-0.2155	-0.8757	0.7286
203594_at	RTCD1	-0.8219	-0.3971	-0.3249	0.9528	0.092	-0.0435	-0.1307	-0.3398	-3.8221	-0.0665	-0.3642	-1.1208	0.3575	-1.2955	-0.0773	-2.6465	-0.2046	-0.0399	-0.5278	0.9139	-0.2716	0.4695	-2.2209	0.304	0.6797	-0.6904	-0.9371	0.3002	-1.1588	-0.8956	0.1428	0.4385	-0.234	-0.6725	-0.6146	0.4852	0.2661	-0.9088	0.6191	0.5083	-1.5869	0.8197	-0.3252	0.3555	-0.3034	0.2551	-0.6269	0.0374
203596_s_at	IFIT5	0.3387	-0.7042	-0.3041	1.3985	-0.0987	0.7758	1.4336	1.5224	-0.5045	-0.2201	-1.9153	0.3053	0.5588	-0.5215	-0.0579	1.152	-0.9575	-0.3386	0.7369	1.7361	-0.655	-0.2314	-0.1964	0.063	0.0039	0.3975	-2.2675	0.5509	1.1982	0.6796	-0.1174	0.3002	0.1821	-1.9286	-0.1719	-0.5895	0.7438	0.5858	1.1439	0.8181	0.3281	-0.036	-0.824	0.634	0.8011	-0.2539	1.6799	0.3381
203646_at	FDX1	-0.3718	-0.4829	0.4988	-0.4185	0.0281	0.668	-0.5151	0.4779	-4.518	0.8494	0.3982	-0.299	0.7401	0.27	0.0484	-2.5727	-0.2526	-0.5879	0.7	1.0352	-0.4454	-0.2996	-1.1424	0.2145	-9.00E-04	-0.4163	-2.3266	-0.0044	-1.3856	-0.0565	-0.0123	0.606	-0.6279	-1.1112	-0.7499	0.0275	0.6522	-2.0338	1.2893	0.7183	-0.5762	0.9264	-0.6462	0.0735	0.1011	-0.9843	-0.0738	-0.4039
203720_s_at	ERCC1	-0.0213	-0.073	0.6706	-0.6049	1.2666	0.9724	-2.9318	1.6578	-0.8663	-0.1653	0.6064	1.2196	0.6011	-0.0654	-0.8967	-1.0401	0.0368	-0.6357	-0.4608	2.0674	0.5951	-0.3174	-1.2349	0.449	0.1434	-0.2966	0.6863	-0.2849	0.3672	1.6848	-0.5378	-0.1264	0.1431	0.3821	0.1882	0.9049	0.1808	-3.6352	-1.8455	-0.8944	-0.9897	1.0699	0.7908	0.237	-1.4667	0.0374	-1.6728	-0.167
203764_at	DLGAP5	0.3858	-1.1631	0.0283	-1.6445	-0.6852	-2.2962	-4.1445	-3.4105	-6.9226	0.186	0.656	-0.0053	-0.7171	-0.3582	-0.3067	-2.0495	-0.37	0.3535	-2.309	-8.1038	0.3786	-0.0173	-1.7732	0.1784	0.3217	0.7539	-1.445	-0.0624	-1.3533	-1.3864	-2.0005	-1.5673	0.5812	0.2066	0.4128	0.0615	-1.6394	-2.5154	-1.2714	-0.299	-2.2223	-3.1824	0.4478	-0.7789	-1.3297	-0.1644	-4.8019	0.1905
203773_x_at	BLVRA	-1.9657	-1.7975	0.7625	-3.0305	0.4158	-1.8343	0.0375	-0.894	4.0541	-0.5756	0.6392	0.833	-0.2573	1.0124	0.5308	-2.6152	-0.0202	-1.646	-2.2593	-1.1763	1.2142	-0.7325	-2.5959	0.6335	0.1609	-1.0361	1.3971	0.3044	1.1723	0.7645	0.2558	-2.0272	-0.4943	-0.189	-0.3353	-0.611	-1.3202	1.9307	-1.1705	-0.7127	-4.0917	-0.1174	0.1529	-0.8789	-0.2661	0.4921	-3.2819	-0.4246
[truncated: 21,201 more rows]
[truncated: 585 more columns]
