# Supplementary material for: Synergy from gene expression and network mining (SynGeNet) method predicts synergistic drug combinations for diverse melanoma genomic subtypes
Source: NPJ Syst Biol Appl. 2019 Feb 26;5:6. doi: 10.1038/s41540-019-0085-4 (PMC6391384; doi:10.1038/s41540-019-0085-4)
Supplement: Supplementary file 2 — Dataset 1 [file 41540_2019_85_MOESM2_ESM.zip › SynGeNet/RootGene/BRAF_rootgenes.txt]

BRAF
RYR2
GLI3
PTPRB
KIAA1211
PIWIL1
KRT222
ZBTB20
CHRNA9
WDR17
ZSCAN20
PCDHA10
