# Supplementary material for: Synergy from gene expression and network mining (SynGeNet) method predicts synergistic drug combinations for diverse melanoma genomic subtypes
Source: NPJ Syst Biol Appl. 2019 Feb 26;5:6. doi: 10.1038/s41540-019-0085-4 (PMC6391384; doi:10.1038/s41540-019-0085-4)
Supplement: Supplementary file 2 — Dataset 1 [file 41540_2019_85_MOESM2_ESM.zip › SynGeNet/RootGene/NF1_rootgenes.txt]

AADACL3
ACACB
ACCSL
ACKR1
ADAD1
ADAM23
ADAMDEC1
ADAMTS13
AK5
ANK1
APC
APOB
ARHGEF15
ARSJ
ATF6B
ATP1A3
ATP2B1
ATXN2L
ATXN7
BMP10
BRAT1
BRCA2
BUB1
C1R
C3
C9ORF84
CCDC158
CDH19
CDH8
CEP162
CES1
CFAP61
CLCN1
CLUH
CNKSR1
COL5A2
CREB5
CRHBP
CTNND2
CX3CR1
DENND2C
DIDO1
DNAH2
DNMT3B
DOCK10
DOCK11
DPPA4
DPYSL5
DSC1
DUSP27
ELAVL2
ENTPD3
FAM81A
FAM83C
FAT3
FAT4
FCER1A
FHIT
FLT1
FRAS1
FZD8
GABRP
GALNTL6
GCNT3
GIMAP7
GJA10
GON4L
GPC5
GPX5
HELZ2
HMCN1
HRH1
IGF2R
IGHV2-70
IGHV3-64
IGSF3
IMPG1
ITGA10
KAZN
KCNA6
KCNIP1
KCNQ3
KCNQ5
KIAA1551
KIF21B
KLHL14
KRT83
KRTAP5-1
KRTAP5-6
LGSN
LILRA4
LRCH2
LZTR1
MAGEB6
MAGEE2
MAGI1
MAP4
MCM3AP
MCTP1
ME3
MEGF6
MKRN3
MME
MYBPC1
MYH7
MYO3A
NBAS
NEB
NEUROD6
NLRP8
NPAS3
NPFFR2
NPTXR
NRAP
NUP210L
OGDHL
OR10A6
OR13C2
OR13C9
OR14C36
OR2M5
OR4D10
OR5T2
OR6C65
OR7D4
OR9A4
OSMR
PALLD
PAQR9
PCDH15
PCDHA12
PCDHA8
PCED1B
PDE4DIP
PIK3CG
POC1B-GALNT4
PRKAA2
PRPF8
PRR23B
PSG6
PSG8
PTPN11
PTPRC
RAP1GAP2
RASGRP1
RELB
RFC1
RIMS1
ROS1
RRBP1
RTTN
RWDD3
SAMD11
SAMD9
SEC16B
SEMA3D
SH3RF2
SLC2A9
SLIT3
SLITRK4
SPAG16
SPTA1
STAB2
STON1
STON1-GTF2A1L
STXBP5L
SYNE1
SYNJ1
SYT17
TBC1D2B
TCEB3C
TEX15
THPO
TINAG
TMEM176B
TMEM200A
TMPRSS11D
TNXB
TRAF3IP3
TRIM31
TRIOBP
TRPM3
TRPV5
UBQLN3
UGGT1
UNC13A
UNC5C
USH2A
VCAN
VWA5A
YBX2
ZBBX
ZBED9
ZMIZ1
ZNF107
ZNF226
ZNF234
ZNF536
ZNF546
ZNF679
