# Supplementary material for: Synergy from gene expression and network mining (SynGeNet) method predicts synergistic drug combinations for diverse melanoma genomic subtypes
Source: NPJ Syst Biol Appl. 2019 Feb 26;5:6. doi: 10.1038/s41540-019-0085-4 (PMC6391384; doi:10.1038/s41540-019-0085-4)
Supplement: Supplementary file 2 — Dataset 1 [file 41540_2019_85_MOESM2_ESM.zip › SynGeNet/RootGene/NRAS_rootgenes.txt]

NRAS
HRNR
CCDC141
UBE3B
STOX2
PGBD1
ST18
SAMD7
ACE
OR3A3
AHR
PODN
SCAPER
IL27
C2CD2
OGN
GSDMA
NPY4R
ST6GALNAC6
HNRNPR
FUT6
GABRA1
SLC35G5
GDNF
NOD1
GIF
TECTB
SOX17
TCHH
CDH22
LGALS3BP
SLC17A6
NCOA7
CD276
OR11H1
BRINP1
IQSEC3
KCNU1
VPS13A
SLC14A2
CTNND2
MROH7
DYRK3
AP2A2
ALOX5
MYH7B
PLEKHA4
HGS
CAMK1
PLA2G4C
CDC42BPB
SETBP1
IRF2BP1
SLC23A1
TFEC
PHLDB3
FASN
RGS3
NEUROD6
TBC1D9
CFAP206
SNAP25
ABCG4
SYK
GSDMC
TCP11
CFAP57
IL2RB
FBXO43
MUM1L1
VWA7
BSN
