# Supplementary material for: Synergy from gene expression and network mining (SynGeNet) method predicts synergistic drug combinations for diverse melanoma genomic subtypes
Source: NPJ Syst Biol Appl. 2019 Feb 26;5:6. doi: 10.1038/s41540-019-0085-4 (PMC6391384; doi:10.1038/s41540-019-0085-4)
Supplement: Supplementary file 2 — Dataset 1 [file 41540_2019_85_MOESM2_ESM.zip › SynGeNet/RootGene/TWT_rootgenes.txt]

KIT
APBB1IP
TBC1D29
NPEPL1
SLC15A3
EEFSEC
POP1
CHEK2
ZNF473
PCDHB2
GNAQ
SYTL3
NAA11
