# Supplementary material for: Synergy from gene expression and network mining (SynGeNet) method predicts synergistic drug combinations for diverse melanoma genomic subtypes
Source: NPJ Syst Biol Appl. 2019 Feb 26;5:6. doi: 10.1038/s41540-019-0085-4 (PMC6391384; doi:10.1038/s41540-019-0085-4)
Supplement: Supplementary file 2 — Dataset 1 [file 41540_2019_85_MOESM2_ESM.zip › SynGeNet/SynGeNet.R]

### SynGeNet program to generate disease networks and predict drug combinations
### Example workflow: Drug combinations predicted for different melanoma genotypes (BRAF, NRAS, NF1 and wild-type)
# For any questions: please contadct us @: robert.fh.li@gmail.com
### Required user provided data:
# a) Fold-change gene expression for disease state of interest (co1= genes, col2= fc value), 'fc_filename.txt'; Example gene expression fold change data files included in GeneExpression folder for differentially expressed genes of four major genotypes of melanoma tumors from TCGA patient data
# b) Root gene list for disease state of interest, 'root_filename.txt'; Example root gene files included in RootGene folder for co-mutated genes lists of four major genotypes of melanoma tumors from TCGA patient data
#
### Additional data files for this workflow:
# a) SynGeNet functions: "subUserFunctionsVa2.R"
# b) BioGRID interaction database: "BIOGRID-ALL-3.4.130.tab2-Symbol.txt"
# Please download "BIOGRID-ALL-3.4.130.mitab.zip" from: https://downloads.thebiogrid.org/BioGRID/Release-Archive/BIOGRID-3.4.130/
# And convert the data to a 2-column table, 1st and 2nd columns are the Gene symbols of protein-protein interactions
# c) Belief propagation program contained in "msgsteiner" folder
#   Instructions to install Belief Propagation program for future versions:
#   1) Download the code from: http://areeweb.polito.it/ricerca/cmp/code (version: msgsteiner.tgz 6.84 KB)
#   2) Install 'boost': brew install boost
#   3) 'make' command (in the README) to compile the program
#   note: Mac OS may not support: install on other linux system
# d) Connectivity mapping drug-induced gene expression data; ex: "melanoma_fdadrugs_n633.txt"
# e) DrugBank, drug-target interaction data: "uniprot links.csv"
# download the drugbank drug-target data from: https://www.drugbank.ca/releases/latest#external-links
# f) Stitch db drug-target interaction data: "9606.protein_chemical.links.detailed.v4.0.tsv"
# download the stictch drug target data from: http://stitch.embl.de/cgi/download.pl?UserId=I5NZdVgNfHhb&sessionId=NEYKoy3UWESS&species_text=Homo+sapiens
# select the 'homo sapiens', and download the protein-chemical file.
# g) download the GSEA function: GSEA.EnrichmentScore2 <- function(gene.list, gene.set, weighted.score.type = 0, correl.vector = NULL)
# from https://rdrr.io/bioc/EnrichmentBrowser/src/R/GSEA.1.0.R
# copy and paste this function to the 'subUserFunctionsVa2.R' file

### Set up directories
dirWork <- c("/~path/directory") # Change to appropriate directory
setwd(dirWork)
# File folders for input/output data
dir.datCom <- dirWork
dir.project1 <- dirWork
dir.res1 <- dir.project1
source(paste(dirWork, '/subUserFunctionsVa2.R', sep=''))

### Read in fold-change gene expression data
f1 <- paste(dir.res1, 'fc_filename.txt', sep='/') # Fold-change gene expression file here (col1= genes, col2=fc value)
fcPrim <- read.table(f1, header=F, sep='\t')
gSym4 <- fcPrim[,1]
gSym4 <- as.character(gSym4)
fcPrim <- read.table(f1, header=F, sep='\t') # Read in fcPrim again as numeric
fcPrim <- as.numeric(fcPrim[,2])

### Disease Signaling Network Construction
### Load BioGRID database
f1 <- paste(dir.datCom, "BIOGRID-ALL-3.4.130.tab2-Symbol.txt", sep='/')
bNet.e <- read.table(f1, header=T, sep='\t', colClasses='character')
bNet.e <- bNet.e[-615756,]
bNet.e <- as.matrix(bNet.e)
bNet.e <- bNet.e[-which(bNet.e[,1] == bNet.e[,2]),]  ### self-2-self edges removed

### Remove genes not in the network
netSym <- union(bNet.e[,1], bNet.e[,2])
netSym <- unique(netSym)
commonSym <- intersect(netSym, gSym4)

### Trim network (remove unconnected nodes)
bNet.e1 <- bNet.e[(bNet.e[,1] %in% commonSym) & (bNet.e[,2] %in% commonSym), ]

fcPrim1 <- fcPrim[gSym4%in%commonSym]
gSym5 <- gSym4[gSym4 %in% commonSym]
fcTmp <- as.matrix(fcPrim1)
dim(fcTmp) <- c(length(fcTmp), 1)
rownames(fcTmp) <- as.matrix(gSym4[gSym4%in%commonSym])

nE <- nrow(bNet.e1)

### Options to set network construction parameters: cost of edge (eCost), lambda (wN), tree depth (d), reinforcement (g), real noise (r)); default parameters set here
eCost <- matrix(0.1, nE, 1) # edge weight
wN <- 0.025 # lambda - weight of nodes vertices
dim(eCost) <- c(nE,1)
d <- 7 #for maximum depth of tree
g <- 1e-2 #reinforcement parameter, keep small for better solutions at expense of increased run time
#r <- 1e-5 #real noise, should be small compared to weights/prizes, helps to break degeneracy

### Read in root gene list; specify number of root genes below
f1 <- paste(dir.project1, 'root_filename.txt', sep='/')
rootT <- read.delim(f1, header=F, sep='\t')
rootT <- as.matrix(rootT)
rootGene <- rootT[1:NUMBER, 1] # Change for number root genes!
rootGene <- rootGene[rootGene %in% commonSym]
rootGene <- rootGene[1:NUMBER] # Change for number root genes!
nRoot <- length(rootGene)

### Set up network file output
f1 <- './sigNets/networkname_file.txt' # Set network name
write.table(rootGene, f1, row.names=F, col.names=F, quote=F, sep='\t')

### Start Belief Propagation ###
# Run as continous block until reach end
#
#
#
sigNet <- matrix('test', 1, 2)
sigNet[1] <- 'From'
sigNet[2]<-'To'

ptm <- proc.time()

for(i in 1 : nRoot){
  #for (i in 1:nRoot){
  print(i)
  # deploy the input data for the belief propagation algorithm
  if (file.exists('./dataBP.stp')){
    file.remove('./dataBP.stp')
    Sys.sleep(3)
  }

  bNet.e2 <- list(E=matrix("E",nE,1), E1=bNet.e1, WEIGHT=eCost)
  write.table(bNet.e2, file = "./dataBP.stp", append =FALSE, quote = FALSE, sep = " ",row.names = FALSE,col.names = FALSE)

  sV <- fcTmp*wN # vertex score
  dim(sV) <- c(length(sV),1)
  gName <- rownames(fcTmp)
  dim(gName) <- dim(fcTmp)

  sV1 <- list(W=matrix("W", length(sV),1), NODE=gName, PRIZE=sV)
  write.table(sV1, file = "./dataBP.stp", append =TRUE, quote = FALSE, sep = " ",row.names = FALSE,col.names = FALSE)

  Root <- paste("R", rootGene[i], sep=" ")
  write.table(Root, file = "./dataBP.stp", append =TRUE, quote = FALSE, sep = " ",row.names = FALSE,col.names = FALSE)

  Sys.sleep(3)

  shS<-paste("./msgsteiner/msgsteiner -d",d, "-g", g, "-o < dataBP.stp >", paste('./tmpNet/resBP',i,'.txt',sep=""), sep=" ")
  write(shS, file = "./programBP.sh")
  #add "-r", r when needed (1e-5)

  system("./programBP.sh") # using the terminal to make .sh file runable: chmod +x programBP.sh (only 1 time)

  netT <- try(read.table(file.path('./', paste('tmpNet/resBP',i,'.txt',sep="")), sep="", header=FALSE,stringsAsFactors=FALSE,fill=TRUE), silent=TRUE)
  if (inherits(netT, 'try-error')) {netT <- matrix('test', 2,2)}

  netT <- netT[, c(1,2)]
  netT <- as.matrix(netT)
  sigNet <- rbind(sigNet, netT)
}

proc.time() - ptm

sigNet <- unique(sigNet) # remove the repeated edges
# remove the 'test'
idxt1 <- which(sigNet[,1] != 'test')
sigNet <- sigNet[idxt1, ]

nEt <- nrow(sigNet)
for (i in 1:nEt){
  et <- sigNet[i,]
  sigNet[i,]<-et[order(et)] # remove the double edges
}
sigNet <- unique(sigNet)
#
#
#
### End Belief Propagation ###

### Print out final network
f1 <- './sigNets/network_filename.txt' # Use set network name
write.table(sigNet, f1, row.names=F, col.names=F, quote=F, sep='\t')

### Drug prediction steps:
### Read in drug-induced gene expression data
f1 <- paste(dir.project1, 'melanoma_fdadrugs_n633.txt', sep='/')
d1 <- read.delim(f1, header=T, sep='\t')
pId1 <- as.character(d1[,1])
gSym1a <- as.character(d1[,2])
drugS3 <- names(d1)[3:ncol(d1)]

### Read in DrugBank db drug-target information
f2 <- paste(dir.datCom, '/uniprot links.csv', sep='')
drugTarBank <- getTargetDrugBank(f2)
drugTarBank[,1] <- tolower(drugTarBank[,1])

### Read in Stitch db drug-target information
f1 <- paste(dir.datCom, '9606.protein_chemical.links.detailed.v4.0.tsv', sep='/')
drg.target <- read.delim(f1, header=T, sep='\t')
drg.target <- as.matrix(drg.target[,c(1,2,7)])  ##1-drg.cid 2-drg-target 7-score
# Get stitch drug-target via the cid (compound id, from pubchem, using 'webchem' R package)
cid1 <- getName2CID2(drugS3)  #all drugs
drg.cid1 <- cid1[2:nrow(cid1),]
drg.cid1 <- unique(drg.cid1)
drg.cid2 <- drg.cid1[!is.na(drg.cid1[,2]),]  # remove the 'NA' (no pubchem id found automatically)
yX1 <- drg.cid2[,2]
drg.target <- drg.target[drg.target[,1] %in% yX1, ];
drg.target <- drg.target[as.numeric(drg.target[,3]) > 700,]
drugTarStitch <- getTargetStitch(drg.target, drg.cid2)

### Merge DrugBank and Stitch database drug-target interaction
drugTar1 <- rbind(drugTarStitch[,c(4,2)], drugTarBank)
drugTar1 <- drugTar1[drugTar1[,1] %in% drugS3, ]
#drugTar1 <- unique(drugTar1)

f1 <- paste(dir.project1, 'drugTarBankStitch.txt', sep='/')
    drugTar1 <-read.table(f1, header=F, sep='\t')
    i <- 1
    str1 <- preDrug1a[i]
    tar1 <- drugTarBank[which(drugTarBank[,1] %in% str1),]
    print(tar1)
    tar1 <- drugTarStitch[which(drugTarStitch[,4] %in% str1),2]
    print(tar1)

### Single drug ranking
  f1 <- paste(dir.project1, 'melanoma_fdadrugs_n633.txt', sep='/')
  d1 <- read.delim(f1, header=T, sep='\t')
  pId1 <- as.character(d1[,1])
  gSym1a <- as.character(d1[,2])
  drugS3 <- names(d1)[3:ncol(d1)]
  zPro1 <- as.matrix(d1[,3:ncol(d1)])

### Load network created from belief propagation step above or other user-defined network
  f1 <- paste(dir.project1, 'sigNets/network_filename.txt', sep='/') # Specify network file name
  sNet1a <- read.delim(f1, header=T, sep='\t')
  sNode1a <- union(sNet1a[,1], sNet1a[,2])

  sigNet1 <- sNet1a
  sigNode1 <- sNode1a

  upGene <- sNode1a
  downGene <- ''

### GSEA score
  rankMatrix <- apply(-1.0*zPro1,2,order)
  n.drg <- 633
  n.probe.all <- 22268
  dis1 <- getPatient2DrugReverseDis2(upGene,downGene, gSym1a, rankMatrix, n.probe.all, n.drg)
  x1 <- order(dis1, decreasing=T)
  dis1a <- dis1[x1]
  dis1a <- 2*(dis1a - 0.0)/(max(dis1a) - min(dis1a))
  preDrug1a <- drugS3[x1]

### Mapping drug candidates with multiple targets in disease network
  sigNode1 <- union(sNet1a[,1], sNet1a[,2])
  tar1a <- drugTar1[,2]
  drug1a <- drugTar1[,1]

  nTar1 <- rep(0, length(preDrug1a))   # obtain number of drug targets
  for (i in 1:length(preDrug1a)){
    xa <- preDrug1a[i]  # drug name
    ya <- tar1a[which(drug1a %in% xa)]  # drug targets
    za <- intersect(ya, sigNode1)
    nTar1[i] <- length(za)
  }

  nT1 <- 0.5   # normalized GESA score
  nD1 <- length(which(dis1a >= nT1))
  ds1 <- preDrug1a[1:nD1]
  w1 <- (1 + (1.0 - (c(1:nD1)/nD1)))  # set priority to the top 100 drugs with targets in the signaling network
  ds1a <- ds1[nTar1[1:nD1]>0]  # Only keep drugs with targets on the disease signaling network
  w1a <- w1[nTar1[1:nD1]>0]

  idxN3 <- which(nTar1 >= 222)  # Select drugs (not in the top 100, but with multiple targets on the disease signaling network)
  ds2 <- preDrug1a[idxN3]
  ds2a <- setdiff(ds2, ds1a)
  w2a <- rep(1.0, length(ds2a))

  drugX1 <- union(ds1a, ds2a)  # merge drugs selected from top 100 drugs and the drugs with multiple targets
  w3 <- c(w1a, w2a)

### Drug clusters
    library(apcluster)
    library(Matrix)

    dis.M <- cor(zPro1)
    D1 <- Matrix(dis.M, sparse=TRUE)
    n.cluster <- 60
    grp <- apclusterK(D1, K=n.cluster)
    clusters <- matrix(0, dim(dis.M)[1],1)
    for (i in 1:length(grp)){
      idx <- grp[[i]]
      clusters[idx] <- i
    }
    rownames(clusters) <- drugS3

    clusters1 <- clusters
    clusters <- clusters1[x1]

    y1a <- unique(clusters)
    nY1a <- length(y1a)
    clusters2 <- rep(0.0, nY1a)
    for (i in 1:nY1a){
      clusters2[clusters == y1a[i]] <- i
    }
    clusters <- clusters2
    dim(clusters) <- c(length(x1),1)
    rownames(clusters) <- topDrugName1a
    vN <- getNinSubCluster(clusters)

### Generate drug (clustering) Cytoscape figure
    drgNet1 <- matrix('test', 1, 2)
    drgNet1[1,1] <- c('source')
    drgNet1[1,2] <- c('target')

    nC <- max(vN[,1])
    idx <- order(vN[,2], decreasing=F)
    ct <- vN[idx, 1]
    for (i in 1:nC){
      xt <- ct[i]
      idx1 <- which(clusters == xt)
      yt <- topDrgName1a[idx1]
      nyt <- length(yt)
      dim(yt) <- c(nyt,1)

      zt <- matrix('test', nyt, 2)
      zt[,1] <- yt
      zt[,2] <- matrix(i, nyt, 1)

      drgNet1 <- rbind(drgNet1, zt)

    }

    for (i in 2:nC){
      xt <- matrix('test', 1, 2)
      xt[1,1] <- i-1
      xt[1,2] <- i
      drgNet1 <- rbind(drgNet1, xt)

    }

    f1 <- paste(dir.res1, 'drug net fda100b.txt', sep='/')
    write.table(drgNet1, f1, col.names=F, row.names=F, quote=F, sep='\t')


### Target distribution on the disease signaling network
  library(igraph)
  # load in BioGRID network
  f1 <- c(paste(dir.project1, "/BIOGRID-ALL-3.4.130.tab2-Symbol.txt", sep=''))
  bNet.e <- read.table(f1, header=F, sep='\t', colClasses='character')
  bNet.e <- as.matrix(bNet.e)
  bNet.e <- bNet.e[-which(bNet.e[,1] == bNet.e[,2]),]

  gTmp <- graph.edgelist(bNet.e[,c(1,2)])  # background network

  # construct the sub-network of the signaling nodes on the BioGrid
  gNet1 <- induced.subgraph(gTmp, sigNode1)

  # scores of drug combination (initilization)
  nDrug1 <- length(drugX1)

  sScore <- matrix('test', nDrug1*(nDrug1-1)/2, 3)

  k <- 0
  tar1a <- drugTar1[,2]
  drug1a <- drugTar1[,1]
  s1a <- matrix(0.0, nrow(sScore),1)
  for (i in 1:(nDrug1-1)){
    print(i)
    #xa <- preDrug1a[i]  # drug name

    xa <- drugX1[i]
    ya <- tar1a[which(drug1a %in% xa)]  # drug targets
    za <- intersect(ya, sigNode1)
    wZa <- w3[i]*1.0

    for (j in (i+1):nDrug1){
      k <- k+1
      #xb <- preDrug1a[j]

      xb <- drugX1[j]
      yb <- tar1a[which(drug1a %in% xb)]
      zb <- intersect(sigNode1, yb)
      wZb <- w3[j]*1.0

      sScore[k,1] <- xa
      sScore[k,2] <- xb

      # vt0 <- getSynScoreV3(za, zb, gNet1, wZa, wZb)
      vt0 <- getSynScore2(za, zb, gNet1) * wZa * wZb
      sScore[k,3] <- vt0
      s1a[k] <- vt0
    }
  }
  # s1a <- s1a/max(s1a)
  idxt1 <- order(s1a, decreasing=T)
  s1a <- s1a[idxt1]
  sScore <- sScore[idxt1,]
  #sScore[,3] <- s1a

### Write out final drug combinations ranked by synergy score (sScore)
f1 <- paste(dir.res1, 'sScore_filename.txt', sep='/')
write.table(sScore, f1, quote=F, col.names=F, row.names=F, sep='\t')
